# Supplementary material for: Admixture Fine-Mapping in African Americans Implicates XAF1 as a Possible Sarcoidosis Risk Gene
Source: PLoS One. 2014 Mar 24;9(3):e92646. doi: 10.1371/journal.pone.0092646 (PMC3963923; doi:10.1371/journal.pone.0092646)
Supplement: Table S1 — Association results for markers with local ancestry-adjusted or –unadjusted p-values <0.05. Case-control association results are shown for the following loci: Chr 2q11.2, Chr 6p21.32, Chr 6q23.3 and Chr 17p13.1. Stage IV case association results are shown for the following loci: Chr 2p12, Chr 10p11.23 and Chr 16q23.1. (XLS) [file pone.0092646.s003.xls]

## Sheet: chr2p12-q12.1_caseControl
Chromosome 2p12–q12.1													Notes:
Chromosome	dbSNP ID	Base-pair position1	Minor Allele2	Major Allele3	Global Ancestry Adjusted				Local and Global Ancestry Adjusted				1 Human Genome Build 19
					Odds Ratio	95%CI	P		Odds Ratio	95%CI	P		2 Minor allele in the sample and the effect allele for the odds ratio
2	rs10184814	71709927	T	G	0.795591	0.66-0.96	0.0180105		0.822849	0.68-1	0.0460442		3 Major allele in the sample
2	rs112729588	71727303	C	T	0.618316	0.41-0.92	0.0189907		0.645575	0.43-0.97	0.0341641		OR = Odds ratio, assuming an additive genetic model
2	rs75002115	71727894	A	C	0.62812	0.42-0.94	0.0235743		0.655711	0.44-0.98	0.0415407		95%CI = 95% Confidence Interval
2	rs74409242	71729966	A	G	0.61373	0.4-0.94	0.026393		0.631526	0.41-0.97	0.0378746		P = P-value
2	rs12469262	71733582	T	C	1.21344	1.06-1.39	0.00599939		1.16227	1-1.35	0.0446672
2	rs150655881	71736292	T	A	0.690273	0.51-0.93	0.0140123		0.7113	0.53-0.96	0.0250123
2	rs28500662	71743242	A	G	1.77096	1.09-2.88	0.0216951		1.66902	1.03-2.7	0.0371075
2	rs73941454	71751757	G	A	1.46579	1.01-2.13	0.044228		1.52984	1.05-2.23	0.0273433
2	rs73941457	71765324	A	T	1.45936	1.01-2.11	0.0449828		1.52261	1.05-2.21	0.0278153
2	rs73941459	71768023	G	T	1.45841	1.01-2.11	0.0453544		1.52003	1.05-2.21	0.0284166
2	rs73941464	71773536	T	A	1.45841	1.01-2.11	0.0453544		1.52003	1.05-2.21	0.0284166
2	rs73942320	71774334	A	G	1.45841	1.01-2.11	0.0453544		1.52003	1.05-2.21	0.0284166
2	rs146656995	71774717	T	C	1.45841	1.01-2.11	0.0453544		1.52003	1.05-2.21	0.0284166
2	rs73942325	71781238	C	T	1.4332	0.98-2.1	0.0644578		1.49696	1.02-2.2	0.0408747
2	rs73942326	71781718	G	A	1.4332	0.98-2.1	0.0644578		1.49696	1.02-2.2	0.0408747
2	rs57338347	71782742	G	C	1.4332	0.98-2.1	0.0644578		1.49696	1.02-2.2	0.0408747
2	rs76064198	71785914	C	G	0.680839	0.49-0.94	0.0210211		0.708607	0.51-0.98	0.0398899
2	rs73942327	71786324	A	G	1.39136	0.98-1.98	0.0681214		1.455	1.02-2.09	0.0411533
2	rs57453788	71786907	A	T	1.39736	0.98-2	0.066675		1.4666	1.02-2.11	0.0386772
2	rs115974011	71786934	T	C	0.68948	0.5-0.96	0.0269728		0.717088	0.51-1	0.0492639
2	rs114782761	71789714	T	C	0.654627	0.46-0.93	0.016335		0.677536	0.48-0.96	0.0282658
2	rs140535942	71790795	A	G	0.648176	0.48-0.88	0.00608733		0.670829	0.49-0.92	0.0120902
2	rs28526786	71791137	T	C	0.567963	0.35-0.93	0.0233495		0.58533	0.36-0.96	0.0332396
2	rs79822218	71811624	G	A	0.600134	0.39-0.92	0.0203909		0.621145	0.4-0.96	0.0316539
2	rs114321706	71811779	C	T	0.600134	0.39-0.92	0.0203909		0.621145	0.4-0.96	0.0316539
2	rs143725935	71825084	A	G	0.39053	0.23-0.66	0.000477017		0.408386	0.24-0.69	0.000910519
2	rs2303601	71826009	T	A	1.13468	1.02-1.27	0.0262922		1.15358	1.03-1.29	0.0127309
2	rs2303602	71826102	T	C	1.1539	1.04-1.29	0.00962734		1.1688	1.05-1.3	0.00506201
2	rs114722418	71833617	G	A	0.621702	0.42-0.93	0.0198305		0.647509	0.43-0.97	0.0336515
2	rs186003083	71836606	A	G	0.712085	0.52-0.97	0.0306228		0.729795	0.54-0.99	0.0458323
2	rs139735146	71840145	T	C	0.561682	0.33-0.95	0.0310365		0.586502	0.35-0.99	0.0461948
2	rs114713183	71846635	T	C	0.594022	0.4-0.89	0.0123172		0.612403	0.41-0.92	0.0183204
2	rs115343813	71851252	G	A	0.50487	0.33-0.77	0.00141322		0.520506	0.34-0.79	0.00234356
2	rs2195192	71853240	G	A	0.677068	0.49-0.94	0.0215783		0.67341	0.48-0.94	0.01956
2	rs146148747	71856234	A	C	0.70649	0.52-0.96	0.0283198		0.730507	0.53-1	0.0484927
2	rs79619472	71901822	T	C	1.55171	0.99-2.44	0.0571531		1.62067	1.03-2.55	0.037538
2	rs114295396	71903046	C	T	0.747831	0.58-0.96	0.0209617		0.772523	0.6-0.99	0.0414105
2	rs116031908	71921256	T	C	1.7921	1.2-2.68	0.0045538		1.86968	1.25-2.8	0.00244946
2	rs150904445	71923725	A	G	0.536873	0.36-0.79	0.00170054		0.55133	0.37-0.81	0.00260578
2	rs13423764	71926098	T	C	0.653782	0.47-0.91	0.0126086		0.677736	0.48-0.95	0.0235088
2	rs115497290	71926222	T	C	0.563707	0.34-0.94	0.0268369		0.579791	0.35-0.97	0.0364831
2	rs114786694	71927289	G	C	1.74329	1.17-2.59	0.00587661		1.8199	1.22-2.71	0.00315664
2	rs183219233	71937836	T	A	1.56975	1.06-2.33	0.0257215		1.63621	1.1-2.44	0.0155149
2	rs143770443	71937942	A	G	1.57146	1.06-2.34	0.0253475		1.63809	1.1-2.44	0.0152639
2	rs76437102	71956939	G	A	0.535142	0.35-0.83	0.00486974		0.555455	0.36-0.86	0.00842858
2	rs115358920	71961106	G	A	0.64176	0.43-0.95	0.0261043		0.658317	0.45-0.97	0.0354965
2	rs76292309	71980983	G	C	0.732958	0.57-0.95	0.0174822		0.743116	0.57-0.96	0.0235105
2	rs116022420	71991620	G	A	0.530566	0.34-0.83	0.00519837		0.548452	0.35-0.85	0.00791543
2	rs114591275	71993414	C	T	0.623677	0.46-0.85	0.00262834		0.647291	0.48-0.88	0.00573423
2	rs187742614	71996923	C	T	1.72636	1-2.98	0.0495888		1.77657	1.03-3.07	0.0396688
2	rs116703688	71998001	A	G	0.584895	0.42-0.81	0.00118699		0.608291	0.44-0.84	0.00278372
2	rs10180807	72009108	A	G	0.817112	0.73-0.92	0.000550692		0.841529	0.74-0.95	0.00577362
2	rs7581818	72010416	G	T	0.852683	0.76-0.95	0.00557846		0.881229	0.78-0.99	0.0374191
2	rs56257900	72015301	A	G	0.642546	0.44-0.94	0.0218657		0.66289	0.45-0.97	0.033705
2	rs2419777	72022087	T	C	1.23772	1.11-1.38	0.00016936		1.22146	1.09-1.37	0.000457806
2	rs12623153	72022880	G	A	1.20664	1.08-1.35	0.000957835		1.18969	1.06-1.33	0.00239629
2	rs12713764	72023218	G	A	1.19891	1.07-1.34	0.00130856		1.18348	1.06-1.32	0.00299865
2	rs12713765	72023225	G	A	1.2008	1.07-1.34	0.00123623		1.18513	1.06-1.33	0.00286197
2	rs76585217	72027474	A	G	0.467158	0.29-0.76	0.00193804		0.468971	0.29-0.76	0.00198312
2	rs898233	72032700	A	G	0.502212	0.31-0.81	0.00519794		0.504403	0.31-0.82	0.00539615
2	rs192846652	72036787	C	G	0.734683	0.58-0.93	0.00908373		0.762806	0.6-0.96	0.0237324
2	rs184804096	72036788	T	C	0.734683	0.58-0.93	0.00908373		0.762806	0.6-0.96	0.0237324
2	rs114666527	72037633	G	A	0.709556	0.55-0.92	0.00866636		0.737457	0.57-0.96	0.0211443
2	rs115782466	72039746	T	A	0.692397	0.53-0.91	0.00733774		0.722401	0.55-0.95	0.0189198
2	rs116077456	72040356	A	G	0.711499	0.55-0.92	0.00916264		0.740607	0.57-0.96	0.0229285
2	rs58881752	72040701	T	A	0.711499	0.55-0.92	0.00916264		0.740607	0.57-0.96	0.0229285
2	rs57574252	72041592	C	G	0.711499	0.55-0.92	0.00916264		0.740607	0.57-0.96	0.0229285
2	rs140136487	72044868	G	T	0.690237	0.53-0.91	0.00748327		0.719989	0.55-0.95	0.0189677
2	rs1459257	72046057	C	T	0.537208	0.33-0.88	0.0143987		0.5363	0.33-0.88	0.013796
2	rs116412594	72049334	A	T	0.714929	0.55-0.93	0.0109864		0.744105	0.57-0.97	0.0266321
2	rs114956103	72053647	G	A	0.685465	0.52-0.9	0.00670945		0.714806	0.54-0.94	0.0170453
2	rs145717572	72055626	A	C	0.58981	0.42-0.82	0.00203224		0.61178	0.44-0.86	0.00435631
2	rs78516991	72055936	A	G	0.602948	0.39-0.93	0.0214431		0.583735	0.38-0.9	0.0142649
2	rs58482581	72057637	G	T	0.714445	0.55-0.92	0.00996411		0.742739	0.57-0.96	0.0241009
2	rs77917317	72061040	C	T	0.729137	0.56-0.94	0.0156134		0.758892	0.59-0.98	0.0366911
2	rs76723500	72063566	A	G	0.728349	0.56-0.94	0.0152602		0.758461	0.59-0.98	0.0363056
2	rs76835953	72065724	C	T	0.727166	0.56-0.94	0.0147472		0.756611	0.58-0.98	0.0346773
2	rs116270673	72066745	C	T	0.727166	0.56-0.94	0.0147472		0.756611	0.58-0.98	0.0346773
2	rs13007748	72067961	C	T	0.84638	0.73-0.98	0.0214369		0.850058	0.74-0.98	0.0250625
2	rs13014079	72068465	C	T	0.845426	0.73-0.97	0.0205623		0.849132	0.74-0.98	0.0240886
2	rs116014498	72068767	C	A	0.727166	0.56-0.94	0.0147472		0.756611	0.58-0.98	0.0346773
2	rs115082551	72069969	T	G	0.726515	0.56-0.94	0.0144804		0.755864	0.58-0.98	0.0340607
2	rs62147667	72071266	G	A	0.843171	0.73-0.97	0.0185379		0.847587	0.74-0.98	0.0224611
2	rs115905482	72072382	A	G	0.71846	0.55-0.93	0.0131826		0.747496	0.57-0.97	0.0308067
2	rs115468754	72073691	G	A	0.731243	0.57-0.94	0.0161616		0.760847	0.59-0.98	0.0377308
2	rs0	72076667	G	A	0.719653	0.54-0.95	0.020812		0.751854	0.57-1	0.0472275
2	rs115404663	72078329	G	A	0.717432	0.57-0.91	0.00570886		0.740816	0.58-0.94	0.0133094
2	rs115340657	72083763	A	G	0.69642	0.52-0.93	0.0137673		0.719934	0.54-0.96	0.0263008
2	rs72622636	72095250	G	C	0.720213	0.55-0.95	0.0185573		0.732735	0.56-0.96	0.0259217
2	rs74562501	72104009	C	T	0.440376	0.23-0.85	0.0139512		0.46286	0.24-0.89	0.0212321
2	rs17486127	72111879	C	G	0.637251	0.41-0.99	0.0433967		0.629286	0.41-0.97	0.0376525
2	rs188124217	72122872	C	G	0.497309	0.28-0.87	0.0152847		0.509593	0.29-0.9	0.0195534
2	rs0	72142002	T	C	0.625494	0.42-0.94	0.0229069		0.614986	0.41-0.92	0.0185919
2	rs73944707	72142670	C	T	0.59371	0.38-0.93	0.021384		0.591952	0.38-0.92	0.0210909
2	rs75789398	72153526	T	G	1.20047	0.99-1.45	0.0611474		1.22466	1.01-1.48	0.0389243
2	rs73944715	72156415	A	G	0.624905	0.39-0.99	0.0472007		0.616942	0.39-0.98	0.0420019
2	rs74685504	72175493	G	T	0.532641	0.3-0.93	0.0272565		0.546538	0.31-0.96	0.0349817
2	rs955788	72237360	G	A	1.1512	1.02-1.3	0.0193333		1.13849	1.01-1.28	0.0324517
2	rs10203930	72340402	A	G	1.13505	1.01-1.28	0.0330216		1.14262	1.02-1.28	0.0253474
2	rs10203870	72340493	A	C	1.1792	1.05-1.33	0.00666995		1.1966	1.06-1.35	0.00338944
2	rs28398052	72340733	G	C	1.17224	1.04-1.32	0.00903034		1.18748	1.05-1.34	0.00509715
2	rs6744952	72341892	G	C	1.17347	1.04-1.32	0.00886614		1.19015	1.05-1.34	0.00472509
2	rs6546738	72345674	T	G	1.22793	1.09-1.38	0.000571801		1.24786	1.11-1.4	0.000227472
2	rs116037850	72432723	T	C	0.582095	0.37-0.93	0.0228796		0.598444	0.37-0.96	0.0314401
2	rs78762789	72437510	A	G	0.582095	0.37-0.93	0.0228796		0.598444	0.37-0.96	0.0314401
2	rs150495080	72453944	G	C	0.578918	0.37-0.92	0.0194425		0.595041	0.38-0.94	0.0269842
2	rs114765752	72469166	C	T	0.577557	0.37-0.91	0.0169943		0.594936	0.38-0.94	0.0244589
2	rs139411473	72476528	T	C	0.581565	0.38-0.9	0.0138784		0.599196	0.39-0.92	0.0206119
2	rs75546915	72481562	T	C	0.597715	0.39-0.91	0.0165472		0.616605	0.4-0.94	0.0249832
2	rs144090806	72487438	G	A	0.576058	0.38-0.87	0.00783663		0.591985	0.39-0.89	0.011803
2	rs34183790	72620138	A	G	1.43067	1.05-1.95	0.0227733		1.3699	1-1.88	0.0498493
2	rs67869181	72864338	T	C	0.843124	0.73-0.97	0.0151294		0.854533	0.74-0.98	0.0262982
2	rs113906689	72868945	T	C	0.842351	0.73-0.97	0.0146422		0.853312	0.74-0.98	0.0250337
2	rs115119189	72903990	T	C	0.392385	0.2-0.75	0.00496361		0.402475	0.21-0.77	0.00647209
2	rs114543059	72954113	T	C	0.33711	0.17-0.68	0.00234553		0.345138	0.17-0.7	0.00300771
2	rs13035731	73090692	C	T	1.40453	1.06-1.87	0.0192714		1.35125	1.01-1.8	0.0413012
2	rs6546792	73091190	A	G	1.41851	1.07-1.88	0.0158045		1.36453	1.02-1.82	0.0347708
2	rs7567018	73092946	T	C	1.41851	1.07-1.88	0.0158045		1.36453	1.02-1.82	0.0347708
2	rs4241253	73105647	A	G	1.42209	1.07-1.88	0.0137477		1.37335	1.03-1.83	0.0291348
2	rs11126387	73167944	T	C	1.26497	1.07-1.5	0.0062573		1.26467	1.03-1.56	0.0270844
2	rs75323158	73197298	A	G	0.485173	0.28-0.85	0.0111625		0.499385	0.28-0.88	0.0152617
2	rs10173785	73211782	A	G	1.35014	1.04-1.76	0.0252286		1.38612	1.06-1.81	0.0157187
2	rs13401894	73219807	T	G	1.32837	1.04-1.69	0.0208731		1.36585	1.07-1.74	0.0119334
2	rs13388577	73240905	A	G	1.56398	1.18-2.07	0.00177163		1.61373	1.22-2.14	0.000904187
2	rs13390492	73246542	G	C	1.55228	1.17-2.06	0.00224951		1.59988	1.2-2.13	0.00119286
2	rs10202635	73306379	G	C	1.62733	1.22-2.16	0.000807989		1.67615	1.26-2.23	0.000410369
2	rs768851	73378241	G	A	1.16166	1.04-1.3	0.0106197		1.14008	1.01-1.29	0.0325238
2	rs2421390	73379103	T	C	1.16591	1.04-1.31	0.00885773		1.14442	1.01-1.29	0.0278496
2	rs6546802	73379564	G	A	1.16591	1.04-1.31	0.00885773		1.14442	1.01-1.29	0.0278496
2	rs13417029	73380423	T	G	1.1648	1.04-1.31	0.00986637		1.14135	1.01-1.29	0.0328374
2	rs62151797	73380803	T	C	1.16585	1.04-1.31	0.0104184		1.14438	1.01-1.29	0.0315396
2	rs6546803	73381315	C	G	1.1652	1.04-1.31	0.00970746		1.14136	1.01-1.29	0.0328438
2	rs6754165	73382969	A	C	1.16172	1.03-1.3	0.011514		1.13597	1.01-1.28	0.0403188
2	rs145511929	73392928	C	G	1.68573	1.08-2.63	0.0211163		1.72564	1.11-2.69	0.0157787
2	rs0	73397250	T	A	1.68554	1.08-2.63	0.0211381		1.72559	1.11-2.69	0.015778
2	rs79321775	73408789	G	A	0.828297	0.72-0.95	0.00750153		0.84503	0.73-0.97	0.01888
2	rs58756966	73410365	G	C	0.8491	0.74-0.98	0.0222279		0.866255	0.75-1	0.0482503
2	rs60783499	73413895	G	A	0.832935	0.73-0.95	0.00566286		0.847946	0.74-0.97	0.0147136
2	rs72905310	73414824	T	C	0.828984	0.72-0.95	0.00719164		0.843753	0.73-0.97	0.0167682
2	rs6724650	73415914	G	A	0.829725	0.72-0.95	0.0074668		0.844272	0.73-0.97	0.0171638
2	rs6727996	73416266	T	A	0.829725	0.72-0.95	0.0074668		0.844272	0.73-0.97	0.0171638
2	rs6761078	73417428	A	G	0.832247	0.73-0.95	0.00542058		0.846168	0.74-0.97	0.0134133
2	rs6732515	73417603	C	A	0.838502	0.73-0.96	0.0114766		0.852709	0.74-0.98	0.0246164
2	rs58900847	73418126	T	G	0.826516	0.73-0.94	0.00399815		0.841251	0.74-0.96	0.010945
2	rs6727270	73419655	C	T	0.828901	0.72-0.95	0.00713083		0.843528	0.73-0.97	0.0165556
2	rs60009779	73429742	G	T	0.828678	0.73-0.94	0.0040404		0.837949	0.74-0.95	0.00722244
2	rs1560393	73441728	T	C	0.803972	0.69-0.94	0.00524977		0.817552	0.7-0.95	0.0108952
2	rs72905334	73443594	A	G	0.831911	0.73-0.95	0.00817445		0.846905	0.74-0.97	0.0189452
2	rs72905336	73444981	T	C	0.840047	0.73-0.97	0.0141182		0.855479	0.74-0.99	0.0305695
2	rs11559241	73455600	T	C	0.847337	0.74-0.97	0.0180179		0.867094	0.75-1	0.0456621
2	rs144238834	73467465	A	C	0.439444	0.22-0.87	0.0182874		0.452853	0.23-0.89	0.0226325
2	rs60514098	73468220	T	C	0.817096	0.71-0.94	0.00599495		0.835134	0.72-0.97	0.0159029
2	rs73944286	73472519	A	G	0.808974	0.69-0.94	0.0067277		0.825932	0.71-0.96	0.0157836
2	rs59845580	73473330	C	T	0.644358	0.47-0.89	0.00821401		0.657963	0.47-0.91	0.0121634
2	rs73944287	73473338	C	A	0.818594	0.71-0.95	0.0064715		0.836229	0.72-0.97	0.0166871
2	rs73944290	73474764	A	G	0.818594	0.71-0.95	0.0064715		0.836229	0.72-0.97	0.0166871
2	rs2231430	73475188	T	C	0.818594	0.71-0.95	0.0064715		0.836229	0.72-0.97	0.0166871
2	rs111602114	73475608	T	A	0.818594	0.71-0.95	0.0064715		0.836229	0.72-0.97	0.0166871
2	rs2231432	73476065	A	G	0.818594	0.71-0.95	0.0064715		0.836229	0.72-0.97	0.0166871
2	rs2231435	73477257	A	C	0.818594	0.71-0.95	0.0064715		0.836229	0.72-0.97	0.0166871
2	rs75343146	73493437	A	G	0.457281	0.24-0.88	0.0200948		0.470612	0.24-0.91	0.0248351
2	rs191392816	73512146	G	T	0.498996	0.27-0.93	0.028794		0.515691	0.28-0.96	0.0368025
2	rs149254046	73522272	T	G	0.690875	0.49-0.97	0.032255		0.711027	0.51-1	0.0489261
2	rs116297622	73522362	G	A	0.690875	0.49-0.97	0.032255		0.711027	0.51-1	0.0489261
2	rs6740717	73537516	G	A	0.872442	0.78-0.98	0.0171569		0.887041	0.79-0.99	0.0398265
2	rs6741199	73537919	G	T	0.873153	0.78-0.98	0.0178112		0.888025	0.79-1	0.0416682
2	rs111386617	73743726	C	A	0.718766	0.56-0.93	0.0121815		0.74095	0.57-0.96	0.023953
2	rs4852961	73891703	T	C	0.805224	0.66-0.98	0.0341168		0.815937	0.67-1	0.0472135
2	rs72915419	73907270	C	T	0.714877	0.55-0.94	0.0152083		0.734688	0.56-0.96	0.0263179
2	rs10865400	73931647	A	G	0.767726	0.64-0.92	0.00505637		0.781288	0.65-0.94	0.00907655
2	rs60583543	73973599	C	T	0.682293	0.5-0.93	0.017255		0.700774	0.51-0.96	0.0272515
2	rs2567599	73994074	G	A	0.802252	0.67-0.97	0.0196525		0.814126	0.68-0.98	0.0298836
2	rs67567075	74039430	G	A	0.777052	0.64-0.94	0.00965374		0.788078	0.65-0.95	0.0148574
2	rs76578637	74057601	C	A	0.706151	0.56-0.9	0.00426259		0.724996	0.57-0.92	0.00872875
2	rs111872246	74061232	A	G	0.76557	0.65-0.9	0.000820206		0.78027	0.67-0.91	0.00209226
2	rs143477047	74062422	G	A	0.716395	0.53-0.96	0.02699		0.732902	0.54-0.99	0.0397866
2	rs114874887	74067560	C	T	0.664413	0.47-0.94	0.0192979		0.679744	0.48-0.96	0.0272768
2	rs79466821	74088515	G	A	0.690633	0.54-0.88	0.0030144		0.709668	0.55-0.91	0.00640661
2	rs111794942	74088771	C	G	0.691133	0.54-0.88	0.003071		0.710346	0.56-0.91	0.00655362
2	rs142492036	74098085	A	G	0.679972	0.49-0.93	0.0173366		0.69591	0.51-0.96	0.0255451
2	rs77774021	74100026	A	G	0.70709	0.55-0.9	0.00576296		0.726307	0.57-0.93	0.0114714
2	rs6749599	74104775	G	A	0.697725	0.55-0.89	0.00421242		0.715378	0.56-0.92	0.00823194
2	rs78760763	74106388	G	T	0.818909	0.69-0.97	0.0188845		0.839352	0.71-0.99	0.0434162
2	rs75775819	74106604	C	T	0.701461	0.55-0.9	0.00484818		0.719224	0.56-0.92	0.0093908
2	rs12467259	74120424	T	C	1.15523	1.03-1.3	0.0139115		1.169	1.04-1.31	0.0081116
2	rs59761642	74130213	G	A	0.670501	0.49-0.91	0.0107728		0.686541	0.5-0.93	0.0168934
2	rs2272165	74213245	A	G	0.820626	0.73-0.93	0.00169104		0.842136	0.74-0.96	0.00809368
2	rs12328448	74215701	T	C	0.819036	0.72-0.93	0.00157019		0.84052	0.74-0.95	0.00758102
2	rs10496194	74215977	G	C	0.841711	0.73-0.96	0.0128558		0.864198	0.75-0.99	0.0382841
2	rs10197238	74216755	C	T	0.819036	0.72-0.93	0.00157019		0.84052	0.74-0.95	0.00758102
2	rs10208256	74216764	G	A	0.811437	0.72-0.92	0.00109712		0.832507	0.73-0.95	0.00539657
2	rs6546883	74217856	G	A	0.824824	0.73-0.93	0.00219966		0.846777	0.75-0.96	0.0103004
2	rs4852999	74219306	G	T	0.845801	0.75-0.96	0.00855089		0.873122	0.77-0.99	0.0394973
2	rs28421442	74219615	A	T	0.834815	0.74-0.94	0.00419062		0.860282	0.76-0.98	0.0204688
2	rs10207365	74219948	C	T	0.839822	0.74-0.95	0.00558433		0.868155	0.76-0.99	0.0298883
2	rs12713803	74238681	A	G	1.18815	1.05-1.34	0.00479579		1.14731	1-1.31	0.042089
2	rs6743073	74241037	A	G	1.20371	1.07-1.36	0.00230227		1.15945	1.02-1.32	0.0283971
2	rs12713805	74243380	C	T	1.19522	1.06-1.35	0.00343026		1.14669	1-1.31	0.0424549
2	rs10168408	74243596	A	C	1.19731	1.06-1.35	0.00312747		1.1447	1-1.31	0.0455139
2	rs6546885	74245492	G	A	1.20435	1.07-1.35	0.00198502		1.16046	1.02-1.32	0.0230899
2	rs10184542	74246550	A	G	0.829639	0.72-0.96	0.0131285		0.851755	0.73-0.99	0.0349829
2	rs4371381	74246613	T	C	1.18966	1.06-1.34	0.0041885		1.14073	1-1.3	0.0499177
2	rs11884748	74248451	A	C	1.18907	1.06-1.34	0.00435368		1.14362	1-1.3	0.046297
2	rs4853003	74248871	A	G	1.19459	1.07-1.33	0.00169309		1.15456	1.03-1.3	0.0153034
2	rs4853006	74263419	G	A	0.870513	0.78-0.97	0.013737		0.893193	0.8-1	0.0485763
2	rs57955681	74275179	A	G	0.5077	0.3-0.85	0.0103933		0.515697	0.31-0.87	0.0130191
2	rs7601526	74278481	A	G	1.18461	1.05-1.33	0.0043042		1.14037	1-1.3	0.0457421
2	rs13006407	74280275	G	A	1.19248	1.06-1.34	0.00401033		1.15385	1.01-1.32	0.0388211
2	rs35749047	74280369	T	G	0.860209	0.77-0.96	0.00637131		0.881371	0.79-0.98	0.0255006
2	rs6756474	74282706	T	C	1.14761	1.03-1.28	0.0115224		1.11967	1-1.25	0.043989
2	rs149990354	74299571	A	G	0.639965	0.44-0.93	0.0188159		0.655163	0.45-0.95	0.026144
2	rs13021880	74310787	G	C	1.24229	1.1-1.4	0.000430853		1.20926	1.06-1.38	0.00578376
2	rs72907193	74311045	T	C	0.513078	0.31-0.86	0.0111569		0.521914	0.31-0.88	0.0141851
2	rs150391517	74359597	G	C	0.485782	0.29-0.8	0.00480063		0.496967	0.3-0.82	0.0062321
2	rs60677979	74365045	G	T	0.696563	0.52-0.93	0.0155662		0.715061	0.53-0.96	0.0255452
2	rs145883460	74398564	T	C	0.471285	0.29-0.78	0.00309289		0.486051	0.3-0.8	0.00447121
2	rs828858	74422194	A	T	1.20431	1.05-1.38	0.00727713		1.16689	1.01-1.34	0.0305153
2	rs3108164	74423130	C	G	1.21254	1.06-1.39	0.00535048		1.17577	1.02-1.35	0.0230602
2	rs4853016	74423419	T	C	1.2114	1.06-1.39	0.00555646		1.17407	1.02-1.35	0.0242927
2	rs1723285	74426038	A	G	1.2185	1.07-1.39	0.00392494		1.18247	1.03-1.36	0.0176211
2	rs7587117	74448655	C	T	1.21701	1.05-1.41	0.00741381		1.17993	1.02-1.37	0.02853
2	rs7579359	74455472	T	C	1.21892	1.05-1.41	0.0087314		1.17977	1.01-1.37	0.0333326
2	rs72903227	74516390	G	C	0.801649	0.66-0.97	0.0218851		0.819714	0.68-0.99	0.0406644
2	rs112598446	74531187	A	G	0.793781	0.65-0.96	0.0201483		0.811993	0.67-0.99	0.0373825
2	rs115407214	74532125	A	C	0.749624	0.6-0.93	0.0100044		0.767757	0.62-0.96	0.0189556
2	rs145582439	74565771	T	C	0.788137	0.65-0.96	0.0182342		0.808548	0.66-0.99	0.0367173
2	rs115304769	74572850	T	C	0.63768	0.42-0.97	0.033832		0.652585	0.43-0.99	0.0451939
2	rs115543210	74603277	A	G	0.697396	0.5-0.97	0.0309891		0.716057	0.52-0.99	0.0458357
2	rs75702811	74764874	A	G	0.745832	0.62-0.9	0.00162719		0.763104	0.63-0.92	0.00420297
2	rs78958781	74834172	C	A	0.66735	0.46-0.96	0.0294442		0.683758	0.47-0.98	0.0412092
2	rs78296253	74835143	C	T	0.66735	0.46-0.96	0.0294442		0.683758	0.47-0.98	0.0412092
2	rs142183467	74839189	C	T	0.66735	0.46-0.96	0.0294442		0.683758	0.47-0.98	0.0412092
2	rs140502237	74840952	G	A	0.66735	0.46-0.96	0.0294442		0.683758	0.47-0.98	0.0412092
2	rs116127881	74841066	T	C	0.66735	0.46-0.96	0.0294442		0.683758	0.47-0.98	0.0412092
2	rs114816855	74862257	G	A	0.660388	0.46-0.95	0.025197		0.676032	0.47-0.97	0.0351683
2	rs116687960	74863999	A	C	0.660388	0.46-0.95	0.025197		0.676032	0.47-0.97	0.0351683
2	rs7592137	74865325	T	G	1.14756	1.01-1.31	0.0368212		1.15207	1.01-1.31	0.0321871
2	rs2075212	74902855	A	T	1.476	1.1-1.98	0.00973262		1.42982	1.06-1.92	0.0182987
2	rs6716578	74909765	C	T	1.15541	1.01-1.32	0.031301		1.15482	1.01-1.32	0.0320487
2	rs17010277	74934142	T	C	1.49616	1.11-2.01	0.00738485		1.45194	1.08-1.95	0.0135705
2	rs10193764	74944508	C	A	1.15714	0.99-1.35	0.0583978		1.20611	1.03-1.41	0.0183822
2	rs116261257	74982841	G	T	0.572942	0.35-0.94	0.0271686		0.590433	0.36-0.97	0.0379124
2	rs139585570	74989120	T	C	1.58657	1.04-2.42	0.0316121		1.62442	1.07-2.48	0.0241362
2	rs76670870	75009958	C	T	0.564101	0.35-0.9	0.0171607		0.576644	0.36-0.92	0.0223883
2	rs145439982	75018295	A	G	0.546196	0.31-0.97	0.0395498		0.557275	0.31-0.99	0.0459771
2	rs185597452	75018543	A	G	0.564101	0.35-0.9	0.0171607		0.576644	0.36-0.92	0.0223883
2	rs142258266	75024253	T	C	0.564101	0.35-0.9	0.0171607		0.576366	0.36-0.92	0.0222607
2	rs113944460	75033282	A	G	0.541501	0.33-0.89	0.0150906		0.552917	0.34-0.91	0.0192903
2	rs142086450	75034397	G	A	0.512829	0.29-0.92	0.0257488		0.523918	0.29-0.94	0.0306281
2	rs144297118	75036300	A	G	0.512768	0.29-0.92	0.0257679		0.523781	0.29-0.94	0.0306146
2	rs140430112	75044474	T	A	0.502699	0.28-0.91	0.0230271		0.515133	0.28-0.94	0.0296194
2	rs678350	75062870	G	A	0.813921	0.68-0.98	0.030859		0.772765	0.64-0.94	0.00859954
2	rs144549243	75120381	T	C	1.36672	1.01-1.85	0.0441754		1.41581	1.04-1.92	0.0255486
2	rs140966809	75133068	G	A	1.31555	0.98-1.76	0.0648122		1.34968	1.01-1.81	0.0457911
2	rs12989728	75138842	A	C	1.23668	1.07-1.43	0.00371967		1.20585	1.03-1.41	0.0199651
2	rs1543943	75139544	A	G	1.23162	1.07-1.42	0.0045219		1.20513	1.03-1.41	0.0206964
2	rs78521324	75164921	G	A	1.41689	0.99-2.02	0.054012		1.46349	1.03-2.09	0.0358506
2	rs4853081	75165905	T	A	0.827057	0.74-0.93	0.00113705		0.799704	0.71-0.9	0.000197524
2	rs185804813	75166303	A	G	1.64143	1.04-2.59	0.0337451		1.68513	1.07-2.66	0.025479
2	rs190328990	75166306	G	A	1.64143	1.04-2.59	0.0337451		1.68513	1.07-2.66	0.025479
2	rs115253143	75167813	A	G	0.700727	0.51-0.96	0.0266479		0.712028	0.52-0.98	0.0350129
2	rs10865405	75168154	G	T	0.833197	0.74-0.94	0.00222454		0.834053	0.74-0.94	0.00235123
2	rs76297252	75168318	C	T	1.74549	1.09-2.79	0.0202416		1.78108	1.11-2.85	0.0162413
2	rs7573356	75168664	G	A	0.81917	0.73-0.92	0.000577675		0.790924	0.7-0.89	8.36504e-05
2	rs115585886	75168952	G	T	0.672778	0.5-0.91	0.0108241		0.682445	0.5-0.93	0.0144113
2	rs79821509	75169151	T	C	1.74414	1.09-2.79	0.0204134		1.77953	1.11-2.85	0.0164005
2	rs4852352	75171779	A	G	0.881244	0.76-1.02	0.093294		0.857133	0.74-1	0.0444185
2	rs78107866	75171984	A	T	1.74414	1.09-2.79	0.0204134		1.77953	1.11-2.85	0.0164005
2	rs4853083	75172814	A	T	0.879883	0.76-1.02	0.0879296		0.853272	0.73-0.99	0.0382141
2	rs115672768	75175132	A	G	1.63883	1.04-2.59	0.03431		1.68265	1.06-2.66	0.0258897
2	rs78348809	75176233	G	A	1.63883	1.04-2.59	0.03431		1.68265	1.06-2.66	0.0258897
2	rs12614109	75176264	T	C	0.875786	0.76-1.01	0.0774827		0.852466	0.73-0.99	0.0368287
2	rs115407145	75177552	T	A	1.63883	1.04-2.59	0.03431		1.68265	1.06-2.66	0.0258897
2	rs57162417	75178708	A	G	0.675284	0.5-0.92	0.0115934		0.685548	0.5-0.93	0.0156364
2	rs143353166	75179062	A	G	1.63883	1.04-2.59	0.03431		1.68265	1.06-2.66	0.0258897
2	rs74795444	75181036	A	G	1.63883	1.04-2.59	0.03431		1.68265	1.06-2.66	0.0258897
2	rs115894751	75183032	A	G	1.63883	1.04-2.59	0.03431		1.68265	1.06-2.66	0.0258897
2	rs2129604	75183257	A	G	1.17229	1.05-1.31	0.00630995		1.1639	1.04-1.3	0.0092279
2	rs12713819	75183936	T	C	1.21748	1.08-1.37	0.00104457		1.20775	1.07-1.36	0.00175113
2	rs72822153	75184020	T	C	0.877769	0.76-1.02	0.0824972		0.854268	0.74-0.99	0.0392866
2	rs146905149	75184673	G	A	1.76061	1.09-2.84	0.0201839		1.79636	1.11-2.9	0.0163331
2	rs77430035	75184952	G	A	1.74287	1.09-2.79	0.0205875		1.77795	1.11-2.85	0.016571
2	rs12366	75185856	T	G	1.1452	1.02-1.28	0.0172835		1.13929	1.02-1.27	0.0220253
2	rs2287102	75186337	G	A	0.831269	0.74-0.94	0.00239102		0.828474	0.74-0.93	0.00200816
2	rs11890633	75188888	G	A	0.839442	0.74-0.95	0.00433136		0.836771	0.74-0.94	0.00370737
2	rs17010582	75189549	C	T	0.874988	0.75-1.01	0.0763901		0.850716	0.73-0.99	0.0351055
2	rs13402369	75189737	A	T	0.821235	0.74-0.92	0.000471247		0.806973	0.72-0.9	0.000169259
2	rs115737261	75189901	T	C	1.63887	1.04-2.59	0.034319		1.6826	1.06-2.66	0.0259149
2	rs72822163	75195956	A	G	1.50229	1-2.26	0.0513655		1.52059	1.01-2.29	0.0454234
2	rs7881	75196731	G	A	0.878555	0.76-1.02	0.0854889		0.85456	0.74-0.99	0.0403054
2	rs12464749	75197381	A	C	0.876117	0.77-1	0.0432243		0.869522	0.76-0.99	0.0333142
2	rs200938848	75199645	A	T	0.823389	0.73-0.93	0.00132557		0.823861	0.73-0.93	0.00137032
2	rs4853085	75200540	G	A	0.868992	0.75-1.01	0.0637154		0.844165	0.73-0.98	0.0279044
2	rs4853086	75200783	A	G	0.876163	0.76-1.02	0.0790915		0.852198	0.73-0.99	0.0368999
2	rs11126446	75201584	T	G	0.872104	0.75-1.01	0.0694909		0.848864	0.73-0.99	0.0327191
2	rs4330128	75204873	A	G	1.17553	1.05-1.32	0.00555345		1.16534	1.04-1.31	0.00887992
2	rs12713821	75204946	T	C	1.15516	1.03-1.29	0.0129279		1.14595	1.02-1.28	0.0191224
2	rs141435949	75206261	G	C	0.700993	0.52-0.95	0.0215113		0.711623	0.52-0.96	0.0283758
2	rs13399749	75206396	T	C	0.875677	0.76-1.01	0.0763787		0.856401	0.74-0.99	0.0415143
2	rs56362867	75206413	G	A	0.8301	0.74-0.94	0.00246684		0.82941	0.74-0.94	0.00236105
2	rs79135033	75206736	G	A	1.59928	1.01-2.53	0.0451722		1.64145	1.04-2.6	0.0346152
2	rs12469160	75206974	T	G	0.876332	0.77-1	0.0550141		0.866483	0.76-0.99	0.0383541
2	rs4853089	75207524	C	T	0.868022	0.75-1.01	0.0596224		0.848342	0.73-0.99	0.0310746
2	rs5001327	75207691	T	A	1.15516	1.03-1.29	0.0129279		1.14595	1.02-1.28	0.0191224
2	rs3886110	75207832	T	G	1.17553	1.05-1.32	0.00555345		1.16534	1.04-1.31	0.00887992
2	rs12479222	75208524	G	A	0.87465	0.75-1.02	0.0796504		0.853018	0.73-0.99	0.0407475
2	rs76707432	75209653	A	G	1.59822	1.01-2.53	0.0454751		1.6402	1.04-2.6	0.0348948
2	rs12464416	75209764	T	A	0.87465	0.75-1.02	0.0796504		0.853018	0.73-0.99	0.0407475
2	rs4585057	75212604	G	C	1.14041	1.02-1.28	0.0227467		1.13288	1.01-1.27	0.0306977
2	rs6546940	75213786	A	G	1.1475	1.02-1.29	0.0175837		1.13857	1.02-1.28	0.0254212
2	rs139210379	75214842	G	T	0.695386	0.51-0.94	0.0185708		0.705764	0.52-0.96	0.0245448
2	rs1565067	75216867	A	G	0.868651	0.75-1.01	0.0648114		0.846754	0.73-0.99	0.0320022
2	rs1565066	75216873	C	T	0.868651	0.75-1.01	0.0648114		0.846754	0.73-0.99	0.0320022
2	rs7602776	75218331	A	T	1.13338	1.01-1.27	0.0297687		1.12583	1.01-1.26	0.039829
2	rs767023	75218849	G	A	0.867971	0.75-1.01	0.0633395		0.846134	0.73-0.99	0.0312542
2	rs923276	75223516	T	C	1.14174	1.02-1.28	0.0208999		1.13211	1.01-1.27	0.0309313
2	rs923275	75223693	C	G	1.14274	1.02-1.28	0.0200662		1.13297	1.01-1.27	0.0299262
2	rs62148887	75224462	C	T	0.860544	0.74-1	0.0488119		0.83489	0.72-0.97	0.0203561
2	rs17010597	75224711	G	A	1.15518	1.03-1.29	0.0126477		1.14435	1.02-1.28	0.0201346
2	rs4853093	75227633	G	C	0.852994	0.73-0.99	0.036571		0.829631	0.71-0.97	0.0158398
2	rs4853095	75228581	G	A	0.852994	0.73-0.99	0.036571		0.829631	0.71-0.97	0.0158398
2	rs13410632	75230438	C	T	1.13819	1.02-1.27	0.0248232		1.1295	1.01-1.26	0.0350637
2	rs7608876	75234152	G	C	0.709147	0.52-0.96	0.0264796		0.719151	0.53-0.98	0.0340262
2	rs7571034	75238361	C	G	0.830934	0.74-0.93	0.00135811		0.809635	0.72-0.91	0.000375123
2	rs62148889	75238472	G	C	0.812042	0.64-1.04	0.096339		0.70293	0.54-0.92	0.0101361
2	rs7582774	75241702	C	G	0.850039	0.75-0.97	0.0135912		0.801614	0.7-0.92	0.00164528
2	rs4366930	75242863	G	T	0.814447	0.72-0.92	0.000577455		0.787054	0.7-0.89	0.00010504
2	rs62148890	75243520	T	C	0.815928	0.65-1.02	0.0795713		0.734305	0.58-0.94	0.0124508
2	rs62148891	75243942	A	C	0.815827	0.64-1.04	0.103942		0.704246	0.54-0.92	0.0104861
2	rs62148892	75244842	T	C	0.80509	0.63-1.03	0.0849535		0.69395	0.53-0.91	0.00789522
2	rs7588436	75244908	T	A	0.832202	0.74-0.94	0.00364737		0.828403	0.73-0.94	0.00297811
2	rs12472180	75244928	T	C	0.80509	0.63-1.03	0.0849535		0.69395	0.53-0.91	0.00789522
2	rs4853098	75245244	C	T	0.80509	0.63-1.03	0.0849535		0.69395	0.53-0.91	0.00789522
2	rs13003428	75246283	G	A	1.15631	1.03-1.29	0.0118741		1.14828	1.03-1.29	0.0167652
2	rs12713823	75246589	G	A	1.15409	1.03-1.29	0.0129841		1.14609	1.02-1.28	0.018263
2	rs17010625	75247100	C	G	0.80509	0.63-1.03	0.0849535		0.69395	0.53-0.91	0.00789522
2	rs77756272	75247367	A	G	0.719867	0.53-0.97	0.0331378		0.730351	0.54-0.99	0.0425869
2	rs13024157	75249161	G	A	1.15305	1.03-1.29	0.0135516		1.145	1.02-1.28	0.0190553
2	rs115785975	75250037	G	C	0.713748	0.53-0.97	0.0285742		0.724147	0.53-0.98	0.0369574
2	rs13032854	75250868	G	A	1.15375	1.03-1.29	0.0133345		1.14627	1.02-1.28	0.0183139
2	rs2422088	75251361	T	C	0.848459	0.76-0.95	0.0037497		0.858829	0.77-0.96	0.00802959
2	rs12613723	75253806	T	C	1.14522	1.02-1.28	0.0202907		1.13719	1.01-1.28	0.0280284
2	rs1861454	75257117	T	G	0.772612	0.57-1.05	0.0941873		0.662404	0.48-0.92	0.0126151
2	rs2422089	75257246	C	T	1.13046	1.01-1.27	0.0334245		1.12321	1-1.26	0.0440909
2	rs12713824	75259915	G	A	1.12929	1.01-1.26	0.0355436		1.12168	1-1.26	0.0473697
2	rs12618455	75260148	C	T	1.13097	1.01-1.27	0.0326674		1.12334	1-1.26	0.0437534
2	rs2422090	75268480	G	A	1.15141	1.03-1.28	0.0100808		1.15024	1.03-1.28	0.0106758
2	rs116816313	75270623	T	G	0.711087	0.53-0.96	0.0265362		0.722922	0.53-0.98	0.0356913
2	rs114218966	75271918	G	C	0.50109	0.31-0.82	0.0058566		0.509124	0.31-0.83	0.0070221
2	rs713082	75273466	C	T	1.16857	1.04-1.32	0.0111946		1.15624	1.02-1.3	0.018652
2	rs12713828	75276081	A	G	1.13308	1.01-1.27	0.0328631		1.12229	1-1.26	0.0493051
2	rs116631343	75285816	A	G	0.492559	0.3-0.82	0.00664029		0.500755	0.3-0.83	0.00790902
2	rs7607075	75354057	T	C	0.46149	0.26-0.82	0.00792162		0.476347	0.27-0.84	0.0110767
2	rs114390056	75362314	G	A	0.451161	0.26-0.8	0.00610668		0.464005	0.26-0.82	0.00832741
2	rs3771859	75415570	G	A	1.21112	1.06-1.39	0.00614342		1.20189	1.05-1.38	0.00878321
2	rs3771860	75415736	G	T	1.21007	1.06-1.39	0.00637275		1.20088	1.05-1.38	0.00908759
2	rs4853118	75416052	G	A	1.18819	1.04-1.36	0.0133054		1.17795	1.03-1.35	0.0192819
2	rs4853119	75416296	C	T	1.17077	1.02-1.34	0.0232236		1.16041	1.01-1.33	0.0330856
2	rs4853120	75416343	G	A	1.18092	1.03-1.35	0.0168693		1.17095	1.02-1.34	0.024022
2	rs17010869	75416808	A	G	1.20176	1.05-1.38	0.0084714		1.19254	1.04-1.37	0.0119936
2	rs12466510	75417234	G	A	1.17818	1.03-1.35	0.0186377		1.1679	1.02-1.34	0.0266818
2	rs7607938	75429369	A	C	1.21758	1.03-1.44	0.0235832		1.26165	1.06-1.5	0.00832252
2	rs79196923	75437289	A	G	1.21008	1.02-1.43	0.0280589		1.25336	1.05-1.49	0.0102299
2	rs147591711	75444275	G	A	0.722948	0.55-0.95	0.0205491		0.720928	0.55-0.95	0.0194749
2	rs142444261	75445785	T	A	1.23945	1.05-1.46	0.00906507		1.28731	1.09-1.52	0.0025514
2	rs147588295	75446248	G	C	1.2453	1.06-1.46	0.00772152		1.29374	1.1-1.52	0.00211844
2	rs138904972	75470240	A	C	1.70707	1.21-2.41	0.00242754		1.74227	1.23-2.46	0.00169148
2	rs147434575	75470372	A	C	1.70707	1.21-2.41	0.00242754		1.74227	1.23-2.46	0.00169148
2	rs115671384	75472649	G	C	1.70786	1.22-2.4	0.00192766		1.74491	1.24-2.45	0.00129975
2	rs190002281	75473331	A	G	1.70786	1.22-2.4	0.00192766		1.74491	1.24-2.45	0.00129975
2	rs115805005	75478379	G	A	2.12017	1.23-3.64	0.00645158		2.14913	1.25-3.7	0.00574138
2	rs78760066	75488490	C	T	1.84905	1.32-2.59	0.00037213		1.89411	1.35-2.66	0.000228917
2	rs10173888	75572561	C	A	1.1547	0.97-1.37	0.0982935		1.20436	1.01-1.43	0.0361841
2	rs10198028	75572936	T	C	1.15096	0.97-1.37	0.116949		1.20551	1.01-1.44	0.0407672
2	rs10198029	75572937	G	C	1.15181	0.96-1.38	0.119643		1.20641	1.01-1.45	0.0425167
2	rs10200423	75573160	T	C	1.15096	0.97-1.37	0.116949		1.20551	1.01-1.44	0.0407672
2	rs143489697	75664560	A	G	0.375565	0.2-0.69	0.00173693		0.395283	0.21-0.73	0.00307745
2	rs116238183	75665787	G	A	0.62359	0.45-0.87	0.00504015		0.641933	0.46-0.89	0.00864791
2	rs139947574	75666092	C	G	0.375565	0.2-0.69	0.00173693		0.395283	0.21-0.73	0.00307745
2	rs189076729	75667148	T	C	0.352766	0.18-0.7	0.0026183		0.372372	0.19-0.74	0.00448241
2	rs6715561	75668629	G	C	0.374578	0.2-0.69	0.00168864		0.394194	0.21-0.73	0.00299316
2	rs6716292	75669033	C	G	0.375264	0.2-0.69	0.00172294		0.39516	0.21-0.73	0.00307083
2	rs115557221	75673155	G	A	0.353668	0.18-0.7	0.00268216		0.373709	0.19-0.74	0.00463118
2	rs189627555	75674701	T	G	0.36427	0.19-0.7	0.00241071		0.384534	0.2-0.74	0.00423251
2	rs17011326	75675014	G	A	1.11179	0.98-1.26	0.0892025		1.15373	1.02-1.31	0.0245646
2	rs186487063	75686896	A	C	0.435849	0.23-0.81	0.00842846		0.458405	0.25-0.85	0.0134859
2	rs34473420	75698008	C	T	1.3088	1.09-1.58	0.00452971		1.23636	1.02-1.5	0.0335097
2	rs75274519	75729285	G	A	1.3567	1.09-1.68	0.00556734		1.41213	1.14-1.76	0.00194648
2	rs75658027	75730937	A	G	1.35823	1.1-1.68	0.0053195		1.4147	1.14-1.76	0.0017986
2	rs138729837	75731518	T	C	1.35823	1.1-1.68	0.0053195		1.4147	1.14-1.76	0.0017986
2	rs6707816	75731938	A	G	1.35936	1.1-1.69	0.00520281		1.41581	1.14-1.76	0.0017589
2	rs141010144	75735350	T	A	1.35828	1.1-1.68	0.00498731		1.41231	1.14-1.75	0.00175946
2	rs80163980	75738164	C	T	1.3662	1.1-1.69	0.00419737		1.42228	1.15-1.77	0.00141082
2	rs74953424	75743859	C	T	0.438935	0.26-0.75	0.00289901		0.452681	0.26-0.78	0.00440777
2	rs77704856	75775303	T	G	0.402266	0.22-0.74	0.00318056		0.41195	0.22-0.76	0.00415271
2	rs73938962	75776065	T	A	0.449715	0.25-0.8	0.00662261		0.462528	0.26-0.83	0.00908424
2	rs73938969	75783396	T	C	0.398367	0.23-0.7	0.00146061		0.409892	0.23-0.72	0.00208879
2	rs73938971	75784794	A	T	0.390335	0.22-0.69	0.00110395		0.402268	0.23-0.71	0.00161898
2	rs73938972	75786517	A	G	0.381689	0.22-0.67	0.000806889		0.393445	0.22-0.69	0.00119744
2	rs77525075	75795928	G	A	0.392716	0.22-0.72	0.00224057		0.405945	0.22-0.74	0.00330157
2	rs73938976	75798405	C	T	0.471839	0.27-0.83	0.00868641		0.486401	0.28-0.85	0.0119152
2	rs56746463	75799767	T	C	0.471839	0.27-0.83	0.00868641		0.486401	0.28-0.85	0.0119152
2	rs57529611	75799902	A	G	0.471839	0.27-0.83	0.00868641		0.486401	0.28-0.85	0.0119152
2	rs55702935	75800425	G	A	0.471839	0.27-0.83	0.00868641		0.486401	0.28-0.85	0.0119152
2	rs73938978	75803090	C	T	0.471839	0.27-0.83	0.00868641		0.486401	0.28-0.85	0.0119152
2	rs73938979	75804298	A	G	0.471839	0.27-0.83	0.00868641		0.486401	0.28-0.85	0.0119152
2	rs73938980	75806929	T	A	0.471839	0.27-0.83	0.00868641		0.486401	0.28-0.85	0.0119152
2	rs55673730	75807723	A	G	0.471292	0.27-0.83	0.00858395		0.485962	0.28-0.85	0.0118113
2	rs150580314	75808208	A	G	0.471839	0.27-0.83	0.00868641		0.486401	0.28-0.85	0.0119152
2	rs78018266	75809566	C	G	0.471839	0.27-0.83	0.00868641		0.486401	0.28-0.85	0.0119152
2	rs76035130	75810861	A	T	0.471839	0.27-0.83	0.00868641		0.486401	0.28-0.85	0.0119152
2	rs77891634	75811291	C	A	0.471839	0.27-0.83	0.00868641		0.486401	0.28-0.85	0.0119152
2	rs55960633	75847768	C	A	0.58773	0.35-0.98	0.0396137		0.603544	0.36-1	0.0492398
2	rs1859710	75862932	C	T	1.44177	1.13-1.85	0.00374589		1.32322	1.01-1.73	0.0415247
2	rs36057194	75872399	A	G	1.48286	1.15-1.92	0.00273221		1.36517	1.03-1.81	0.0306826
2	rs1986240	75900211	T	C	1.58198	1.22-2.04	0.000456978		1.45415	1.11-1.91	0.00727234
2	rs2422232	75900380	T	G	1.58198	1.22-2.04	0.000456978		1.45415	1.11-1.91	0.00727234
2	rs2051942	75901069	G	A	1.5852	1.23-2.05	0.000431542		1.45502	1.11-1.91	0.00718368
2	rs4853169	75906972	A	G	1.58249	1.22-2.05	0.000458011		1.45763	1.11-1.92	0.00691365
2	rs11677947	75927536	C	T	1.56083	1.21-2.01	0.000512478		1.44406	1.11-1.89	0.00711325
2	rs33915308	75928122	C	G	1.5709	1.17-2.12	0.00296171		1.43047	1.04-1.97	0.0277465
2	rs33971443	75931128	T	C	1.47691	1.14-1.91	0.00274838		1.34836	1.03-1.77	0.0322051
2	rs114255554	75932627	C	T	1.56863	1.22-2.02	0.000503092		1.44936	1.11-1.9	0.007203
2	rs143143402	75939031	G	C	1.55856	1.21-2.01	0.000691689		1.4407	1.1-1.89	0.0086529
2	rs112846031	75939781	T	C	1.55856	1.21-2.01	0.000691689		1.4407	1.1-1.89	0.0086529
2	rs56366704	75949907	G	A	0.678092	0.49-0.93	0.0171182		0.692933	0.5-0.95	0.0247227
2	rs7602832	76042324	G	A	0.826898	0.72-0.95	0.00637305		0.855051	0.74-0.98	0.028341
2	rs6704886	76049770	G	A	0.825702	0.72-0.95	0.00575025		0.85477	0.74-0.98	0.0273608
2	rs13382201	76053866	T	C	0.841727	0.74-0.96	0.0105421		0.87203	0.76-1	0.0475746
2	rs6707128	76055361	G	A	0.841727	0.74-0.96	0.0105421		0.87203	0.76-1	0.0475746
2	rs72922109	76095112	G	C	1.25216	0.99-1.59	0.0628303		1.29449	1.02-1.64	0.0335987
2	rs142283061	76109275	A	G	0.471519	0.25-0.88	0.0180504		0.485794	0.26-0.91	0.0232669
2	rs146391342	76110905	G	T	0.409328	0.22-0.77	0.00594493		0.423098	0.22-0.8	0.00803341
2	rs13414197	76148912	T	G	0.824267	0.71-0.96	0.0111976		0.844737	0.73-0.98	0.0285041
2	rs13417455	76149631	A	G	0.818126	0.71-0.95	0.00654986		0.838617	0.72-0.97	0.0182638
2	rs2583533	76169921	C	T	0.847281	0.74-0.97	0.0135161		0.854088	0.75-0.97	0.0189088
2	rs61603134	76181348	A	T	0.523801	0.33-0.82	0.00482561		0.539732	0.34-0.85	0.00716483
2	rs2583527	76184281	T	C	1.49607	1.2-1.86	0.000287817		1.41819	1.13-1.78	0.00290505
2	rs11891261	76192246	C	G	0.694969	0.54-0.89	0.00408085		0.722207	0.56-0.93	0.0109232
2	rs2692745	76212767	G	A	1.43742	1.14-1.81	0.00209734		1.30868	1.02-1.68	0.0353377
2	rs76954793	76216337	A	G	0.728081	0.57-0.92	0.00900239		0.757432	0.6-0.96	0.0239132
2	rs80248283	76221586	T	G	0.72812	0.57-0.92	0.00901745		0.757517	0.6-0.96	0.0239808
2	rs317226	76222000	C	G	1.44501	1.17-1.78	0.000500899		1.347	1.08-1.68	0.00748523
2	rs405354	76246858	A	T	1.20122	1.05-1.37	0.00605565		1.15723	1.01-1.33	0.0347312
2	rs413231	76249814	G	A	1.18941	1.04-1.35	0.0087038		1.14366	1-1.31	0.0499917
2	rs414196	76252763	A	G	1.18808	1.05-1.35	0.00718988		1.1463	1.01-1.3	0.0386409
2	rs388677	76252896	T	A	1.196	1.05-1.36	0.00758224		1.15563	1.01-1.32	0.0358207
2	rs414885	76252897	C	A	1.19947	1.05-1.36	0.00552138		1.16449	1.02-1.33	0.0230673
2	rs178440	76253487	G	C	1.18808	1.05-1.35	0.00718988		1.1463	1.01-1.3	0.0386409
2	rs317263	76254843	A	G	1.18808	1.05-1.35	0.00718988		1.1463	1.01-1.3	0.0386409
2	rs317262	76254860	T	C	1.18808	1.05-1.35	0.00718988		1.1463	1.01-1.3	0.0386409
2	rs7577380	76266345	A	G	0.769231	0.61-0.97	0.0235317		0.794502	0.63-1	0.0488943
2	rs7563058	76343082	C	T	1.1547	1.03-1.29	0.0102849		1.13875	1.02-1.27	0.0211279
2	rs13406563	76405077	G	C	1.17565	1.05-1.31	0.00352443		1.14108	1.02-1.28	0.0199656
2	rs6717054	76412056	G	A	1.17444	1.05-1.31	0.00355618		1.14171	1.02-1.28	0.0187144
2	rs1554616	76412906	C	T	1.17321	1.05-1.31	0.00363639		1.14067	1.02-1.27	0.0189439
2	rs6759778	76420089	A	G	1.17339	1.06-1.31	0.00320803		1.14493	1.03-1.28	0.0143194
2	rs1316629	76423946	C	T	1.1664	1.05-1.3	0.00477233		1.1368	1.02-1.27	0.0210426
2	rs1404090	76427727	C	T	1.18371	1.06-1.32	0.00239995		1.15257	1.03-1.29	0.0123726
2	rs954186	76428279	G	A	1.18679	1.06-1.32	0.0021084		1.15649	1.03-1.29	0.0106154
2	rs13026549	76447014	A	G	1.28324	1.11-1.49	0.00098238		1.21494	1.04-1.43	0.0172101
2	rs7584949	76451578	A	T	1.19352	1.06-1.34	0.00278044		1.15352	1.02-1.3	0.0194149
2	rs7576244	76452549	C	T	1.18172	1.05-1.33	0.0043816		1.1522	1.03-1.29	0.0174583
2	rs11126506	76453037	T	A	1.35189	1.17-1.56	5.39054e-05		1.2879	1.09-1.52	0.00229143
2	rs34778456	76454752	T	C	1.19913	1.06-1.35	0.0035643		1.15603	1.02-1.31	0.0243339
2	rs12474460	76459080	C	T	1.19248	1.06-1.34	0.00303091		1.15965	1.03-1.31	0.0143665
2	rs1405343	76464500	G	A	1.28536	1.12-1.48	0.000400976		1.22936	1.06-1.42	0.00575108
2	rs12470208	76465046	T	C	1.27363	1.11-1.46	0.000691315		1.21906	1.05-1.41	0.00825933
2	rs12471182	76465290	A	G	1.35476	1.16-1.58	8.57402e-05		1.28893	1.09-1.52	0.00240903
2	rs1589951	76471043	G	A	1.19629	1.07-1.34	0.00229993		1.16535	1.04-1.31	0.0103875
2	rs35118224	76472253	A	G	1.21957	1.08-1.37	0.00100481		1.17933	1.04-1.33	0.0075983
2	rs12464242	76473381	A	G	1.22051	1.08-1.37	0.000964908		1.18023	1.05-1.33	0.00737542
2	rs2901757	76477098	T	A	1.19213	1.06-1.34	0.00301988		1.15675	1.03-1.3	0.0157428
2	rs1526643	76486242	G	A	0.859531	0.76-0.98	0.0217253		0.874799	0.77-1	0.0440083
2	rs1526647	76489864	A	G	1.23	1.07-1.41	0.00368743		1.18727	1.03-1.37	0.0183408
2	rs11887752	76503548	T	A	0.81324	0.69-0.96	0.0165059		0.829429	0.7-0.98	0.0308402
2	rs1526624	76509738	G	A	0.816707	0.68-0.97	0.0250445		0.83243	0.7-0.99	0.0431989
2	rs58987310	76512784	T	C	0.818208	0.69-0.98	0.0267947		0.832605	0.7-0.99	0.0437457
2	rs4852400	76529581	A	G	0.812678	0.68-0.97	0.0237684		0.827317	0.69-0.99	0.0397025
2	rs73940416	76633969	C	G	0.632014	0.44-0.9	0.010733		0.655664	0.46-0.93	0.0191051
2	rs73940418	76638146	C	T	0.635229	0.44-0.92	0.0176088		0.656875	0.45-0.96	0.0281308
2	rs6708097	76643422	C	T	0.599532	0.38-0.95	0.0295353		0.615535	0.39-0.98	0.0394005
2	rs73940426	76649319	G	C	0.700604	0.52-0.94	0.0159707		0.72599	0.54-0.97	0.0311485
2	rs190982499	76670905	G	A	0.478884	0.27-0.84	0.010042		0.498464	0.28-0.88	0.0155709
2	rs73938110	76679171	G	A	0.695121	0.5-0.96	0.0292218		0.717565	0.52-1	0.0474008
2	rs73938112	76683221	A	G	0.69504	0.5-0.96	0.0291694		0.717883	0.52-1	0.0477123
2	rs73938113	76683516	A	G	0.69504	0.5-0.96	0.0291694		0.717883	0.52-1	0.0477123
2	rs13010366	76688846	G	T	1.15886	1.02-1.31	0.0217684		1.13759	1-1.29	0.0456272
2	rs188495982	76689568	C	T	0.467914	0.27-0.82	0.00777234		0.487121	0.28-0.86	0.0122546
2	rs192490618	76689647	G	A	0.467914	0.27-0.82	0.00777234		0.487121	0.28-0.86	0.0122546
2	rs186921956	76703548	C	T	0.495694	0.29-0.86	0.0121249		0.516354	0.3-0.9	0.0189193
2	rs72809081	76713598	C	A	1.34892	1.1-1.65	0.00396874		1.25794	1.02-1.55	0.0337043
2	rs182731869	76720559	A	G	0.495297	0.29-0.86	0.0120255		0.515383	0.3-0.89	0.0185615
2	rs141639115	76735966	G	T	0.510887	0.29-0.9	0.0200427		0.532229	0.3-0.94	0.0301239
2	rs186484403	76750274	G	A	0.497813	0.28-0.87	0.0153369		0.518611	0.29-0.92	0.023433
2	rs142606944	76760926	A	C	0.507367	0.28-0.91	0.0225021		0.528112	0.29-0.95	0.0330694
2	rs17012903	76762757	T	G	1.49606	1.2-1.86	0.00028604		1.42027	1.14-1.77	0.00194486
2	rs182767988	76763356	T	C	0.5077	0.28-0.91	0.0226307		0.528532	0.29-0.95	0.0332921
2	rs71420923	76771720	G	A	1.48296	1.19-1.85	0.000422724		1.40932	1.13-1.76	0.00257166
2	rs116534283	76778475	T	G	0.5077	0.28-0.91	0.0226307		0.528432	0.29-0.95	0.0332381
2	rs140572800	76787791	C	T	0.447032	0.24-0.82	0.00947514		0.469096	0.25-0.86	0.0153256
2	rs183013717	76788253	T	C	0.447117	0.24-0.82	0.00949372		0.469261	0.25-0.87	0.0153781
2	rs192637764	76792991	G	A	0.44687	0.24-0.82	0.00944315		0.468857	0.25-0.86	0.0152552
2	rs115965233	76794146	T	C	0.44687	0.24-0.82	0.00944315		0.468857	0.25-0.86	0.0152552
2	rs191296937	76794868	G	A	0.44687	0.24-0.82	0.00944315		0.468857	0.25-0.86	0.0152552
2	rs0	76800996	T	C	0.448484	0.25-0.8	0.00721291		0.47413	0.26-0.85	0.0126458
2	rs192824777	76801874	T	C	0.42353	0.23-0.77	0.00528731		0.444201	0.24-0.82	0.00879609
2	rs10203812	76811778	A	G	0.910384	0.81-1.02	0.102837		0.892362	0.8-1	0.0494021
2	rs116638482	76816956	T	A	0.4419	0.26-0.74	0.00206026		0.465374	0.28-0.78	0.00405253
2	rs144804060	76819530	A	G	0.4419	0.26-0.74	0.00206026		0.465374	0.28-0.78	0.00405253
2	rs144869174	76819894	A	G	0.456093	0.27-0.76	0.00252849		0.481107	0.29-0.8	0.0050866
2	rs147492639	76832839	T	C	0.460796	0.28-0.75	0.00187797		0.48239	0.3-0.79	0.00354169
2	rs145776890	76833945	T	G	0.424453	0.25-0.71	0.00115855		0.444957	0.26-0.75	0.00223886
2	rs147438937	76835300	G	A	0.432483	0.24-0.77	0.00440922		0.452956	0.25-0.81	0.00754559
2	rs148728899	76837607	T	C	0.424453	0.25-0.71	0.00115855		0.444957	0.26-0.75	0.00223886
2	rs146888003	76837724	G	A	0.424453	0.25-0.71	0.00115855		0.444957	0.26-0.75	0.00223886
2	rs138217058	76838923	A	G	0.433117	0.24-0.77	0.00447728		0.453552	0.25-0.81	0.0076421
2	rs193028423	76840166	C	T	0.424453	0.25-0.71	0.00115855		0.444957	0.26-0.75	0.00223886
2	rs151173752	76840943	A	T	0.60109	0.41-0.88	0.00800232		0.626406	0.43-0.91	0.0152583
2	rs115892762	76841082	A	T	0.60109	0.41-0.88	0.00800232		0.626406	0.43-0.91	0.0152583
2	rs114005967	76842780	T	G	0.425092	0.24-0.74	0.0027685		0.443088	0.25-0.78	0.00460241
2	rs114781148	76842781	T	A	0.425092	0.24-0.74	0.0027685		0.443088	0.25-0.78	0.00460241
2	rs115407853	76844483	A	G	0.419552	0.25-0.7	0.000748723		0.438097	0.26-0.73	0.00140609
2	rs114548907	76846411	T	C	0.419552	0.25-0.7	0.000748723		0.438097	0.26-0.73	0.00140609
2	rs116445889	76848393	A	T	0.425092	0.24-0.74	0.0027685		0.443088	0.25-0.78	0.00460241
2	rs115651978	76848841	A	G	0.419552	0.25-0.7	0.000748723		0.438097	0.26-0.73	0.00140609
2	rs115231725	76850148	A	C	0.419552	0.25-0.7	0.000748723		0.438097	0.26-0.73	0.00140609
2	rs114950293	76850818	A	G	0.425092	0.24-0.74	0.0027685		0.443088	0.25-0.78	0.00460241
2	rs139957322	76852093	T	C	0.419552	0.25-0.7	0.000748723		0.438097	0.26-0.73	0.00140609
2	rs142341412	76856568	G	A	0.558538	0.36-0.87	0.0103652		0.584277	0.37-0.91	0.0184653
2	rs114264636	76862169	C	T	0.419552	0.25-0.7	0.000748723		0.438097	0.26-0.73	0.00140609
2	rs190541279	76862482	A	T	0.425092	0.24-0.74	0.0027685		0.443088	0.25-0.78	0.00460241
2	rs116031766	76862740	C	T	0.419552	0.25-0.7	0.000748723		0.438097	0.26-0.73	0.00140609
2	rs116407745	76866002	C	A	0.454237	0.28-0.73	0.00122308		0.473653	0.29-0.76	0.00224135
2	rs0	76877521	T	G	0.473722	0.3-0.76	0.00190334		0.494185	0.31-0.79	0.00346439
2	rs0	76877781	G	T	0.450494	0.26-0.78	0.00441917		0.469797	0.27-0.82	0.00728945
2	rs186790223	76879624	G	A	0.473722	0.3-0.76	0.00190334		0.494185	0.31-0.79	0.00346439
2	rs186995316	76879909	T	C	0.450494	0.26-0.78	0.00441917		0.469797	0.27-0.82	0.00728945
2	rs115530334	76885576	G	A	0.481869	0.3-0.77	0.00246712		0.502726	0.31-0.81	0.00442803
2	rs149606019	76897142	T	A	0.4422	0.22-0.9	0.0241437		0.45735	0.22-0.93	0.0320055
2	rs183486306	76898467	A	G	0.441742	0.22-0.9	0.0239646		0.456821	0.22-0.93	0.0317476
2	rs147999729	76903652	G	A	0.441742	0.22-0.9	0.0239646		0.456821	0.22-0.93	0.0317476
2	rs111678947	76903967	G	T	0.556442	0.35-0.88	0.0129599		0.57668	0.36-0.92	0.019929
2	rs116639171	76904081	A	G	0.441742	0.22-0.9	0.0239646		0.456821	0.22-0.93	0.0317476
2	rs2203926	76904106	C	G	1.14904	1.03-1.28	0.0120606		1.11904	1-1.25	0.0460642
2	rs114513789	76908898	G	T	0.442026	0.22-0.9	0.024073		0.457244	0.22-0.93	0.0319585
2	rs115609162	76910451	C	T	0.441542	0.22-0.9	0.0238795		0.456733	0.22-0.93	0.0317037
2	rs76116773	76910559	A	T	0.441752	0.22-0.9	0.023975		0.45664	0.22-0.93	0.0316494
2	rs141237988	76911303	C	T	0.441542	0.22-0.9	0.0238795		0.456459	0.22-0.93	0.031548
2	rs76863547	76938036	A	C	0.42588	0.21-0.86	0.0164764		0.444855	0.22-0.9	0.0239079
2	rs79023045	76943184	T	C	0.645003	0.43-0.96	0.0319488		0.656163	0.44-0.98	0.0392636
2	rs12470091	76948525	A	G	0.79935	0.67-0.95	0.0113564		0.794473	0.67-0.94	0.00928458
2	rs0	76953681	C	G	0.565052	0.35-0.92	0.0224977		0.579689	0.36-0.95	0.0287618
2	rs148154846	76954945	T	A	0.583812	0.36-0.95	0.0293908		0.599621	0.37-0.97	0.0373832
2	rs149231121	76955819	A	G	0.595021	0.37-0.96	0.0326571		0.612142	0.38-0.98	0.0422958
2	rs142251123	76959488	G	A	0.595954	0.37-0.96	0.0331895		0.613482	0.38-0.99	0.0432037
2	rs115462746	76967831	C	T	0.596511	0.37-0.96	0.0335057		0.614135	0.38-0.99	0.0436541
2	rs78069912	76971124	A	T	0.705125	0.53-0.94	0.0169173		0.734768	0.55-0.98	0.0369044
2	rs73940049	76989746	G	T	0.648736	0.46-0.92	0.0167342		0.665981	0.47-0.95	0.025401
2	rs73940051	76994348	C	T	0.722382	0.56-0.94	0.0149178		0.742967	0.57-0.97	0.0270751
2	rs181655146	77007256	T	C	0.604316	0.42-0.86	0.00509206		0.623015	0.44-0.89	0.00892872
2	rs0	77027792	T	A	0.519178	0.26-1.02	0.0565985		0.507099	0.26-0.98	0.0432245
2	rs6754541	77033322	G	A	0.868419	0.78-0.97	0.010705		0.895223	0.8-1	0.0493927
2	rs146081099	77071089	A	G	1.32048	1.01-1.73	0.0417694		1.37134	1.05-1.8	0.0219305
2	rs13396192	77071726	C	A	1.32048	1.01-1.73	0.0417694		1.37134	1.05-1.8	0.0219305
2	rs10184167	77092108	C	T	1.35166	1.04-1.75	0.0220486		1.3984	1.08-1.81	0.0114583
2	rs10174011	77094905	C	T	1.34117	1.04-1.73	0.0253676		1.38587	1.07-1.8	0.0136598
2	rs13353371	77095182	T	C	1.34117	1.04-1.73	0.0253676		1.38587	1.07-1.8	0.0136598
2	rs13353373	77095444	A	G	1.34117	1.04-1.73	0.0253676		1.38587	1.07-1.8	0.0136598
2	rs13402959	77097672	C	T	1.3538	1.04-1.76	0.0236494		1.40213	1.08-1.83	0.0122469
2	rs62173110	77098606	A	G	1.48684	1.16-1.91	0.00198797		1.37928	1.06-1.79	0.0153463
2	rs56161148	77099125	C	T	1.47553	1.15-1.9	0.00245267		1.36771	1.05-1.77	0.0184294
2	rs189347347	77100646	G	A	1.82583	1.23-2.71	0.00279817		1.60071	1.06-2.42	0.0253536
2	rs73940081	77106392	G	A	1.35441	1.04-1.76	0.0234431		1.40348	1.08-1.83	0.0120026
2	rs73940084	77108418	C	T	1.35441	1.04-1.76	0.0234431		1.40348	1.08-1.83	0.0120026
2	rs72821242	77108847	T	C	1.55488	1.15-2.1	0.00387105		1.38275	1-1.9	0.0468859
2	rs10205761	77109328	G	T	1.35441	1.04-1.76	0.0234431		1.40348	1.08-1.83	0.0120026
2	rs10197361	77110835	C	G	1.3572	1.04-1.77	0.0235073		1.40902	1.08-1.84	0.0118132
2	rs17333383	77112487	A	T	1.41425	1.11-1.81	0.00536619		1.31757	1.02-1.69	0.0317908
2	rs76515106	77112907	A	T	0.779176	0.67-0.91	0.00186133		0.800947	0.68-0.94	0.00631508
2	rs6715191	77113308	G	A	1.42468	1.12-1.82	0.00454302		1.32709	1.03-1.71	0.0279965
2	rs17405288	77113949	G	A	1.42518	1.12-1.82	0.00450254		1.32731	1.03-1.71	0.0279045
2	rs12105351	77114245	A	G	0.77826	0.67-0.91	0.00177207		0.799921	0.68-0.94	0.00601991
2	rs17013284	77116501	C	T	0.807781	0.7-0.93	0.00211693		0.83375	0.73-0.96	0.0107439
2	rs113397316	77118014	C	G	1.42243	1.08-1.88	0.0131844		1.47741	1.11-1.96	0.00664353
2	rs74962272	77121452	T	G	1.43144	1.08-1.89	0.0114868		1.48785	1.12-1.97	0.00565192
2	rs113345302	77122674	T	G	1.43144	1.08-1.89	0.0114868		1.48785	1.12-1.97	0.00565192
2	rs7557841	77123610	A	C	1.32025	1.08-1.62	0.00717441		1.36909	1.12-1.68	0.00266136
2	rs75172553	77124974	G	T	0.826328	0.72-0.95	0.00552359		0.857152	0.75-0.98	0.0290167
2	rs74701218	77129772	G	T	1.44253	1.09-1.91	0.0105383		1.49833	1.13-1.99	0.005278
2	rs111692652	77130383	T	C	1.44253	1.09-1.91	0.0105383		1.49833	1.13-1.99	0.005278
2	rs187586599	77130491	C	T	1.44253	1.09-1.91	0.0105383		1.49833	1.13-1.99	0.005278
2	rs147566133	77136028	T	A	0.810154	0.7-0.93	0.0033488		0.840468	0.73-0.97	0.0179787
2	rs148283948	77137121	G	C	1.37244	1.05-1.8	0.0226833		1.42898	1.08-1.88	0.0111071
2	rs1929460	77139589	G	A	1.4398	1.09-1.9	0.0105815		1.49577	1.13-1.98	0.00525898
2	rs113446110	77143079	T	C	1.44076	1.09-1.91	0.0104427		1.49692	1.13-1.99	0.00517556
2	rs78269767	77151016	T	C	1.43975	1.09-1.9	0.0105914		1.49568	1.13-1.98	0.00526663
2	rs76398957	77152170	A	G	1.43975	1.09-1.9	0.0105914		1.49568	1.13-1.98	0.00526663
2	rs113907880	77167654	T	C	1.42062	1.1-1.84	0.00772519		1.47826	1.14-1.92	0.00340798
2	rs79834763	77173814	G	T	1.40834	1.09-1.82	0.0092172		1.46525	1.13-1.9	0.00411642
2	rs74924900	77176349	A	G	1.40967	1.09-1.82	0.00903594		1.4652	1.13-1.9	0.00411436
2	rs146186733	77178982	T	C	1.40877	1.09-1.82	0.00916475		1.46021	1.12-1.9	0.00444918
2	rs80075940	77180438	T	G	1.40012	1.08-1.81	0.010604		1.45195	1.12-1.89	0.00516196
2	rs13426954	77201381	C	T	1.20854	1.07-1.36	0.00190806		1.17103	1.03-1.33	0.0128981
2	rs77957019	77204344	G	T	1.38885	1.07-1.8	0.0127655		1.43969	1.11-1.87	0.00631745
2	rs57642722	77207616	C	T	1.48788	1.03-2.14	0.0322897		1.53965	1.07-2.21	0.0191723
2	rs58758157	77213947	C	T	0.843793	0.73-0.98	0.0248092		0.857301	0.74-1	0.0431648
2	rs116110522	77214202	A	G	1.40629	1.09-1.82	0.00993138		1.45936	1.12-1.9	0.00473893
2	rs113758724	77216098	A	G	1.40629	1.09-1.82	0.00993138		1.45936	1.12-1.9	0.00473893
2	rs111269418	77218975	T	C	0.838778	0.72-0.97	0.0205607		0.851971	0.73-0.99	0.0359427
2	rs11902718	77219389	G	A	1.35039	0.99-1.85	0.059622		1.37927	1.01-1.88	0.0430757
2	rs113384455	77222270	T	A	1.40629	1.09-1.82	0.00993138		1.45936	1.12-1.9	0.00473893
2	rs74940845	77225924	A	G	0.808313	0.68-0.97	0.0189278		0.833787	0.7-1	0.0475455
2	rs57624759	77226242	G	T	0.808313	0.68-0.97	0.0189278		0.833787	0.7-1	0.0475455
2	rs58065105	77226243	A	G	0.808313	0.68-0.97	0.0189278		0.833787	0.7-1	0.0475455
2	rs1838879	77226338	G	A	0.868608	0.78-0.97	0.0111779		0.88879	0.8-0.99	0.0372566
2	rs73940228	77237881	G	A	1.5902	1.08-2.35	0.0198652		1.63748	1.11-2.41	0.0124367
2	rs59619080	77245619	T	A	1.3925	0.98-1.97	0.0621624		1.43205	1.01-2.02	0.0413409
2	rs10198799	77290690	T	C	1.28483	1.11-1.49	0.000900881		1.24032	1.02-1.51	0.0327549
2	rs10181919	77294680	C	T	1.1863	1.06-1.33	0.00369317		1.13398	1-1.29	0.0488369
2	rs715280	77301099	G	A	1.27572	1.1-1.48	0.00105918		1.21662	1.01-1.47	0.0424799
2	rs7601465	77339715	G	A	1.19093	1.05-1.35	0.00665974		1.14897	1.01-1.31	0.0375251
2	rs10170754	77340912	G	C	1.20136	1.05-1.37	0.00635194		1.14959	1-1.32	0.0484079
2	rs11126591	77344092	T	C	1.21923	1.07-1.38	0.0021178		1.1805	1.04-1.35	0.0128541
2	rs12233119	77350458	C	T	0.84546	0.74-0.96	0.0115342		0.869683	0.76-0.99	0.0391969
2	rs13412725	77352636	G	A	1.20189	1.05-1.37	0.005999		1.15947	1.01-1.33	0.0338
2	rs114794576	77379244	A	G	0.579131	0.36-0.93	0.0227728		0.602462	0.38-0.96	0.0345716
2	rs115573066	77379454	C	T	0.579131	0.36-0.93	0.0227728		0.602462	0.38-0.96	0.0345716
2	rs140308859	77380759	A	G	0.512832	0.33-0.8	0.00335526		0.532616	0.34-0.83	0.00566368
2	rs7355254	77406068	G	A	0.746977	0.58-0.97	0.0260927		0.770854	0.6-1	0.0485309
2	rs116652128	77625178	G	C	1.50285	0.99-2.29	0.0583126		1.56558	1.03-2.39	0.0377192
2	rs78286076	77686308	G	C	0.548676	0.38-0.79	0.0014851		0.571483	0.39-0.83	0.00311465
2	rs114487584	77690340	A	G	0.632399	0.45-0.89	0.00798457		0.655153	0.47-0.92	0.0142791
2	rs74435130	77690451	T	C	0.683957	0.51-0.92	0.0133757		0.710474	0.53-0.96	0.026192
2	rs115183789	77696756	T	C	0.661246	0.45-0.97	0.0326298		0.67848	0.47-0.99	0.0439406
2	rs183245031	77749021	C	T	0.486949	0.26-0.9	0.0224271		0.503547	0.27-0.93	0.0287564
2	rs72925944	77834973	G	T	0.474178	0.27-0.83	0.00905949		0.494249	0.28-0.87	0.0139341
2	rs183324222	77876504	C	T	0.480065	0.26-0.89	0.0191545		0.503948	0.27-0.93	0.0295373
2	rs200825948	77878407	C	T	1.66236	1.11-2.49	0.0135494		1.55127	1.02-2.36	0.0392768
2	rs72622664	77879757	G	A	1.74173	1.1-2.76	0.0179173		1.60364	1-2.57	0.0498749
2	rs77601638	78084945	A	G	0.735922	0.56-0.96	0.0234679		0.757574	0.58-0.99	0.0420798
2	rs114702907	78093540	C	T	0.735161	0.56-0.96	0.0235783		0.755973	0.58-0.99	0.0413466
2	rs75128126	78094057	T	C	0.717181	0.55-0.94	0.0149475		0.7364	0.56-0.96	0.0262022
2	rs10192753	78126898	C	T	0.829971	0.7-0.99	0.034769		0.838574	0.71-1	0.0466144
2	rs144073768	78158926	C	T	0.557312	0.33-0.95	0.032911		0.570001	0.33-0.98	0.0417623
2	rs115842090	78164385	G	C	0.557312	0.33-0.95	0.032911		0.570001	0.33-0.98	0.0417623
2	rs146465705	78175683	C	T	0.543245	0.32-0.93	0.0256526		0.555627	0.32-0.95	0.0328746
2	rs116836821	78179598	A	T	0.543245	0.32-0.93	0.0256526		0.555627	0.32-0.95	0.0328746
2	rs116208847	78215388	C	T	0.44211	0.25-0.78	0.00452573		0.449716	0.26-0.79	0.00574901
2	rs112548506	78221489	C	T	0.533176	0.36-0.79	0.00171114		0.544472	0.37-0.81	0.00250916
2	rs111470629	78222202	G	A	0.533176	0.36-0.79	0.00171114		0.544472	0.37-0.81	0.00250916
2	rs113633121	78222353	T	C	0.533176	0.36-0.79	0.00171114		0.544472	0.37-0.81	0.00250916
2	rs115601971	78225284	C	A	0.547663	0.37-0.81	0.0027663		0.560613	0.38-0.83	0.00414047
2	rs79094244	78229193	A	G	0.548115	0.37-0.81	0.00278351		0.561431	0.38-0.83	0.00420875
2	rs114551485	78229382	T	C	0.548115	0.37-0.81	0.00278351		0.561431	0.38-0.83	0.00420875
2	rs113714876	78229757	T	A	0.548115	0.37-0.81	0.00278351		0.561431	0.38-0.83	0.00420875
2	rs116319956	78233673	A	G	0.424312	0.24-0.76	0.00363693		0.431824	0.24-0.77	0.00467486
2	rs184001298	78236522	C	T	0.430359	0.25-0.73	0.00189731		0.438805	0.26-0.75	0.002515
2	rs187031481	78237435	G	A	0.547856	0.38-0.79	0.00113563		0.561741	0.39-0.81	0.0019306
2	rs112808985	78239024	G	A	0.617982	0.43-0.88	0.00764849		0.618126	0.43-0.88	0.00766095
2	rs79611910	78240770	A	G	0.484534	0.32-0.73	0.000427164		0.495478	0.33-0.74	0.000677047
2	rs111914981	78241042	C	T	0.523802	0.37-0.75	0.000437835		0.535626	0.37-0.77	0.000738291
2	rs28770899	78241506	T	C	0.619773	0.46-0.83	0.00113516		0.63297	0.47-0.85	0.00196582
2	rs76124951	78243062	G	T	0.627716	0.47-0.84	0.00145893		0.641093	0.48-0.86	0.00250403
2	rs111299591	78243423	T	A	0.523802	0.37-0.75	0.000437835		0.535626	0.37-0.77	0.000738291
2	rs115161476	78250831	T	C	0.485046	0.32-0.73	0.000435207		0.496024	0.33-0.74	0.000689937
2	rs188377339	78251032	G	A	0.385895	0.22-0.68	0.00113596		0.391118	0.22-0.7	0.00144976
2	rs111478225	78251529	T	A	0.524335	0.37-0.75	0.000446749		0.536194	0.37-0.77	0.00075344
2	rs114942349	78251879	C	G	0.463815	0.28-0.76	0.00211456		0.471415	0.29-0.77	0.00279406
2	rs113927208	78251997	C	T	0.485046	0.32-0.73	0.000435207		0.496024	0.33-0.74	0.000689937
2	rs113621632	78253338	C	T	0.595324	0.44-0.8	0.000593143		0.608213	0.45-0.82	0.00105723
2	rs13415144	78254700	C	G	0.619611	0.46-0.83	0.00112646		0.632675	0.47-0.85	0.00194046
2	rs181917705	78255092	G	A	0.385895	0.22-0.68	0.00113596		0.391118	0.22-0.7	0.00144976
2	rs13418894	78255838	A	G	0.627627	0.47-0.84	0.00188034		0.640083	0.48-0.86	0.00305933
2	rs113774557	78256152	C	G	0.528302	0.36-0.77	0.000790133		0.53949	0.37-0.79	0.00126043
2	rs77997504	78259558	G	A	0.619378	0.4-0.95	0.0271002		0.629044	0.41-0.96	0.0333279
2	rs112403060	78347335	A	C	0.56833	0.33-0.99	0.0454435		0.571134	0.33-0.99	0.0471047
2	rs144050136	78352562	G	A	0.552411	0.33-0.93	0.026673		0.555355	0.33-0.94	0.0281387
2	rs148286322	78356442	A	G	0.567841	0.33-0.99	0.0451161		0.570642	0.33-0.99	0.0467668
2	rs111600644	78359871	G	A	0.567841	0.33-0.99	0.0451161		0.570642	0.33-0.99	0.0467668
2	rs113346933	78364740	T	C	0.567841	0.33-0.99	0.0451161		0.570642	0.33-0.99	0.0467668
2	rs113202164	78365867	A	G	0.567841	0.33-0.99	0.0451161		0.570642	0.33-0.99	0.0467668
2	rs139693616	78367282	T	G	0.567841	0.33-0.99	0.0451161		0.570642	0.33-0.99	0.0467668
2	rs142684335	78371377	T	C	0.567841	0.33-0.99	0.0451161		0.570642	0.33-0.99	0.0467668
2	rs143647766	78377097	A	C	0.567841	0.33-0.99	0.0451161		0.570642	0.33-0.99	0.0467668
2	rs0	78378977	T	C	0.567841	0.33-0.99	0.0451161		0.570642	0.33-0.99	0.0467668
2	rs114211042	78386806	T	C	0.727055	0.56-0.94	0.0164539		0.746399	0.57-0.97	0.0286774
2	rs72819057	78406725	A	G	0.666068	0.5-0.89	0.00562276		0.648362	0.49-0.87	0.00338642
2	rs72819059	78408087	A	G	0.668689	0.5-0.89	0.00584172		0.651351	0.49-0.87	0.00356139
2	rs79512930	78408276	C	G	0.677386	0.51-0.9	0.00740381		0.659389	0.49-0.88	0.00447913
2	rs72819061	78408410	C	T	0.677386	0.51-0.9	0.00740381		0.659389	0.49-0.88	0.00447913
2	rs72819066	78412854	T	A	0.674693	0.51-0.9	0.00649752		0.65663	0.49-0.87	0.00387101
2	rs74895060	78429214	T	A	1.34907	1.02-1.78	0.0354205		1.39308	1.05-1.84	0.0205271
2	rs116109071	78435167	T	C	1.37422	1.04-1.81	0.0243434		1.41873	1.07-1.87	0.0137706
2	rs11675735	78454450	G	A	0.561232	0.31-1.01	0.0537122		0.502549	0.27-0.92	0.0259417
2	rs145866535	78512929	G	T	1.51068	1.02-2.24	0.0408341		1.54941	1.04-2.3	0.0301702
2	rs139512505	78520893	T	C	1.51485	1.08-2.12	0.0158765		1.5585	1.11-2.19	0.01012
2	rs10171161	78562635	T	C	1.34278	1.04-1.74	0.0261594		1.38538	1.07-1.8	0.0144839
2	rs10194656	78562636	T	A	1.34278	1.04-1.74	0.0261594		1.38538	1.07-1.8	0.0144839
2	rs13398625	78632036	C	T	1.32259	1.03-1.7	0.0301369		1.3669	1.06-1.76	0.0159698
2	rs116632958	78675036	T	G	1.81541	1.18-2.79	0.00675538		1.63457	1.05-2.55	0.0298158
2	rs75482360	78845845	C	T	0.862095	0.75-1	0.0457577		0.847226	0.73-0.98	0.026967
2	rs145224780	78848700	C	G	0.864643	0.74-1	0.0572594		0.860016	0.74-1	0.0493239
2	rs74330484	78959425	C	T	1.25096	1.05-1.48	0.0104723		1.26826	1.07-1.51	0.00680839
2	rs114345573	78968267	T	C	1.33305	1.03-1.73	0.029046		1.3738	1.06-1.78	0.0161987
2	rs116126975	78989390	G	C	1.33183	1.03-1.72	0.029559		1.37217	1.06-1.78	0.0165967
2	rs76404703	79008873	C	G	0.50397	0.29-0.86	0.0125583		0.51578	0.3-0.88	0.0161425
2	rs12232921	79033887	C	G	0.765363	0.54-1.09	0.142487		0.683991	0.47-0.99	0.0440272
2	rs192141162	79119779	T	C	0.598406	0.37-0.97	0.036347		0.60303	0.37-0.98	0.0397417
2	rs185069151	79119863	A	G	0.598406	0.37-0.97	0.036347		0.60303	0.37-0.98	0.0397417
2	rs74869423	79142050	A	T	0.595972	0.37-0.96	0.0348338		0.598719	0.37-0.97	0.0366578
2	rs191463773	79148963	A	G	0.595894	0.37-0.96	0.0347952		0.598699	0.37-0.97	0.0366216
2	rs72925783	79202473	T	A	0.612788	0.39-0.96	0.0320985		0.632225	0.4-0.99	0.0465998
2	rs1448213	79298364	A	C	0.865202	0.78-0.96	0.00745124		0.852597	0.77-0.95	0.00332527
2	rs4853432	79299431	G	A	0.778396	0.64-0.95	0.0126442		0.797897	0.65-0.97	0.0256729
2	rs140715469	79305882	C	T	1.17879	1.01-1.38	0.0421214		1.215	1.03-1.43	0.0175421
2	rs114987545	79309004	A	G	0.721911	0.57-0.91	0.00566951		0.73703	0.58-0.93	0.00990509
2	rs1522856	79310943	G	T	0.834186	0.71-0.98	0.022992		0.832208	0.71-0.97	0.0218562
2	rs7583314	79311773	T	C	0.888636	0.8-0.99	0.0300803		0.868928	0.78-0.97	0.0106486
2	rs6723627	79314231	T	C	0.804007	0.68-0.95	0.00919197		0.822016	0.7-0.97	0.0198947
2	rs12615591	79318517	G	A	0.833019	0.72-0.97	0.0166003		0.854888	0.74-0.99	0.0416684
2	rs6759725	79328935	T	C	0.699472	0.54-0.91	0.00799692		0.721778	0.55-0.94	0.0164688
2	rs55727845	79348375	A	G	1.20544	1.01-1.44	0.0385895		1.22018	1.02-1.46	0.0285867
2	rs283891	79349372	G	C	0.837367	0.74-0.95	0.00507504		0.824477	0.73-0.93	0.00243654
2	rs57299379	79352117	A	C	1.19389	1-1.43	0.0529627		1.21566	1.01-1.46	0.0341791
2	rs72915118	79411259	G	A	0.683683	0.5-0.94	0.0187993		0.705119	0.51-0.97	0.0318487
2	rs6757830	79486250	C	A	0.816957	0.71-0.95	0.00685884		0.840348	0.73-0.97	0.0208708
2	rs17016659	79489989	T	A	0.819749	0.71-0.95	0.00798738		0.844634	0.73-0.98	0.0252006
2	rs10191605	79506514	C	T	0.802216	0.7-0.93	0.00255535		0.833129	0.72-0.96	0.0140649
2	rs7591792	79507303	G	A	0.79706	0.69-0.92	0.00154671		0.819968	0.71-0.94	0.00611675
2	rs0	79513998	C	T	0.752302	0.63-0.9	0.00132788		0.770978	0.65-0.92	0.00357655
2	rs17706686	79529646	G	A	1.86925	1.18-2.96	0.00764013		1.65088	1.03-2.65	0.0384011
2	rs149405902	79565471	G	A	1.43215	1.02-2.01	0.0382387		1.49311	1.06-2.1	0.0219065
2	rs111284828	79565631	G	A	1.44148	1.02-2.03	0.0374274		1.50259	1.06-2.13	0.0216794
2	rs0	79565723	A	T	1.42269	1.01-2.01	0.0454017		1.48322	1.05-2.1	0.0266592
2	rs114662777	79574556	A	G	1.47308	0.98-2.22	0.0641031		1.52474	1.01-2.31	0.046041
2	rs146202164	79580216	T	C	1.54517	1.07-2.24	0.0214891		1.61563	1.11-2.35	0.0122216
2	rs114104669	79587156	C	A	1.61372	1.12-2.33	0.0108976		1.68564	1.16-2.45	0.0060945
2	rs79018907	79595340	A	G	1.48773	1-2.22	0.0519287		1.55383	1.04-2.33	0.0327643
2	rs144105105	79596408	A	T	1.44961	0.98-2.15	0.0651003		1.5138	1.02-2.26	0.0416054
2	rs145439433	79596641	C	T	1.44802	0.98-2.15	0.0658256		1.51052	1.01-2.25	0.042567
2	rs17016980	79602539	T	G	1.50721	0.99-2.3	0.0561242		1.57413	1.03-2.41	0.0370646
2	rs141025699	79604079	T	C	1.50597	0.99-2.29	0.0566272		1.57259	1.03-2.41	0.0374761
2	rs115624224	79604367	G	A	1.50597	0.99-2.29	0.0566272		1.57259	1.03-2.41	0.0374761
2	rs114799963	79606765	T	A	1.65804	1.06-2.59	0.0262404		1.73117	1.1-2.72	0.0171111
2	rs147209214	79608365	G	A	1.51416	0.98-2.33	0.0590417		1.58505	1.03-2.45	0.0383487
2	rs144603337	79619144	G	C	1.53895	0.97-2.44	0.0663846		1.60244	1.01-2.55	0.047209
2	rs184162887	79635731	G	T	0.728577	0.57-0.93	0.0122762		0.75542	0.59-0.97	0.0275385
2	rs149215458	79638086	G	T	0.749754	0.59-0.95	0.0169378		0.775492	0.61-0.98	0.0361584
2	rs145166218	79638105	G	C	0.728577	0.57-0.93	0.0122762		0.75542	0.59-0.97	0.0275385
2	rs78055645	79643575	T	G	0.73125	0.59-0.9	0.00324528		0.757646	0.61-0.93	0.00966883
2	rs79137802	79650930	A	G	0.704152	0.56-0.88	0.0019428		0.726714	0.58-0.91	0.00508001
2	rs76679659	79654836	G	A	0.733837	0.59-0.91	0.00417159		0.759331	0.61-0.94	0.0113885
2	rs78690849	79664452	G	A	0.726124	0.57-0.93	0.010805		0.749982	0.59-0.96	0.0226161
2	rs114232483	79689242	C	T	0.766001	0.62-0.94	0.010298		0.793111	0.65-0.97	0.0268918
2	rs76250254	79689884	A	G	0.764536	0.62-0.94	0.00933014		0.791483	0.65-0.97	0.0246637
2	rs372516	79700532	T	C	0.909227	0.81-1.02	0.111047		0.888498	0.79-1	0.0498583
2	rs147256305	79782109	G	T	1.60971	0.97-2.66	0.0635724		1.69035	1.02-2.8	0.0419233
2	rs10195680	79872296	C	G	1.31091	1.09-1.57	0.00361402		1.22535	1.01-1.49	0.0431842
2	rs17727983	79902900	G	A	1.33327	1.09-1.63	0.00516523		1.26464	1.03-1.55	0.0256016
2	rs76893636	79905920	T	A	1.5886	1.04-2.43	0.0322994		1.66685	1.09-2.56	0.0191079
2	rs115427940	79906691	G	C	1.71953	1.11-2.66	0.0145468		1.80196	1.16-2.8	0.0086114
2	rs76971846	79908726	C	A	1.71087	1.05-2.79	0.0313924		1.8031	1.1-2.96	0.0195557
2	rs80018384	79911824	A	T	0.778469	0.63-0.96	0.0183202		0.798778	0.65-0.98	0.0351624
2	rs116723817	79912404	C	T	1.51937	1.1-2.1	0.0113007		1.58332	1.14-2.19	0.00579119
2	rs142339163	79917624	A	G	1.6671	1.02-2.72	0.041394		1.75321	1.07-2.88	0.0266634
2	rs6747882	79927848	A	G	0.777888	0.63-0.96	0.0193171		0.800913	0.65-0.99	0.0395591
2	rs79148834	79930489	G	A	0.769375	0.62-0.95	0.0149883		0.791958	0.64-0.98	0.0311919
2	rs76968046	79930517	G	C	0.769375	0.62-0.95	0.0149883		0.791958	0.64-0.98	0.0311919
2	rs183360263	79933342	G	A	1.6958	1.02-2.82	0.0413287		1.77343	1.06-2.96	0.0285688
2	rs75828810	79935937	G	A	1.59008	0.98-2.59	0.0618224		1.65412	1.01-2.71	0.0451666
2	rs17017665	79936161	C	T	0.797138	0.68-0.94	0.00590471		0.820319	0.7-0.97	0.0174224
2	rs146151645	79936535	C	T	1.59008	0.98-2.59	0.0618224		1.65412	1.01-2.71	0.0451666
2	rs13007809	79936545	C	A	1.433	1.13-1.81	0.0025773		1.30314	1.01-1.68	0.0433846
2	rs74404391	79936646	A	G	1.59008	0.98-2.59	0.0618224		1.65412	1.01-2.71	0.0451666
2	rs146307179	79936904	C	G	1.59008	0.98-2.59	0.0618224		1.65412	1.01-2.71	0.0451666
2	rs17017675	79937222	C	T	0.800106	0.66-0.97	0.0208564		0.81976	0.68-0.99	0.0410353
2	rs115160887	79942869	C	T	0.651698	0.46-0.93	0.0174104		0.672878	0.47-0.96	0.0284433
2	rs68164548	79943960	A	G	0.85047	0.76-0.95	0.00528517		0.878948	0.78-0.99	0.0322688
2	rs61626523	79954118	A	G	0.743987	0.62-0.89	0.00113872		0.77128	0.64-0.92	0.00485557
2	rs0	79955056	T	G	0.553169	0.34-0.9	0.0183182		0.571118	0.35-0.93	0.0251309
2	rs116730755	79960826	G	A	1.65836	1.18-2.33	0.00352767		1.66146	1.18-2.33	0.00328772
2	rs73941306	79991937	T	G	0.683335	0.48-0.97	0.0330742		0.695655	0.49-0.99	0.0430161
2	rs111849154	79998773	A	G	1.38772	1.08-1.79	0.0117621		1.31516	1.02-1.7	0.0378857
2	rs2974178	80054220	G	A	1.29	1.11-1.5	0.00120192		1.21556	1.03-1.44	0.0223426
2	rs2941757	80062846	C	G	1.20523	1.05-1.38	0.00754567		1.15696	1-1.34	0.0471082
2	rs2974180	80067886	A	C	1.28114	1.1-1.49	0.00125979		1.21524	1.03-1.43	0.0197276
2	rs138101001	80088520	G	A	0.514725	0.3-0.88	0.0148932		0.533837	0.31-0.91	0.0217217
2	rs114063724	80097547	A	G	0.702742	0.54-0.92	0.0101877		0.730756	0.56-0.96	0.0233461
2	rs144963162	80101022	C	G	0.341529	0.18-0.65	0.00111384		0.354925	0.19-0.67	0.0015515
2	rs12615101	80104258	C	T	0.848649	0.75-0.96	0.00769545		0.873925	0.77-0.99	0.0321659
2	rs113322169	80113616	A	G	1.17537	1.04-1.33	0.0120373		1.16802	1.03-1.33	0.0161959
2	rs2916509	80113994	T	C	1.18948	1.03-1.37	0.0172518		1.16151	1.01-1.34	0.0426045
2	rs73941338	80114804	G	A	0.781648	0.67-0.91	0.00110994		0.806587	0.69-0.94	0.00518825
2	rs72918639	80114831	G	T	0.76427	0.66-0.89	0.000410275		0.788259	0.68-0.92	0.00211874
2	rs17018089	80115194	A	G	0.760101	0.65-0.88	0.000368811		0.783375	0.67-0.91	0.00183852
2	rs2916510	80115384	T	G	1.18612	1.03-1.37	0.0180487		1.15727	1-1.34	0.0453762
2	rs72918643	80116057	T	C	0.764294	0.66-0.89	0.000485435		0.787867	0.68-0.92	0.00233977
2	rs2916511	80116116	C	T	1.18583	1.03-1.37	0.0185093		1.15844	1-1.34	0.0441723
2	rs75064552	80116318	G	A	0.642218	0.45-0.92	0.0163847		0.656439	0.46-0.94	0.0227107
2	rs2974165	80116587	A	G	1.18467	1.03-1.37	0.0196702		1.15769	1-1.34	0.0458717
2	rs2974166	80118074	T	C	1.18949	1.03-1.37	0.0173769		1.16092	1-1.34	0.0429319
2	rs72918645	80120945	G	A	0.750919	0.65-0.87	0.000112119		0.774325	0.67-0.9	0.000712336
2	rs2974173	80121731	T	G	1.18442	1.03-1.37	0.019612		1.15692	1-1.34	0.046816
2	rs72918646	80123770	T	C	0.738328	0.64-0.85	4.54178e-05		0.761979	0.66-0.88	0.000340973
2	rs6740491	80126127	T	G	1.15221	0.99-1.34	0.062905		1.16849	1.01-1.36	0.0414148
2	rs17018116	80128310	G	C	0.746736	0.64-0.86	9.67742e-05		0.76881	0.66-0.89	0.000562936
2	rs13394754	80128603	C	T	0.765322	0.67-0.87	7.05235e-05		0.789557	0.69-0.9	0.000602776
2	rs10211168	80128808	A	G	0.750278	0.65-0.86	4.83033e-05		0.772642	0.67-0.89	0.000362433
2	rs73938410	80130570	A	C	0.757076	0.65-0.88	0.000365605		0.778755	0.67-0.91	0.00160467
2	rs142893607	80143620	T	C	0.511199	0.3-0.87	0.0144025		0.535989	0.31-0.92	0.0233664
2	rs72918685	80157776	G	A	0.746595	0.61-0.91	0.00386883		0.773548	0.63-0.95	0.0120525
2	rs72918695	80167329	C	T	0.758693	0.62-0.93	0.00829703		0.787007	0.64-0.97	0.0235639
2	rs10192641	80172596	T	C	0.838621	0.74-0.95	0.00393097		0.872858	0.77-0.99	0.0316789
2	rs2974139	80173213	G	A	0.847717	0.76-0.94	0.00277159		0.880869	0.79-0.99	0.0281994
2	rs10172596	80173900	G	A	0.848574	0.76-0.94	0.00271233		0.850032	0.76-0.95	0.00306547
2	rs10204813	80174302	G	A	0.826507	0.73-0.94	0.00254785		0.858135	0.76-0.98	0.0190386
2	rs747922	80185779	A	T	0.914772	0.8-1.05	0.191428		0.871754	0.76-1	0.0484006
2	rs13032014	80186107	A	C	0.915525	0.8-1.05	0.209716		0.860065	0.75-0.99	0.0372146
2	rs13033171	80186635	T	C	0.905369	0.79-1.04	0.16444		0.854058	0.74-0.99	0.0311486
2	rs10166024	80187137	C	G	1.36297	1.08-1.72	0.00839642		1.27157	1-1.61	0.045872
2	rs1434120	80187164	T	G	0.894369	0.78-1.03	0.122368		0.846787	0.73-0.98	0.0245463
2	rs188285430	80188723	T	C	0.504712	0.3-0.84	0.00805263		0.53179	0.32-0.88	0.0147088
2	rs10173073	80189383	G	A	1.14381	1.02-1.28	0.0206053		1.12665	1-1.26	0.0412788
2	rs62139976	80190071	T	C	0.877702	0.76-1.02	0.0823144		0.826726	0.71-0.96	0.0133227
2	rs62139977	80190175	T	C	0.88999	0.77-1.03	0.117629		0.839748	0.72-0.97	0.0214826
2	rs114254636	80225893	A	G	0.573798	0.36-0.92	0.0206102		0.599597	0.37-0.96	0.0338409
2	rs374511	80230127	G	A	1.1779	1.05-1.33	0.00657294		1.13436	1-1.28	0.0436235
2	rs684128	80231559	C	G	0.8848	0.8-0.98	0.024386		0.894338	0.8-1	0.0408678
2	rs148953643	80232075	C	G	0.521444	0.29-0.93	0.0277483		0.543953	0.31-0.97	0.0387649
2	rs191378479	80238837	C	T	0.537627	0.3-0.96	0.0366212		0.558799	0.31-1	0.0491458
2	rs17018569	80261430	A	G	1.31371	1.02-1.7	0.0364235		1.3642	1.05-1.77	0.0182328
2	rs10170833	80266793	T	A	1.24133	1.05-1.46	0.0096212		1.19675	1.01-1.41	0.0340662
2	rs10170918	80266897	G	A	1.233	1.05-1.45	0.0108698		1.19337	1.01-1.41	0.0340072
2	rs2902109	80317685	A	G	0.850938	0.72-1	0.0516738		0.836664	0.71-0.99	0.0326198
2	rs149071329	80321692	A	G	0.858518	0.73-1	0.0544067		0.84789	0.73-0.99	0.0381385
2	rs11898363	80337994	T	C	0.868893	0.76-1	0.0487033		0.864246	0.75-0.99	0.04123
2	rs7588854	80339218	A	G	0.868294	0.76-1	0.0448676		0.86555	0.75-0.99	0.040813
2	rs1017632	80340234	A	G	0.873588	0.77-1	0.0440905		0.870147	0.76-0.99	0.0385971
2	rs78365287	80341274	A	G	0.854167	0.74-0.98	0.0239067		0.8494	0.74-0.97	0.0196522
2	rs2902111	80346212	T	C	0.837498	0.74-0.95	0.00476296		0.84263	0.74-0.95	0.00655272
2	rs75279870	80375606	G	A	0.685361	0.51-0.92	0.0125122		0.70397	0.52-0.95	0.0207478
2	rs114265114	80414809	T	A	0.579674	0.34-0.99	0.0465048		0.560863	0.33-0.96	0.036389
2	rs78635214	80481549	G	A	0.665015	0.49-0.91	0.0108041		0.694717	0.51-0.95	0.0236264
2	rs77987270	80481907	A	G	0.708031	0.53-0.95	0.0213237		0.739472	0.55-0.99	0.0458002
2	rs11689271	80633225	A	G	0.83861	0.73-0.96	0.0113355		0.856699	0.75-0.98	0.027147
2	rs116694751	80665408	T	C	0.585646	0.39-0.89	0.0114124		0.612979	0.4-0.93	0.0212175
2	rs78135951	80683240	A	G	0.711993	0.53-0.95	0.0216825		0.745305	0.56-1	0.0477321
2	rs116206651	80722521	A	G	0.650327	0.46-0.91	0.012723		0.673481	0.48-0.95	0.0230757
2	rs116131734	80755632	G	A	0.437096	0.24-0.79	0.00648431		0.460992	0.25-0.84	0.0111928
2	rs139202589	80758011	A	T	0.580137	0.38-0.88	0.0104922		0.601004	0.4-0.91	0.0168574
2	rs9808479	80904243	G	A	0.610089	0.39-0.95	0.0268718		0.633536	0.41-0.98	0.042283
2	rs146206272	80923149	A	G	0.501281	0.28-0.91	0.023326		0.52468	0.29-0.95	0.0343977
2	rs10191583	80925716	G	A	0.679143	0.51-0.91	0.00840422		0.705936	0.53-0.94	0.0182073
2	rs149471199	80926339	T	G	0.533221	0.3-0.94	0.0296236		0.557533	0.32-0.98	0.04319
2	rs149079791	80927779	C	A	0.53124	0.3-0.94	0.0287109		0.554966	0.31-0.98	0.0416047
2	rs74556729	80928447	G	C	0.706174	0.53-0.94	0.0152776		0.734804	0.55-0.97	0.0324763
2	rs116818458	80928610	T	A	0.706174	0.53-0.94	0.0152776		0.734804	0.55-0.97	0.0324763
2	rs113962630	80929587	G	C	0.706797	0.53-0.94	0.015452		0.735562	0.55-0.98	0.0329104
2	rs77743935	80930126	T	A	0.701338	0.53-0.93	0.0133517		0.730087	0.55-0.97	0.0289868
2	rs74359908	80931304	G	C	0.699656	0.53-0.93	0.0122688		0.728639	0.55-0.96	0.0271645
2	rs115101442	80931611	C	G	0.703334	0.53-0.93	0.0128151		0.732255	0.55-0.97	0.0282813
2	rs78317707	80931798	G	C	0.710815	0.54-0.94	0.0152828		0.740334	0.56-0.98	0.0334973
2	rs79267958	80932115	G	C	0.705639	0.54-0.93	0.0131683		0.735381	0.56-0.97	0.0296236
2	rs76042887	80934574	C	G	0.518885	0.3-0.9	0.0194492		0.536965	0.31-0.93	0.0266263
2	rs150900814	80934834	A	G	0.518885	0.3-0.9	0.0194492		0.536965	0.31-0.93	0.0266263
2	rs13415841	80935241	C	T	0.698195	0.53-0.92	0.0110258		0.727484	0.55-0.96	0.025114
2	rs13410418	80937784	A	G	0.698534	0.53-0.92	0.0111472		0.727978	0.55-0.96	0.0254484
2	rs74913675	80938953	T	C	0.518885	0.3-0.9	0.0194492		0.536965	0.31-0.93	0.0266263
2	rs186524605	80939312	T	A	0.544411	0.31-0.95	0.0312705		0.563941	0.32-0.98	0.0422326
2	rs116352503	80941528	C	T	0.687583	0.52-0.91	0.00888726		0.713723	0.54-0.95	0.0188975
2	rs115145150	80952676	A	T	0.51518	0.33-0.81	0.00367318		0.535752	0.34-0.84	0.00639797
2	rs112668166	80960912	G	A	0.762804	0.61-0.95	0.0172614		0.793845	0.63-0.99	0.0441626
2	rs113644815	80961016	T	G	0.762804	0.61-0.95	0.0172614		0.793845	0.63-0.99	0.0441626
2	rs13407073	80961441	T	C	0.763518	0.61-0.95	0.0173737		0.794642	0.63-0.99	0.0445854
2	rs10191000	80962440	T	C	0.761242	0.61-0.95	0.0158425		0.791524	0.63-0.99	0.0404031
2	rs72912991	80962871	C	G	0.761242	0.61-0.95	0.0158425		0.791524	0.63-0.99	0.0404031
2	rs2862312	81031960	G	T	0.828372	0.74-0.93	0.001235		0.852338	0.76-0.96	0.00713798
2	rs75983478	81035253	G	A	1.19525	0.96-1.48	0.10541		1.24552	1-1.55	0.0480209
2	rs12469645	81036037	G	C	0.858766	0.76-0.97	0.0109497		0.88323	0.78-1	0.0412918
2	rs6730538	81039229	T	C	0.857522	0.77-0.96	0.00716273		0.885909	0.79-0.99	0.0386808
2	rs141118908	81054543	C	G	0.472084	0.28-0.81	0.00602586		0.487193	0.28-0.83	0.00865411
2	rs76403693	81056310	G	A	1.35929	0.99-1.87	0.0590089		1.41745	1.03-1.96	0.0334703
2	rs6738388	81071237	T	C	0.747174	0.59-0.95	0.0183949		0.776774	0.61-0.99	0.0417172
2	rs114916453	81073450	C	G	0.747174	0.59-0.95	0.0183949		0.776774	0.61-0.99	0.0417172
2	rs72919035	81096462	T	G	1.53749	0.98-2.42	0.0631884		1.59233	1.01-2.51	0.0444688
2	rs147506154	81136956	C	A	0.687852	0.51-0.93	0.0142801		0.710493	0.53-0.96	0.0256954
2	rs145559885	81146776	T	G	0.687804	0.51-0.93	0.0142579		0.708981	0.53-0.96	0.0248266
2	rs144560394	81148768	T	A	0.687814	0.51-0.93	0.0142596		0.708908	0.52-0.96	0.0247777
2	rs140772528	81175280	G	A	0.671799	0.5-0.91	0.00989837		0.691751	0.51-0.94	0.0172111
2	rs150559563	81190963	T	G	0.521363	0.29-0.94	0.0316306		0.533452	0.29-0.97	0.0386881
2	rs114052751	81196349	T	C	0.773166	0.64-0.94	0.00880548		0.79878	0.66-0.97	0.0234366
2	rs188529809	81200674	T	C	0.500797	0.27-0.93	0.0294062		0.510168	0.27-0.95	0.0341167
2	rs112146618	81200767	A	C	0.709569	0.54-0.94	0.0156925		0.732607	0.55-0.97	0.0286962
2	rs192858383	81200966	A	G	0.500797	0.27-0.93	0.0294062		0.510168	0.27-0.95	0.0341167
2	rs74863134	81201220	G	A	0.747019	0.59-0.95	0.0177749		0.777875	0.61-0.99	0.0424315
2	rs10496247	81207642	G	A	0.74285	0.58-0.94	0.0153112		0.772425	0.61-0.98	0.0362123
2	rs146338391	81225967	A	T	0.587699	0.36-0.95	0.031394		0.580119	0.36-0.94	0.0274363
2	rs62151159	81247541	A	G	1.64262	1.06-2.55	0.0264637		1.55755	1-2.42	0.0492516
2	rs192121213	81257879	G	A	0.518122	0.28-0.97	0.0392323		0.530654	0.28-0.99	0.0466178
2	rs112281911	81259427	A	G	0.705285	0.53-0.93	0.0134333		0.727632	0.55-0.96	0.0245317
2	rs79374631	81280373	T	C	0.75595	0.6-0.96	0.0200799		0.780415	0.62-0.99	0.041008
2	rs113241319	81289098	T	G	0.729261	0.55-0.96	0.0270908		0.751647	0.57-0.99	0.0457708
2	rs113746075	81290754	T	C	0.729261	0.55-0.96	0.0270908		0.752022	0.57-1	0.0461645
2	rs114816117	81296117	T	C	0.748262	0.59-0.95	0.0157751		0.773383	0.61-0.98	0.0338725
2	rs114726709	81303973	T	C	0.746388	0.59-0.95	0.0152102		0.77107	0.61-0.98	0.0323349
2	rs78119000	81304715	C	A	0.743768	0.59-0.94	0.014356		0.768265	0.61-0.98	0.0305245
2	rs116410826	81310131	T	C	0.717553	0.57-0.91	0.00621221		0.74194	0.58-0.94	0.0145127
2	rs113312725	81312613	T	C	0.723629	0.54-0.96	0.0263975		0.744871	0.56-0.99	0.0431236
2	rs11888106	81312804	T	C	0.755915	0.6-0.95	0.0189728		0.784999	0.62-0.99	0.0443322
2	rs11896617	81323426	G	C	0.80931	0.7-0.93	0.00371992		0.817928	0.71-0.94	0.005928
2	rs1824199	81326244	G	A	0.832941	0.73-0.96	0.00903519		0.842579	0.73-0.97	0.0146707
2	rs189505974	81327931	C	T	0.585288	0.36-0.96	0.0340711		0.602803	0.37-0.99	0.0453419
2	rs72812959	81328436	T	C	0.794346	0.69-0.92	0.00208552		0.801161	0.69-0.93	0.00304887
2	rs1824198	81332752	A	G	0.845721	0.72-1	0.0493548		0.838649	0.71-0.99	0.038969
2	rs62152388	81334033	C	T	1.74941	1.13-2.7	0.0115475		1.65961	1.07-2.57	0.0233877
2	rs186233509	81335989	G	A	0.585288	0.36-0.96	0.0340711		0.602803	0.37-0.99	0.0453419
2	rs72812964	81337349	A	G	0.840144	0.71-0.99	0.0397391		0.833519	0.71-0.98	0.0314701
2	rs72812967	81340298	T	C	0.749854	0.58-0.98	0.0329314		0.673386	0.51-0.88	0.0038853
2	rs77927794	81340873	T	C	0.839637	0.71-0.99	0.0352136		0.835807	0.71-0.98	0.0304818
2	rs76344819	81340876	C	A	0.839637	0.71-0.99	0.0352136		0.835807	0.71-0.98	0.0304818
2	rs74481148	81341284	T	C	0.848964	0.72-1	0.0435004		0.848546	0.72-0.99	0.04283
2	rs41477445	81343809	A	G	0.853491	0.73-1	0.0539769		0.849457	0.72-1	0.0470417
2	rs28592216	81346693	C	T	1.17093	1.02-1.34	0.0252192		1.22103	1.06-1.4	0.00521015
2	rs72814964	81348339	G	A	0.853622	0.72-1.01	0.0582941		0.84832	0.72-1	0.0489889
2	rs62152389	81348956	A	G	1.78448	1.16-2.75	0.00869067		1.69648	1.1-2.63	0.0176736
2	rs28800897	81349134	G	T	1.17093	1.02-1.34	0.0252192		1.22103	1.06-1.4	0.00521015
2	rs62152391	81355146	G	C	1.17078	1.02-1.34	0.0254269		1.22107	1.06-1.4	0.00523548
2	rs62152392	81355183	T	G	1.17078	1.02-1.34	0.0254269		1.22107	1.06-1.4	0.00523548
2	rs62152393	81356155	A	G	1.78448	1.16-2.75	0.00869067		1.69648	1.1-2.63	0.0176736
2	rs7583499	81356774	G	T	1.17078	1.02-1.34	0.0254269		1.22107	1.06-1.4	0.00523548
2	rs192980593	81356936	C	T	0.586106	0.36-0.96	0.0345412		0.60343	0.37-0.99	0.0457844
2	rs181578823	81358409	T	C	0.533659	0.32-0.9	0.0182478		0.54905	0.33-0.93	0.0243757
2	rs62152394	81358563	T	C	1.16274	1.01-1.34	0.0327618		1.21201	1.05-1.39	0.00723553
2	rs984902	81358877	T	A	0.853431	0.73-1	0.0542758		0.849559	0.72-1	0.0475327
2	rs984903	81358993	A	G	0.851634	0.73-1	0.0501955		0.847578	0.72-1	0.043606
2	rs72814975	81359146	G	A	0.849591	0.72-1	0.047147		0.845487	0.72-0.99	0.0408061
2	rs59984350	81367955	T	C	0.807141	0.66-0.98	0.0341923		0.783707	0.64-0.96	0.016224
2	rs58954034	81367968	T	G	0.807141	0.66-0.98	0.0341923		0.783707	0.64-0.96	0.016224
2	rs56844803	81367972	A	T	0.838761	0.7-1	0.0528436		0.830703	0.7-0.99	0.0411008
2	rs72814995	81371092	G	A	0.85288	0.72-1.01	0.0684334		0.822374	0.69-0.98	0.0259298
2	rs72814996	81372327	A	C	0.825087	0.68-1	0.0525659		0.801371	0.66-0.97	0.0259258
2	rs60794704	81372763	A	G	0.85108	0.72-1.01	0.0634051		0.821712	0.69-0.98	0.0244917
2	rs72814997	81373695	C	T	0.834845	0.7-1	0.0484488		0.796299	0.66-0.95	0.0134833
2	rs7597385	81374858	A	G	0.820646	0.67-1.01	0.0564284		0.760565	0.62-0.94	0.00945714
2	rs74983585	81379405	T	C	0.757081	0.6-0.95	0.0185415		0.786719	0.62-0.99	0.0443117
2	rs62152398	81392514	A	T	1.72434	1.15-2.58	0.00777492		1.62186	1.08-2.44	0.0197278
2	rs115590089	81393546	C	T	0.757462	0.6-0.95	0.0187655		0.787326	0.62-0.99	0.0450188
2	rs115578010	81396645	C	T	0.757462	0.6-0.95	0.0187655		0.787326	0.62-0.99	0.0450188
2	rs141161187	81415140	C	T	0.733516	0.58-0.93	0.0108518		0.763478	0.6-0.97	0.0278542
2	rs72816981	81419983	C	G	0.752513	0.56-1.02	0.0664633		0.630771	0.46-0.86	0.00409023
2	rs76481977	81423356	A	G	0.774731	0.63-0.96	0.0168077		0.70185	0.57-0.87	0.00122393
2	rs114025618	81581501	A	G	1.44888	1-2.09	0.0472857		1.52339	1.06-2.2	0.0246324
2	rs144846427	82448317	A	G	0.699646	0.55-0.9	0.00492964		0.72778	0.57-0.94	0.0130595
2	rs114052799	82501218	C	T	0.763815	0.62-0.95	0.0144099		0.798561	0.64-0.99	0.0428034
2	rs74384476	82501538	A	G	0.763815	0.62-0.95	0.0144099		0.798561	0.64-0.99	0.0428034
2	rs143175304	82887692	C	T	0.578251	0.38-0.88	0.00969701		0.599118	0.4-0.91	0.0158986
2	rs57398698	83119258	C	T	0.809877	0.69-0.95	0.00868718		0.844645	0.72-0.99	0.0389982
2	rs72916366	83119693	A	G	0.809305	0.69-0.95	0.00846291		0.843599	0.72-0.99	0.037564
2	rs17022704	83120156	T	C	0.797481	0.68-0.93	0.0049766		0.830797	0.71-0.98	0.0237831
2	rs6714514	83124142	C	G	0.83075	0.73-0.94	0.0039094		0.869026	0.76-0.99	0.0350189
2	rs1582382	83124760	A	G	0.83075	0.73-0.94	0.0039094		0.869026	0.76-0.99	0.0350189
2	rs72916369	83125566	G	A	0.806466	0.69-0.94	0.00735152		0.841144	0.72-0.99	0.0342018
2	rs13426093	83127645	C	T	0.825373	0.73-0.94	0.00265475		0.862297	0.76-0.98	0.0252173
2	rs17022734	83127758	T	C	0.799535	0.68-0.93	0.00492906		0.83289	0.71-0.98	0.0240169
2	rs72916372	83127821	C	T	0.799535	0.68-0.93	0.00492906		0.83289	0.71-0.98	0.0240169
2	rs17022737	83129299	G	A	0.807671	0.69-0.94	0.00713377		0.841799	0.72-0.99	0.0331796
2	rs72916375	83134098	C	T	0.799535	0.68-0.93	0.00492906		0.83289	0.71-0.98	0.0240169
2	rs7583645	83134495	T	G	1.18158	1.06-1.32	0.00249712		1.12374	1-1.26	0.0486892
2	rs7597577	83134637	G	T	0.820501	0.73-0.92	0.000931063		0.857758	0.76-0.97	0.0143635
2	rs7557313	83134790	G	A	0.79768	0.68-0.93	0.00453198		0.83097	0.71-0.97	0.0223933
2	rs72916385	83140292	A	G	0.79768	0.68-0.93	0.00453198		0.83097	0.71-0.97	0.0223933
2	rs58977389	83142751	T	C	0.79768	0.68-0.93	0.00453198		0.83097	0.71-0.97	0.0223933
2	rs10181023	83143417	T	C	0.824589	0.73-0.93	0.00253539		0.861518	0.76-0.98	0.0243788
2	rs55848702	83144965	A	C	0.799166	0.68-0.93	0.00490412		0.832542	0.71-0.98	0.0238956
2	rs41499346	83146435	G	A	0.826212	0.73-0.94	0.00257998		0.859531	0.76-0.98	0.0201029
2	rs72916391	83148582	T	C	0.799166	0.68-0.93	0.00490412		0.832542	0.71-0.98	0.0238956
2	rs7604171	83152328	A	C	0.836566	0.75-0.93	0.00126704		0.872977	0.78-0.98	0.0188403
2	rs17022768	83152671	A	G	0.821886	0.73-0.93	0.00192933		0.854598	0.75-0.97	0.0156718
2	rs897383	83153359	C	T	0.838119	0.75-0.93	0.0011786		0.871533	0.78-0.97	0.0157465
2	rs993371	83155095	T	A	0.833717	0.73-0.95	0.00483475		0.866015	0.76-0.99	0.0293778
2	rs7576985	83157501	C	G	0.848596	0.76-0.94	0.0026078		0.887776	0.79-0.99	0.0404654
2	rs7577318	83157615	G	A	0.849946	0.76-0.95	0.0028355		0.890064	0.79-1	0.0447609
2	rs7577444	83157702	G	T	0.843401	0.76-0.94	0.00176907		0.877916	0.79-0.98	0.022367
2	rs13415820	83158236	C	G	0.823737	0.73-0.93	0.00124239		0.856813	0.76-0.97	0.0128024
2	rs1079450	83160378	T	C	0.848073	0.76-0.94	0.00250189		0.886402	0.79-0.99	0.0380291
2	rs2061093	83160659	T	A	1.18447	1.06-1.32	0.00217338		1.12819	1-1.27	0.0418756
2	rs2124245	83161449	G	T	0.847214	0.76-0.94	0.00237042		0.887571	0.79-0.99	0.0401608
2	rs34131933	83162376	G	A	0.815321	0.71-0.94	0.00353656		0.84777	0.74-0.98	0.0209056
2	rs13407993	83163150	G	A	0.820501	0.73-0.92	0.00107181		0.857034	0.76-0.97	0.0144102
2	rs11684999	83163213	A	G	0.841846	0.76-0.94	0.00159597		0.877362	0.78-0.98	0.0218724
2	rs10210218	83164102	T	G	0.847031	0.76-0.94	0.00235887		0.886692	0.79-0.99	0.0385907
2	rs11899038	83164777	G	A	0.852158	0.76-0.95	0.00435057		0.889133	0.79-1	0.0452714
2	rs58044062	83164778	C	T	0.807759	0.68-0.95	0.0119368		0.839107	0.71-0.99	0.0415555
2	rs11899085	83164881	G	A	0.852158	0.76-0.95	0.00435057		0.889133	0.79-1	0.0452714
2	rs11899089	83164917	G	A	0.852158	0.76-0.95	0.00435057		0.889133	0.79-1	0.0452714
2	rs13008604	83165027	A	G	0.852158	0.76-0.95	0.00435057		0.889133	0.79-1	0.0452714
2	rs57344910	83165199	A	G	0.852158	0.76-0.95	0.00435057		0.889133	0.79-1	0.0452714
2	rs144177290	83165340	A	G	0.825945	0.73-0.93	0.00190255		0.861428	0.76-0.98	0.0200379
2	rs7601109	83165556	T	C	0.852158	0.76-0.95	0.00435057		0.889133	0.79-1	0.0452714
2	rs11900519	83166026	C	T	0.852158	0.76-0.95	0.00435057		0.889133	0.79-1	0.0452714
2	rs6717182	83167535	G	A	0.803812	0.68-0.95	0.00856308		0.835222	0.71-0.99	0.0325556
2	rs10211584	83168597	C	A	0.849124	0.76-0.95	0.00373114		0.881152	0.79-0.99	0.0295981
2	rs58139752	83171547	T	C	0.809205	0.69-0.96	0.0124191		0.840888	0.71-0.99	0.0435409
2	rs3978744	83171749	G	A	0.852158	0.76-0.95	0.00435057		0.889133	0.79-1	0.0452714
2	rs77588482	83172245	G	T	0.852158	0.76-0.95	0.00435057		0.889133	0.79-1	0.0452714
2	rs6708988	83172583	C	G	0.829192	0.74-0.93	0.00181252		0.862579	0.76-0.97	0.0171281
2	rs148891542	83173005	C	T	0.851102	0.76-0.95	0.00424863		0.884402	0.79-0.99	0.034709
2	rs6709309	83173020	T	C	0.827962	0.74-0.93	0.00181347		0.864368	0.76-0.98	0.0207138
2	rs12714099	83173072	T	C	0.852158	0.76-0.95	0.00435057		0.889133	0.79-1	0.0452714
2	rs12714100	83173425	C	T	0.852158	0.76-0.95	0.00435057		0.889133	0.79-1	0.0452714
2	rs12714101	83173459	T	C	0.852158	0.76-0.95	0.00435057		0.889133	0.79-1	0.0452714
2	rs12622411	83173765	A	G	0.852158	0.76-0.95	0.00435057		0.889133	0.79-1	0.0452714
2	rs12616059	83173888	G	C	0.852547	0.76-0.95	0.00445884		0.889628	0.79-1	0.0462803
2	rs7349278	83174235	A	T	0.851102	0.76-0.95	0.00424863		0.884402	0.79-0.99	0.034709
2	rs6724004	83174560	A	C	0.853317	0.76-0.95	0.00487753		0.886464	0.79-0.99	0.0381552
2	rs2193378	83175302	T	G	0.852158	0.76-0.95	0.00435057		0.889133	0.79-1	0.0452714
2	rs10172991	83176104	C	G	0.852158	0.76-0.95	0.00435057		0.889133	0.79-1	0.0452714
2	rs6732330	83176631	G	A	0.852139	0.76-0.95	0.00432566		0.889186	0.79-1	0.0453117
2	rs10173948	83176880	T	G	0.852139	0.76-0.95	0.00432566		0.889186	0.79-1	0.0453117
2	rs10199865	83177170	C	A	0.852139	0.76-0.95	0.00432566		0.889186	0.79-1	0.0453117
2	rs34427961	83177328	G	C	0.852139	0.76-0.95	0.00432566		0.889186	0.79-1	0.0453117
2	rs34857874	83177544	G	A	0.852139	0.76-0.95	0.00432566		0.889186	0.79-1	0.0453117
2	rs2902403	83178015	T	G	0.851011	0.76-0.95	0.00399606		0.887787	0.79-1	0.0423418
2	rs10192189	83178082	C	T	0.829192	0.74-0.93	0.00181252		0.862579	0.76-0.97	0.0171281
2	rs10203234	83178175	C	A	0.851011	0.76-0.95	0.00399606		0.887787	0.79-1	0.0423418
2	rs10203883	83178836	C	A	0.851011	0.76-0.95	0.00399606		0.887787	0.79-1	0.0423418
2	rs10183225	83179363	T	C	0.851011	0.76-0.95	0.00399606		0.887787	0.79-1	0.0423418
2	rs7580930	83179616	A	T	0.849528	0.76-0.95	0.00367484		0.886408	0.79-0.99	0.0400505
2	rs60509029	83179979	C	T	0.851011	0.76-0.95	0.00399606		0.887787	0.79-1	0.0423418
2	rs7588044	83181331	C	T	0.851011	0.76-0.95	0.00399606		0.887787	0.79-1	0.0423418
2	rs10190036	83181403	G	C	0.851011	0.76-0.95	0.00399606		0.887787	0.79-1	0.0423418
2	rs72918449	83182552	C	T	0.827962	0.74-0.93	0.00181347		0.864368	0.76-0.98	0.0207138
2	rs12465210	83182692	G	A	0.851011	0.76-0.95	0.00399606		0.887787	0.79-1	0.0423418
2	rs10196573	83183292	T	C	0.852473	0.76-0.95	0.00444748		0.889219	0.79-1	0.045295
2	rs7595585	83183377	A	T	0.851011	0.76-0.95	0.00399606		0.887787	0.79-1	0.0423418
2	rs7581841	83183593	G	C	0.829192	0.74-0.93	0.00181252		0.862579	0.76-0.97	0.0171281
2	rs1441051	83184007	G	A	0.851011	0.76-0.95	0.00399606		0.887787	0.79-1	0.0423418
2	rs9751661	83184353	A	G	0.829192	0.74-0.93	0.00181252		0.862579	0.76-0.97	0.0171281
2	rs61285635	83185644	T	C	0.809205	0.69-0.96	0.0124191		0.840888	0.71-0.99	0.0435409
2	rs11126884	83187524	C	T	0.846802	0.76-0.95	0.00320388		0.880133	0.79-0.99	0.0282851
2	rs72918456	83188043	T	A	0.807759	0.68-0.95	0.0119368		0.839107	0.71-0.99	0.0415555
2	rs112367098	83188775	G	C	0.809205	0.69-0.96	0.0124191		0.840888	0.71-0.99	0.0435409
2	rs72918458	83189152	T	C	0.809205	0.69-0.96	0.0124191		0.840888	0.71-0.99	0.0435409
2	rs72918459	83189242	C	T	0.809205	0.69-0.96	0.0124191		0.840888	0.71-0.99	0.0435409
2	rs6757317	83189319	C	T	0.849485	0.76-0.95	0.00372868		0.882304	0.79-0.99	0.0309291
2	rs72918460	83189540	T	C	0.810726	0.69-0.96	0.0131125		0.842795	0.71-1	0.046158
2	rs62146692	83190742	T	A	0.860073	0.76-0.97	0.0130373		0.884717	0.78-1	0.0463921
2	rs10165175	83191958	C	T	1.18933	1.07-1.33	0.0016765		1.13314	1.01-1.27	0.0347631
2	rs10168236	83192373	C	G	0.849485	0.76-0.95	0.00372868		0.882304	0.79-0.99	0.0309291
2	rs17022824	83194053	C	G	0.809205	0.69-0.96	0.0124191		0.840888	0.71-0.99	0.0435409
2	rs10169683	83194479	C	T	0.849485	0.76-0.95	0.00372868		0.882304	0.79-0.99	0.0309291
2	rs17022850	83196469	A	T	0.804248	0.68-0.95	0.0099047		0.835427	0.71-0.99	0.0357657
2	rs12465462	83198556	A	G	0.851805	0.76-0.95	0.00431833		0.883969	0.79-0.99	0.0333859
2	rs6732904	83199570	T	A	0.809919	0.69-0.96	0.0127882		0.841288	0.71-1	0.0441083
2	rs6761724	83199575	A	G	0.851805	0.76-0.95	0.00431833		0.883969	0.79-0.99	0.0333859
2	rs72918478	83201159	C	T	0.809919	0.69-0.96	0.0127882		0.841288	0.71-1	0.0441083
2	rs10865464	83201218	G	A	0.853975	0.76-0.95	0.00497098		0.884454	0.79-0.99	0.0337701
2	rs7585648	83205910	C	A	0.855896	0.77-0.96	0.00552563		0.886849	0.79-0.99	0.0374364
2	rs7603760	83210551	G	A	0.855172	0.77-0.95	0.00530633		0.887781	0.79-0.99	0.039683
2	rs13430443	83212017	C	T	0.859103	0.77-0.96	0.00684984		0.890086	0.79-1	0.0439249
2	rs78233935	83290257	C	T	1.61892	1.12-2.34	0.0107689		1.67139	1.15-2.43	0.00730789
2	rs0	83316612	T	C	1.68797	1.18-2.41	0.00415505		1.73131	1.2-2.49	0.00303465
2	rs76803133	83330983	C	T	1.67419	1.2-2.33	0.00215397		1.66179	1.19-2.32	0.00285133
2	rs78210126	83331447	C	T	1.67306	1.2-2.34	0.00258912		1.65293	1.18-2.32	0.00358304
2	rs75858878	83339532	A	G	1.67943	1.2-2.35	0.00252191		1.66085	1.18-2.34	0.00353739
2	rs74735868	83343446	T	C	1.67749	1.2-2.35	0.00258011		1.65922	1.18-2.33	0.00359924
2	rs76752964	83343864	G	A	1.67749	1.2-2.35	0.00258011		1.65922	1.18-2.33	0.00359924
2	rs75628107	83345447	G	A	1.67616	1.2-2.35	0.00261879		1.65769	1.18-2.33	0.00366438
2	rs79432851	83349373	T	A	1.66288	1.21-2.29	0.001884		1.64659	1.19-2.28	0.00260517
2	rs74727340	83350042	T	C	1.56822	1.06-2.32	0.0245232		1.6448	1.11-2.45	0.0140622
2	rs76699340	83357968	A	G	1.57785	1.18-2.11	0.00223514		1.57487	1.17-2.12	0.00261263
2	rs74678108	83359118	G	A	1.65589	1.2-2.28	0.00191558		1.6412	1.19-2.27	0.0025925
2	rs76106210	83361120	G	A	1.70257	1.24-2.35	0.00112564		1.69335	1.22-2.34	0.00143615
2	rs112131661	83362842	C	T	1.57132	1.14-2.17	0.00590456		1.55762	1.13-2.16	0.00755433
2	rs187418210	83366474	A	G	1.7042	1.22-2.39	0.00194524		1.68457	1.2-2.37	0.00270018
2	rs77850007	83368444	G	A	1.67813	1.2-2.35	0.00247275		1.65888	1.18-2.33	0.00339384
2	rs75390673	83370184	T	A	1.67562	1.2-2.34	0.00254676		1.65633	1.18-2.32	0.00350124
2	rs79246598	83370507	A	G	1.67562	1.2-2.34	0.00254676		1.65633	1.18-2.32	0.00350124
2	rs184263710	83374932	G	T	1.61409	1.06-2.47	0.0267685		1.68847	1.1-2.59	0.0167741
2	rs140946416	83375876	G	A	1.67694	1.2-2.34	0.00250979		1.65789	1.18-2.33	0.00343875
2	rs75674494	83376238	A	T	1.67694	1.2-2.34	0.00250979		1.65789	1.18-2.33	0.00343875
2	rs13025962	83376927	C	T	1.19462	1.07-1.34	0.00240485		1.15696	1.03-1.3	0.0146509
2	rs116258281	83378082	C	T	1.67694	1.2-2.34	0.00250979		1.65789	1.18-2.33	0.00343875
2	rs41420949	83378691	G	C	1.19512	1.06-1.35	0.00357226		1.13591	1-1.29	0.0478036
2	rs74508939	83380107	A	G	1.70641	1.22-2.38	0.00162238		1.68658	1.21-2.36	0.00227549
2	rs17313969	83380183	C	T	1.19007	1.06-1.33	0.00228327		1.15912	1.03-1.3	0.0109538
2	rs74374667	83380205	A	C	1.70641	1.22-2.38	0.00162238		1.68658	1.21-2.36	0.00227549
2	rs77324754	83380892	A	G	1.70717	1.22-2.38	0.00160953		1.68752	1.21-2.36	0.00225058
2	rs139077043	83383283	T	C	1.70641	1.22-2.38	0.00162238		1.68658	1.21-2.36	0.00227549
2	rs12469609	83383702	G	T	1.17571	1.05-1.31	0.00442914		1.14585	1.02-1.28	0.0186868
2	rs12620649	83384207	C	T	1.17573	1.05-1.31	0.00442398		1.14586	1.02-1.28	0.0186815
2	rs79960193	83384736	T	C	1.70641	1.22-2.38	0.00162238		1.68658	1.21-2.36	0.00227549
2	rs78390268	83385511	C	G	1.70641	1.22-2.38	0.00162238		1.68658	1.21-2.36	0.00227549
2	rs12473168	83386553	T	C	1.17224	1.05-1.31	0.00487012		1.1427	1.02-1.28	0.020122
2	rs75150924	83386672	G	A	1.70641	1.22-2.38	0.00162238		1.68658	1.21-2.36	0.00227549
2	rs11687402	83386889	T	C	1.17481	1.05-1.31	0.00417671		1.14504	1.02-1.28	0.0177246
2	rs11688630	83387138	G	C	1.17716	1.05-1.31	0.00369826		1.14753	1.03-1.28	0.0159665
2	rs12620115	83387741	T	C	1.17976	1.06-1.32	0.00331189		1.15012	1.03-1.29	0.0144199
2	rs7558846	83388697	G	A	1.1818	1.06-1.32	0.00300914		1.15216	1.03-1.29	0.0132491
2	rs11674296	83389027	G	T	1.14078	1.02-1.27	0.0176545		1.12739	1.01-1.26	0.0315964
2	rs11675533	83389271	C	T	1.1818	1.06-1.32	0.00300914		1.15216	1.03-1.29	0.0132491
2	rs6743999	83390717	T	C	1.13079	1.01-1.26	0.026319		1.11845	1-1.25	0.0440153
2	rs1430279	83391408	C	A	1.16247	1.04-1.3	0.00725442		1.13545	1.02-1.27	0.0255195
2	rs17314073	83396583	C	T	1.19366	1.06-1.34	0.00313861		1.13922	1.01-1.29	0.0389941
2	rs6750287	83397203	A	C	1.19375	1.06-1.34	0.00312161		1.13982	1.01-1.29	0.0381144
2	rs78183782	83402932	C	T	1.858	1.32-2.62	0.000437779		1.8608	1.32-2.63	0.000441809
2	rs114495499	83404177	T	C	1.858	1.32-2.62	0.000437779		1.8608	1.32-2.63	0.000441809
2	rs78626281	83411378	G	A	1.858	1.32-2.62	0.000437779		1.8608	1.32-2.63	0.000441809
2	rs77678645	83418614	T	C	1.89344	1.34-2.68	0.000316683		1.89634	1.34-2.69	0.000320001
2	rs12612559	83419828	C	T	1.13083	1.02-1.26	0.0249152		1.11582	1-1.24	0.0467536
2	rs78010432	83419909	A	G	1.89233	1.34-2.68	0.000319938		1.89713	1.34-2.69	0.000317868
2	rs1430284	83420481	G	T	1.24126	1.08-1.42	0.00203149		1.16767	1.01-1.35	0.037455
2	rs1430285	83421086	T	G	1.89233	1.34-2.68	0.000319938		1.89527	1.34-2.69	0.000323527
2	rs17314289	83421800	A	G	1.12907	1.01-1.26	0.0267538		1.11506	1-1.24	0.0480188
2	rs17314310	83423073	T	C	1.12904	1.01-1.26	0.026777		1.11494	1-1.24	0.0482357
2	rs6757235	83425107	C	T	1.12904	1.01-1.26	0.026777		1.11494	1-1.24	0.0482357
2	rs6742214	83425279	T	C	1.24321	1.08-1.43	0.00188205		1.1707	1.01-1.36	0.0348801
2	rs77548889	83427537	A	G	1.89233	1.34-2.68	0.000319938		1.89527	1.34-2.69	0.000323527
2	rs12619751	83429812	G	A	1.24321	1.08-1.43	0.00188205		1.1707	1.01-1.36	0.0348801
2	rs12619752	83429829	G	A	1.26704	1.1-1.46	0.00099587		1.18862	1.02-1.38	0.0256264
2	rs6547458	83430176	A	G	1.12904	1.01-1.26	0.026777		1.11494	1-1.24	0.0482357
2	rs6721217	83430900	C	T	1.24901	1.09-1.43	0.00145112		1.18014	1.02-1.37	0.0258799
2	rs76631487	83436104	G	C	1.91684	1.36-2.71	0.000234877		1.92096	1.36-2.72	0.000235153
2	rs78507612	83437261	C	T	1.91684	1.36-2.71	0.000234877		1.92096	1.36-2.72	0.000235153
2	rs75109515	83438238	C	A	1.91684	1.36-2.71	0.000234877		1.92096	1.36-2.72	0.000235153
2	rs6547462	83440001	C	T	1.25916	1.1-1.44	0.00095753		1.19143	1.03-1.38	0.0184709
2	rs7579174	83441911	T	C	1.24482	1.09-1.43	0.00167247		1.17681	1.02-1.36	0.0282309
2	rs7596070	83442194	C	T	1.24059	1.08-1.42	0.00195657		1.17416	1.02-1.36	0.0303716
2	rs116488656	83443675	A	G	1.91684	1.36-2.71	0.000234877		1.92096	1.36-2.72	0.000235153
2	rs115587526	83444595	C	G	1.91684	1.36-2.71	0.000234877		1.92096	1.36-2.72	0.000235153
2	rs78918412	83446902	T	A	1.38656	1.08-1.78	0.0107199		1.42915	1.11-1.84	0.00548937
2	rs7422557	83447066	A	G	1.91684	1.36-2.71	0.000234877		1.92096	1.36-2.72	0.000235153
2	rs80181256	83447413	T	G	1.91684	1.36-2.71	0.000234877		1.92096	1.36-2.72	0.000235153
2	rs6547465	83448159	T	C	1.1207	1.01-1.25	0.0353849		1.11237	1-1.24	0.0499834
2	rs77425294	83448285	T	C	1.91684	1.36-2.71	0.000234877		1.92096	1.36-2.72	0.000235153
2	rs78214966	83448577	A	G	1.91142	1.36-2.69	0.000196709		1.91928	1.36-2.7	0.000187608
2	rs79358637	83448693	A	G	1.91684	1.36-2.71	0.000234877		1.92096	1.36-2.72	0.000235153
2	rs75790814	83448988	T	C	1.91684	1.36-2.71	0.000234877		1.92096	1.36-2.72	0.000235153
2	rs142728696	83449709	G	T	1.91684	1.36-2.71	0.000234877		1.92096	1.36-2.72	0.000235153
2	rs116432919	83451005	T	G	1.91684	1.36-2.71	0.000234877		1.92096	1.36-2.72	0.000235153
2	rs77464500	83451586	G	A	1.91684	1.36-2.71	0.000234877		1.92096	1.36-2.72	0.000235153
2	rs79404243	83452061	G	A	1.36685	1.06-1.76	0.0149909		1.40774	1.09-1.81	0.00797466
2	rs75309979	83452193	G	A	1.36685	1.06-1.76	0.0149909		1.40774	1.09-1.81	0.00797466
2	rs7425137	83452307	A	G	1.91684	1.36-2.71	0.000234877		1.92096	1.36-2.72	0.000235153
2	rs7425140	83452469	A	C	1.36685	1.06-1.76	0.0149909		1.40774	1.09-1.81	0.00797466
2	rs75204720	83452849	T	C	1.36685	1.06-1.76	0.0149909		1.40774	1.09-1.81	0.00797466
2	rs78253798	83452970	A	G	1.91684	1.36-2.71	0.000234877		1.92096	1.36-2.72	0.000235153
2	rs76127561	83454687	A	G	1.91684	1.36-2.71	0.000234877		1.92096	1.36-2.72	0.000235153
2	rs75161303	83455839	G	A	1.91684	1.36-2.71	0.000234877		1.92096	1.36-2.72	0.000235153
2	rs188462617	83456339	A	C	1.91684	1.36-2.71	0.000234877		1.92096	1.36-2.72	0.000235153
2	rs79877867	83456379	T	G	1.36685	1.06-1.76	0.0149909		1.40774	1.09-1.81	0.00797466
2	rs116686656	83456848	T	C	1.91684	1.36-2.71	0.000234877		1.92096	1.36-2.72	0.000235153
2	rs115466224	83457646	T	C	1.91684	1.36-2.71	0.000234877		1.92096	1.36-2.72	0.000235153
2	rs116116924	83457678	T	C	1.91684	1.36-2.71	0.000234877		1.92096	1.36-2.72	0.000235153
2	rs187430912	83459330	G	A	1.72955	1.25-2.39	0.000862226		1.73887	1.26-2.4	0.000779437
2	rs6547467	83460109	A	G	1.30079	1.13-1.5	0.000343593		1.23316	1.06-1.44	0.0074785
2	rs76458219	83461229	T	C	1.91684	1.36-2.71	0.000234877		1.92096	1.36-2.72	0.000235153
2	rs9636402	83461634	G	A	1.15138	1.03-1.28	0.0115191		1.1267	1.01-1.26	0.0346769
2	rs9636449	83462079	T	C	1.29671	1.12-1.5	0.000398176		1.22894	1.05-1.43	0.00844774
2	rs77525307	83462688	C	T	1.91684	1.36-2.71	0.000234877		1.92096	1.36-2.72	0.000235153
2	rs12470218	83463172	T	C	1.15138	1.03-1.28	0.0115191		1.1267	1.01-1.26	0.0346769
2	rs76123171	83463345	C	T	1.91684	1.36-2.71	0.000234877		1.92096	1.36-2.72	0.000235153
2	rs7422703	83465188	G	A	1.14983	1.03-1.28	0.0123525		1.12503	1.01-1.26	0.0370519
2	rs114236603	83465441	C	T	1.91595	1.35-2.71	0.000237502		1.92007	1.36-2.72	0.00023806
2	rs79722750	83466227	G	A	1.91595	1.35-2.71	0.000237502		1.92007	1.36-2.72	0.00023806
2	rs13013526	83466519	A	C	1.29581	1.12-1.5	0.000412704		1.22708	1.05-1.43	0.00895629
2	rs34081768	83466934	G	A	1.29581	1.12-1.5	0.000412704		1.22708	1.05-1.43	0.00895629
2	rs7577702	83467557	C	T	1.29581	1.12-1.5	0.000412704		1.22708	1.05-1.43	0.00895629
2	rs7563837	83467585	A	G	1.28873	1.12-1.49	0.000536734		1.21891	1.05-1.42	0.0114276
2	rs75495664	83468050	T	C	1.91595	1.35-2.71	0.000237502		1.92007	1.36-2.72	0.00023806
2	rs12616847	83468884	C	G	1.15024	1.03-1.28	0.012129		1.12525	1.01-1.26	0.0367289
2	rs76239171	83468922	A	G	1.91595	1.35-2.71	0.000237502		1.92007	1.36-2.72	0.00023806
2	rs74514447	83469291	T	C	1.91595	1.35-2.71	0.000237502		1.92007	1.36-2.72	0.00023806
2	rs141497183	83469422	G	A	1.91595	1.35-2.71	0.000237502		1.92007	1.36-2.72	0.00023806
2	rs7585408	83469712	C	T	1.29581	1.12-1.5	0.000412704		1.22708	1.05-1.43	0.00895629
2	rs149414341	83471003	T	C	1.91595	1.35-2.71	0.000237502		1.92007	1.36-2.72	0.00023806
2	rs7578240	83471182	T	C	1.15024	1.03-1.28	0.012129		1.12525	1.01-1.26	0.0367289
2	rs7605033	83471586	T	A	1.29581	1.12-1.5	0.000412704		1.22708	1.05-1.43	0.00895629
2	rs12478830	83472636	C	T	1.14452	1.03-1.28	0.0157365		1.12047	1-1.25	0.044382
2	rs115386876	83473357	A	C	1.87242	1.32-2.65	0.000412993		1.8807	1.33-2.67	0.00039701
2	rs116229363	83473415	G	T	1.85639	1.33-2.59	0.000273205		1.88056	1.35-2.63	0.000214267
2	rs186943390	83473437	G	A	1.87242	1.32-2.65	0.000412993		1.8807	1.33-2.67	0.00039701
2	rs6419672	83473462	C	T	1.14236	1.02-1.27	0.0173221		1.11869	1-1.25	0.0475435
2	rs116802418	83473792	T	C	1.87242	1.32-2.65	0.000412993		1.8807	1.33-2.67	0.00039701
2	rs76332389	83474228	T	G	1.87242	1.32-2.65	0.000412993		1.8807	1.33-2.67	0.00039701
2	rs76129801	83474515	C	G	1.87242	1.32-2.65	0.000412993		1.8807	1.33-2.67	0.00039701
2	rs79087611	83474958	C	T	1.87242	1.32-2.65	0.000412993		1.8807	1.33-2.67	0.00039701
2	rs79804239	83475510	G	T	1.87242	1.32-2.65	0.000412993		1.8807	1.33-2.67	0.00039701
2	rs7422124	83476955	A	G	1.29216	1.12-1.49	0.000483468		1.2236	1.05-1.43	0.00998038
2	rs62150501	83478477	T	C	1.15	1.03-1.28	0.0126711		1.12643	1.01-1.26	0.0357115
2	rs74989358	83478858	G	A	1.83451	1.3-2.59	0.000586687		1.84087	1.3-2.61	0.000579549
2	rs75715445	83479098	G	C	1.82641	1.3-2.58	0.000588856		1.82563	1.29-2.58	0.000637987
2	rs6739342	83479326	C	G	1.31657	1.14-1.52	0.000189004		1.24854	1.07-1.46	0.00466226
2	rs6739346	83479342	T	G	1.31657	1.14-1.52	0.000189004		1.24854	1.07-1.46	0.00466226
2	rs78036500	83481847	T	G	1.78644	1.26-2.53	0.00105292		1.7979	1.27-2.55	0.000993349
2	rs6547471	83482804	T	G	1.30893	1.13-1.51	0.00026025		1.24055	1.06-1.45	0.00598916
2	rs11126903	83483713	T	G	1.30256	1.12-1.51	0.000422111		1.22969	1.05-1.44	0.00994303
2	rs79168265	83483986	C	T	1.84425	1.29-2.63	0.000718962		1.85283	1.3-2.65	0.000703313
2	rs77318999	83484117	A	G	1.84425	1.29-2.63	0.000718962		1.85283	1.3-2.65	0.000703313
2	rs115932407	83531986	C	T	0.535754	0.3-0.95	0.0319538		0.556745	0.31-0.99	0.0445188
2	rs1011477	83772801	C	A	1.2117	1.06-1.39	0.00577661		1.1593	1.01-1.33	0.0395393
2	rs2195505	83782082	A	G	1.2117	1.06-1.39	0.00577661		1.1593	1.01-1.33	0.0395393
2	rs145033469	83805040	T	C	0.513597	0.33-0.81	0.0038118		0.530166	0.34-0.83	0.00566826
2	rs147392783	83809340	A	T	0.490323	0.29-0.83	0.00763922		0.506136	0.3-0.85	0.0103541
2	rs112524155	83842417	T	C	0.505159	0.3-0.84	0.00818951		0.515286	0.31-0.85	0.00986687
2	rs2171273	83858566	A	C	1.29856	1.14-1.48	0.000126205		1.23551	1.07-1.43	0.00467229
2	rs6752937	83859127	C	T	1.30323	1.14-1.49	0.000103119		1.23913	1.07-1.43	0.00414968
2	rs6547503	83860201	C	T	1.19725	1.07-1.34	0.00188039		1.15822	1.03-1.3	0.0132384
2	rs6547504	83860202	G	T	1.19725	1.07-1.34	0.00188039		1.15822	1.03-1.3	0.0132384
2	rs146738708	83889487	C	T	0.658376	0.47-0.93	0.0165249		0.683831	0.49-0.96	0.0299111
2	rs146519816	83890000	G	A	0.652159	0.46-0.92	0.0140369		0.677677	0.48-0.95	0.0259309
2	rs76054803	83896322	A	G	0.683176	0.49-0.95	0.0250327		0.706936	0.51-0.99	0.0416456
2	rs139799554	83904883	A	G	0.679135	0.48-0.95	0.0244351		0.704341	0.5-0.99	0.0418274
2	rs186920156	83908771	C	T	0.677498	0.49-0.94	0.0215716		0.703203	0.5-0.98	0.0379391
2	rs139657392	83909893	G	A	0.667101	0.48-0.93	0.0152628		0.692162	0.5-0.96	0.0277219
2	rs187972015	83916748	G	C	0.667101	0.48-0.93	0.0152628		0.692162	0.5-0.96	0.0277219
2	rs184712965	83917491	A	C	0.667101	0.48-0.93	0.0152628		0.692162	0.5-0.96	0.0277219
2	rs148770423	83920315	G	A	0.67769	0.49-0.94	0.0191033		0.702717	0.51-0.97	0.0337857
2	rs139393545	83920787	G	A	0.67769	0.49-0.94	0.0191033		0.702717	0.51-0.97	0.0337857
2	rs6547507	83923235	A	G	1.13721	1-1.29	0.0415805		1.13621	1-1.29	0.0428731
2	rs148593353	83925039	G	A	0.685038	0.49-0.95	0.0228967		0.710227	0.51-0.98	0.0398215
2	rs148540839	83932410	C	T	0.685592	0.49-0.95	0.023184		0.710878	0.51-0.99	0.0403472
2	rs185480879	83935927	G	A	0.681219	0.49-0.95	0.0226058		0.705782	0.51-0.98	0.0387684
2	rs140710295	83939007	T	A	0.680591	0.49-0.95	0.0222929		0.70509	0.51-0.98	0.0382384
2	rs149444069	83941330	G	A	0.680591	0.49-0.95	0.0222929		0.70509	0.51-0.98	0.0382384
2	rs79410711	84014481	T	G	0.645578	0.44-0.95	0.0255192		0.670921	0.46-0.99	0.042377
2	rs57474490	84018802	A	G	0.812245	0.69-0.95	0.00911276		0.846896	0.72-0.99	0.0404901
2	rs80081402	84023850	G	A	0.817112	0.7-0.95	0.0105178		0.850544	0.73-1	0.0437217
2	rs77863736	84028122	C	T	0.816162	0.7-0.95	0.0100142		0.849809	0.73-0.99	0.0423919
2	rs72927064	84053498	T	G	1.96041	1.19-3.24	0.00871048		1.94628	1.17-3.24	0.010241
2	rs78794813	84136465	A	T	1.77844	1.14-2.79	0.0119143		1.6244	1.03-2.55	0.0357256
2	rs4528772	84137876	G	A	1.77844	1.14-2.79	0.0119143		1.6244	1.03-2.55	0.0357256
2	rs75507062	84140441	G	A	1.77844	1.14-2.79	0.0119143		1.6244	1.03-2.55	0.0357256
2	rs74376249	84140832	A	T	1.77844	1.14-2.79	0.0119143		1.6244	1.03-2.55	0.0357256
2	rs79034075	84142424	T	C	1.39711	1.13-1.73	0.00192733		1.3979	1.13-1.73	0.00194753
2	rs74848537	84146756	A	G	1.77276	1.13-2.78	0.0123901		1.6221	1.03-2.55	0.0362642
2	rs78021453	84148185	G	A	1.77276	1.13-2.78	0.0123901		1.6221	1.03-2.55	0.0362642
2	rs78749596	84152415	A	C	1.84508	1.17-2.92	0.00882529		1.67884	1.06-2.67	0.028486
2	rs74929383	84154267	C	A	1.27263	1.06-1.52	0.00898194		1.28945	1.08-1.55	0.00591349
2	rs4832352	84155060	C	T	1.27263	1.06-1.52	0.00898194		1.28945	1.08-1.55	0.00591349
2	rs59292945	84157225	G	A	1.27263	1.06-1.52	0.00898194		1.28945	1.08-1.55	0.00591349
2	rs80279795	84159277	G	A	1.2737	1.06-1.53	0.00874306		1.29055	1.08-1.55	0.00574648
2	rs78891220	84160545	T	C	1.80878	1.26-2.6	0.00133712		1.7293	1.2-2.49	0.00316033
2	rs4832354	84161761	A	G	1.27821	1.07-1.53	0.0078716		1.29558	1.08-1.55	0.00509155
2	rs4832355	84161762	C	A	1.27821	1.07-1.53	0.0078716		1.29558	1.08-1.55	0.00509155
2	rs4832356	84162029	A	G	1.29301	1.08-1.55	0.00613159		1.31044	1.09-1.58	0.00398554
2	rs80334562	84162243	T	G	1.29301	1.08-1.55	0.00613159		1.31044	1.09-1.58	0.00398554
2	rs76854074	84162589	T	C	1.80878	1.26-2.6	0.00133712		1.7293	1.2-2.49	0.00316033
2	rs1374736	84163467	C	T	1.29301	1.08-1.55	0.00613159		1.31044	1.09-1.58	0.00398554
2	rs1374731	84166355	C	T	1.27485	1.06-1.53	0.00850148		1.29177	1.08-1.55	0.00557358
2	rs80009863	84169055	A	T	1.27858	1.06-1.54	0.00868396		1.29702	1.08-1.56	0.00555689
2	rs75510823	84173421	T	A	1.25984	1.05-1.51	0.0118233		1.27706	1.07-1.53	0.00774444
2	rs61155324	84174836	A	T	1.81193	1.26-2.6	0.0012947		1.72699	1.2-2.48	0.00324987
2	rs17024271	84175338	A	G	1.27805	1.06-1.53	0.00850665		1.29645	1.08-1.56	0.00543301
2	rs17024277	84175815	G	A	1.81178	1.26-2.6	0.00129942		1.72711	1.2-2.49	0.00325117
2	rs143538016	84206867	G	A	0.76782	0.61-0.96	0.0199154		0.795983	0.64-1	0.0460829
2	rs0	84208070	C	T	0.752554	0.61-0.93	0.00973482		0.780079	0.63-0.97	0.024952
2	rs145310202	84212370	C	T	1.31781	0.98-1.77	0.0652747		1.36892	1.02-1.84	0.0379341
2	rs12619938	84232728	T	C	1.36943	1.02-1.83	0.0343792		1.34176	1-1.79	0.0473646
2	rs1534241	84263340	T	G	1.3161	1.07-1.61	0.00839695		1.25846	1.02-1.55	0.0290271
2	rs140435557	84320299	G	A	0.77785	0.63-0.96	0.0170751		0.804735	0.65-0.99	0.0407305
2	rs140087772	84376070	G	A	0.464273	0.28-0.76	0.00226166		0.481103	0.29-0.79	0.00370001
2	rs72929085	84378568	C	T	1.82837	1.08-3.08	0.0235713		1.85145	1.09-3.13	0.0218365
2	rs149044238	84379320	A	C	0.480363	0.3-0.78	0.00306724		0.497528	0.31-0.81	0.00501694
2	rs150967484	84383064	A	G	0.489342	0.3-0.8	0.00400195		0.507208	0.31-0.83	0.00651569
2	rs145387541	84383577	G	A	0.488875	0.3-0.8	0.0039599		0.506442	0.31-0.83	0.00640254
2	rs141822553	84387050	C	T	0.443242	0.25-0.78	0.00471261		0.458406	0.26-0.81	0.0070569
2	rs11676234	84432342	C	A	0.800584	0.55-1.17	0.250634		0.643713	0.43-0.96	0.0303396
2	rs150734738	84522188	A	G	0.586708	0.41-0.85	0.00429575		0.602962	0.42-0.87	0.00682396
2	rs1460695	84757595	T	C	1.67482	1.13-2.49	0.011022		1.58582	1.06-2.37	0.0240016
2	rs2365448	84758172	T	C	1.67482	1.13-2.49	0.011022		1.58582	1.06-2.37	0.0240016
2	rs17025737	85181724	T	C	0.789994	0.65-0.96	0.0208286		0.807442	0.66-0.99	0.0366264
2	rs3884258	85185159	C	G	0.789544	0.65-0.96	0.0204917		0.805707	0.66-0.98	0.0346266
2	rs187291677	85356850	G	A	1.59599	1.04-2.45	0.0319415		1.64183	1.07-2.52	0.0239045
2	rs55802812	85401754	C	T	0.741354	0.57-0.97	0.0291538		0.760901	0.58-1	0.045954
2	rs59898676	85433956	G	A	0.736015	0.56-0.97	0.0268848		0.755414	0.58-0.99	0.0425629
2	rs7603717	85662674	C	T	1.30099	0.99-1.71	0.0570983		1.36628	1.04-1.79	0.0246699
2	rs2292655	85665669	T	C	1.15221	1.01-1.31	0.0292648		1.17034	1.03-1.33	0.0157338
2	rs7583141	85678425	G	A	0.857044	0.77-0.96	0.00730927		0.861723	0.77-0.96	0.00984247
2	rs6713075	85680550	T	C	0.859066	0.76-0.97	0.0140625		0.861128	0.76-0.97	0.0158784
2	rs77329191	85785166	G	A	0.606018	0.41-0.91	0.014429		0.626626	0.42-0.94	0.0228222
2	rs148224585	85803963	A	G	0.586669	0.37-0.93	0.0221088		0.617537	0.39-0.98	0.038605
2	rs3024799	85893885	G	C	0.537487	0.36-0.8	0.00220228		0.550117	0.37-0.82	0.00324113
2	rs62163128	85958645	C	T	0.759336	0.59-0.98	0.037827		0.737394	0.57-0.96	0.0225679
2	rs147199492	85959176	T	C	0.765243	0.59-0.99	0.0437245		0.744064	0.57-0.97	0.0268903
2	rs62163129	85962637	C	T	0.75503	0.59-0.97	0.0298817		0.731224	0.57-0.94	0.0163237
2	rs62163130	85962793	A	G	0.75503	0.59-0.97	0.0298817		0.731224	0.57-0.94	0.0163237
2	rs77406451	85968137	C	T	0.698676	0.51-0.96	0.0277674		0.716799	0.52-0.99	0.0419866
2	rs2366813	85969688	T	C	0.697408	0.51-0.96	0.0269831		0.715549	0.52-0.99	0.0409271
2	rs4832190	85971397	C	G	0.835543	0.71-0.98	0.0258822		0.822892	0.7-0.96	0.0158643
2	rs74349665	85972421	A	G	0.684762	0.5-0.93	0.015989		0.703479	0.52-0.96	0.0259861
2	rs77643281	85975299	A	G	0.672528	0.49-0.92	0.0142968		0.691791	0.5-0.95	0.0236731
2	rs116643190	85990563	G	C	0.560091	0.34-0.93	0.0254224		0.584181	0.35-0.98	0.0402566
2	rs138158589	86037188	C	A	1.3741	1.03-1.84	0.0318667		1.44695	1.08-1.94	0.0131695
2	rs147717708	86153064	A	T	1.40758	0.99-2.01	0.0589873		1.46083	1.02-2.08	0.036658
2	rs187391676	86515167	C	T	1.71046	1.11-2.64	0.0157137		1.75184	1.13-2.71	0.0117278
2	rs139929841	86552344	A	C	1.62808	1.06-2.51	0.0272528		1.67883	1.09-2.59	0.0194281
2	rs116536887	86559248	C	T	1.62808	1.06-2.51	0.0272528		1.67883	1.09-2.59	0.0194281
2	rs13394211	86569596	A	G	0.805488	0.68-0.95	0.0101958		0.837002	0.71-0.99	0.0381054
2	rs73945283	86571031	C	A	0.805488	0.68-0.95	0.0101958		0.837002	0.71-0.99	0.0381054
2	rs73945284	86572314	A	G	0.808619	0.69-0.95	0.0115109		0.840339	0.71-0.99	0.0423706
2	rs73945285	86575613	T	C	0.81142	0.69-0.96	0.0127538		0.843241	0.71-1	0.0462292
2	rs10192729	86595512	A	C	0.809879	0.69-0.95	0.0118203		0.843387	0.71-1	0.0462115
2	rs73945298	86654653	C	T	0.822555	0.71-0.96	0.0125269		0.853915	0.73-1	0.0480136
2	rs59520922	86658306	T	C	0.820945	0.7-0.96	0.0116553		0.852461	0.73-1	0.0456356
2	rs148214783	86919216	T	C	0.571585	0.39-0.84	0.00479362		0.587515	0.4-0.87	0.00724504
2	rs116591410	86990622	A	G	1.7726	1.03-3.05	0.0389491		1.84167	1.07-3.17	0.0279494
2	rs34403537	87120217	T	C	1.26497	1.07-1.49	0.00542513		1.2132	1.02-1.44	0.0248251
2	rs11689511	87123114	A	G	1.23837	1.06-1.45	0.00675499		1.19396	1.02-1.4	0.0276309
2	rs11689812	87123824	T	C	1.24525	1.06-1.46	0.00656778		1.19556	1.02-1.4	0.0296738
2	rs71411889	87130104	A	G	1.28506	1.1-1.51	0.00203123		1.23987	1.05-1.46	0.00930953
2	rs0	87132689	T	C	1.53279	0.98-2.39	0.0584279		1.63531	1.04-2.56	0.0314801
2	rs151201248	87376973	A	G	0.513684	0.28-0.94	0.0302657		0.533268	0.29-0.98	0.0424596
2	rs190060626	87410072	C	T	0.498153	0.27-0.91	0.0230479		0.516885	0.28-0.95	0.0326368
2	rs112568597	88379232	T	C	1.20807	1.02-1.44	0.0318995		1.22999	1.03-1.46	0.019541
2	rs12469131	88382742	G	A	1.11882	0.98-1.28	0.107002		1.15863	1.01-1.33	0.0383163
2	rs7591823	88383276	T	C	1.22524	1.05-1.43	0.0113404		1.26021	1.07-1.48	0.00436714
2	rs114654835	88384489	A	G	1.23944	1.04-1.47	0.0152047		1.26218	1.06-1.5	0.00887747
2	rs140083052	88420755	T	C	0.555261	0.33-0.93	0.0248159		0.571764	0.34-0.96	0.0329652
2	rs75476901	88422119	T	C	1.84658	1.17-2.92	0.00856573		1.6786	1.05-2.67	0.0292833
2	rs2970902	88429183	C	G	1.38636	1.15-1.67	0.000592292		1.32938	1.09-1.62	0.00422316
2	rs13009478	88432328	C	T	1.34892	1.12-1.62	0.00126499		1.29096	1.07-1.56	0.00895394
2	rs12470985	88432394	T	G	1.37059	1.14-1.65	0.000867547		1.31353	1.08-1.59	0.00587289
2	rs35103143	88434736	C	A	1.37086	1.14-1.65	0.000849936		1.31184	1.08-1.59	0.00607724
2	rs34185550	88436839	C	T	1.35432	1.13-1.62	0.00102407		1.29635	1.07-1.57	0.00756452
2	rs12470543	88437314	A	C	1.78691	1.24-2.57	0.00174102		1.62601	1.12-2.37	0.0111917
2	rs4410295	88439557	C	A	1.37678	1.14-1.66	0.000732418		1.31812	1.09-1.6	0.00528114
2	rs4325755	88444480	T	C	1.27973	1.07-1.53	0.00617409		1.22257	1.02-1.47	0.0319772
2	rs12464660	88446090	T	C	1.28102	1.07-1.53	0.00589894		1.22385	1.02-1.47	0.0308146
2	rs76837569	88447870	G	T	1.77943	1.23-2.57	0.0021035		1.62332	1.11-2.37	0.0122976
2	rs143307055	88457681	A	T	1.27228	1.07-1.52	0.00723326		1.21503	1.01-1.46	0.0368138
2	rs13010480	88460399	C	T	1.27228	1.07-1.52	0.00723326		1.21503	1.01-1.46	0.0368138
2	rs7425197	88460989	T	C	1.26824	1.06-1.51	0.00804788		1.20767	1.01-1.45	0.0432623
2	rs74796327	88484109	T	C	0.841895	0.72-0.99	0.0346947		0.842387	0.72-0.99	0.0353947
2	rs193087263	88484130	C	A	1.55523	1.14-2.12	0.00535647		1.45283	1.05-2	0.0226906
2	rs79815126	88488270	A	G	1.60196	1.15-2.23	0.005435		1.48109	1.05-2.08	0.0242119
2	rs12478880	88489841	C	G	1.20841	1.08-1.36	0.00144589		1.18027	1.04-1.33	0.00831012
2	rs115561420	88497549	C	T	1.31869	0.98-1.77	0.0631907		1.34932	1.01-1.81	0.0448569
2	rs76734941	88530454	C	T	1.80253	1.26-2.59	0.00139528		1.67012	1.15-2.42	0.00671393
2	rs75869971	88540187	A	G	0.778944	0.63-0.96	0.0194133		0.794874	0.64-0.98	0.0330131
2	rs60277354	88540331	C	G	0.875125	0.77-0.99	0.0329788		0.883441	0.78-1	0.0484402
2	rs111380807	88552202	A	G	1.45143	0.98-2.15	0.0634441		1.51919	1.02-2.26	0.0384952
2	rs114418879	88552279	T	C	1.53097	1.01-2.33	0.0462173		1.60215	1.05-2.44	0.0285319
2	rs1258411	88618096	A	G	1.2414	1.09-1.41	0.00113069		1.20303	1.03-1.4	0.0181087
2	rs150445271	88645334	T	C	1.88013	1.08-3.27	0.0252989		1.96131	1.13-3.42	0.0175127
2	rs11681923	88801960	G	C	0.887725	0.79-0.99	0.0384163		0.891594	0.8-1	0.0462543
2	rs56176904	88806758	G	A	0.888292	0.79-0.99	0.0393853		0.892017	0.8-1	0.0470491
2	rs13388272	88840535	G	A	2.54607	1.32-4.91	0.00531421		2.65659	1.37-5.16	0.0039671
2	rs76949751	88858366	T	C	0.817702	0.7-0.96	0.0132389		0.838526	0.71-0.99	0.0326833
2	rs74739915	88860313	T	G	0.816934	0.7-0.96	0.0128114		0.838025	0.71-0.99	0.0320908
2	rs143752952	88860745	G	T	0.816934	0.7-0.96	0.0128114		0.838025	0.71-0.99	0.0320908
2	rs79426076	88886026	C	T	0.811989	0.69-0.95	0.0103139		0.832897	0.71-0.98	0.0264373
2	rs59584877	88892138	A	G	0.811989	0.69-0.95	0.0103139		0.832897	0.71-0.98	0.0264373
2	rs147419885	88901602	A	C	0.811989	0.69-0.95	0.0103139		0.832897	0.71-0.98	0.0264373
2	rs142099916	88902425	C	T	0.811989	0.69-0.95	0.0103139		0.832897	0.71-0.98	0.0264373
2	rs116065553	88917604	T	G	0.810531	0.69-0.95	0.00984865		0.831594	0.71-0.98	0.0255362
2	rs75954247	88928327	T	C	0.815602	0.7-0.96	0.0120423		0.837008	0.71-0.98	0.0306453
2	rs1515225	88939296	A	G	0.805307	0.69-0.94	0.00765798		0.826767	0.7-0.97	0.0209266
2	rs9967691	88946756	G	A	0.798429	0.68-0.94	0.00577403		0.822094	0.7-0.97	0.0179388
2	rs111351323	88991833	G	A	1.5004	1.09-2.06	0.0121092		1.41664	1.02-1.96	0.0351621
2	rs111843817	88992441	A	C	1.5004	1.09-2.06	0.0121092		1.41664	1.02-1.96	0.0351621
2	rs111541328	89002889	G	A	1.49937	1.09-2.06	0.0122571		1.41619	1.02-1.96	0.0353255
2	rs112008468	89010114	G	A	1.49937	1.09-2.06	0.0122571		1.41619	1.02-1.96	0.0353255
2	rs112081469	89038960	T	C	1.71922	1.2-2.47	0.00322926		1.59998	1.1-2.33	0.0138329
2	rs112840894	89042600	A	G	1.6792	1.16-2.42	0.00551278		1.55542	1.06-2.28	0.0229976
2	rs144706079	89069007	A	G	1.64909	1.15-2.37	0.00710523		1.52701	1.05-2.23	0.0286045
2	rs143193014	89092101	G	A	1.67297	1.16-2.41	0.0058605		1.54825	1.06-2.27	0.0244308
2	rs56744504	89098546	T	G	1.6734	1.16-2.41	0.00583607		1.55105	1.06-2.27	0.0238256
2	rs113563885	89116113	A	T	1.67589	1.16-2.42	0.0056935		1.55105	1.06-2.27	0.023824
2	rs185376515	95389075	T	C	0.533275	0.3-0.94	0.029595		0.542959	0.31-0.96	0.0353546
2	rs145192601	95641894	A	T	0.532889	0.3-0.94	0.0294219		0.54253	0.31-0.96	0.0350909
2	rs2279785	95690258	C	G	0.646489	0.44-0.95	0.0278834		0.630473	0.43-0.93	0.0203494
2	rs62148041	95744624	T	C	0.53388	0.3-0.94	0.0300224		0.543964	0.31-0.96	0.0360514
2	rs149820424	95747505	G	A	0.53388	0.3-0.94	0.0300224		0.543964	0.31-0.96	0.0360514
2	rs146101603	95751526	G	A	0.53388	0.3-0.94	0.0300224		0.543964	0.31-0.96	0.0360514
2	rs190634114	95754539	T	C	0.53388	0.3-0.94	0.0300224		0.543964	0.31-0.96	0.0360514
2	rs150457292	95783141	C	T	0.53388	0.3-0.94	0.0300224		0.543964	0.31-0.96	0.0360514
2	rs145424293	95804874	A	G	0.53388	0.3-0.94	0.0300224		0.543964	0.31-0.96	0.0360514
2	rs62149216	95820666	G	A	0.517002	0.31-0.86	0.0119939		0.480679	0.29-0.8	0.00536045
2	rs192227123	95846706	T	C	0.53388	0.3-0.94	0.0300224		0.543964	0.31-0.96	0.0360514
2	rs4057261	95859386	A	C	0.567266	0.34-0.93	0.0255914		0.528703	0.32-0.87	0.0124285
2	rs144721120	95898473	G	T	0.53388	0.3-0.94	0.0300224		0.543964	0.31-0.96	0.0360514
2	rs142962178	95908429	C	T	0.533508	0.3-0.94	0.0298482		0.543541	0.31-0.96	0.0358176
2	rs183677192	95923765	A	G	0.534021	0.3-0.94	0.030025		0.543618	0.31-0.96	0.0357616
2	rs144650041	95947926	C	G	0.518797	0.29-0.91	0.0227843		0.52906	0.3-0.93	0.0277531
2	rs149207254	95950446	A	C	0.518797	0.29-0.91	0.0227843		0.52906	0.3-0.93	0.0277531
2	rs146538332	95984223	A	G	0.520114	0.3-0.91	0.023229		0.530427	0.3-0.93	0.0283056
2	rs146915697	95991163	T	C	0.518986	0.3-0.91	0.0227938		0.529317	0.3-0.93	0.0278118
2	rs185159886	95995409	C	G	0.518986	0.3-0.91	0.0227938		0.529317	0.3-0.93	0.0278118
2	rs114347166	96197992	G	A	0.752017	0.61-0.92	0.00695391		0.77218	0.63-0.95	0.0154521
2	rs144910759	96200450	G	T	0.548861	0.31-0.97	0.0387519		0.55856	0.32-0.99	0.045793
2	rs115829305	96207914	C	T	0.752017	0.61-0.92	0.00695391		0.77218	0.63-0.95	0.0154521
2	rs116638567	96217228	A	G	0.752017	0.61-0.92	0.00695391		0.77218	0.63-0.95	0.0154521
2	rs6706478	96218625	A	T	0.752017	0.61-0.92	0.00695391		0.77218	0.63-0.95	0.0154521
2	rs140022434	96236743	T	A	0.517886	0.29-0.91	0.0223741		0.52847	0.3-0.93	0.0274833
2	rs192547335	96240944	A	C	0.548861	0.31-0.97	0.0387519		0.558964	0.32-0.99	0.0461146
2	rs187006110	96247706	G	C	0.548861	0.31-0.97	0.0387519		0.558964	0.32-0.99	0.0461146
2	rs181701684	96250746	G	T	0.752823	0.61-0.93	0.00716655		0.774423	0.63-0.95	0.0166471
2	rs0	96321957	G	A	0.751718	0.61-0.92	0.00680886		0.772748	0.63-0.95	0.0155911
2	rs114851862	96329203	G	C	0.752224	0.61-0.93	0.00701282		0.773375	0.63-0.95	0.0160824
2	rs144878942	96334561	C	A	0.746366	0.61-0.92	0.00567225		0.767007	0.62-0.95	0.0130675
2	rs78123903	96353842	G	C	0.74608	0.61-0.92	0.00599917		0.765935	0.62-0.95	0.0132807
2	rs143893518	96416254	T	C	0.740049	0.61-0.9	0.00335047		0.760597	0.62-0.93	0.00833037
2	rs143706884	96424024	A	G	0.745813	0.61-0.91	0.00449768		0.76769	0.63-0.94	0.0113168
2	rs0	96424964	C	T	0.740607	0.61-0.91	0.00342923		0.761326	0.62-0.93	0.00855668
2	rs140081697	96428677	A	T	0.749047	0.61-0.92	0.00498207		0.770347	0.63-0.94	0.0121175
2	rs189136611	96433789	T	C	0.737249	0.6-0.9	0.00296348		0.758162	0.62-0.93	0.00758136
2	rs147321399	96435136	A	T	0.742945	0.61-0.91	0.00398614		0.76519	0.62-0.94	0.010321
2	rs114067542	96437555	A	C	0.742945	0.61-0.91	0.00398614		0.76519	0.62-0.94	0.010321
2	rs193252777	96464353	G	A	0.741375	0.61-0.91	0.00353702		0.76241	0.62-0.93	0.00889414
2	rs67216602	96465551	C	A	0.799507	0.68-0.94	0.00519008		0.818043	0.7-0.96	0.0133473
2	rs142886960	96482623	C	T	0.743074	0.61-0.91	0.00400405		0.764787	0.62-0.94	0.0101641
2	rs150059653	96485233	C	T	0.735298	0.6-0.9	0.00270815		0.755234	0.62-0.93	0.00673982
2	rs185567516	96486844	G	A	0.735298	0.6-0.9	0.00270815		0.755234	0.62-0.93	0.00673982
2	rs138165743	96491899	C	G	0.743074	0.61-0.91	0.00400405		0.764787	0.62-0.94	0.0101641
2	rs142785634	96491993	T	C	0.743074	0.61-0.91	0.00400405		0.764787	0.62-0.94	0.0101641
2	rs115055889	96495846	C	A	0.735298	0.6-0.9	0.00270815		0.755234	0.62-0.93	0.00673982
2	rs116425477	96498289	T	G	0.743074	0.61-0.91	0.00400405		0.764787	0.62-0.94	0.0101641
2	rs115707036	96508452	T	C	0.732595	0.6-0.9	0.00239409		0.752779	0.61-0.92	0.00611126
2	rs139270285	96514510	G	A	0.713122	0.59-0.87	0.000778559		0.731474	0.6-0.89	0.00211031
2	rs143233116	96514594	G	A	0.736845	0.6-0.9	0.00305765		0.758499	0.62-0.93	0.00801977
2	rs184318921	96517962	T	A	0.732516	0.6-0.9	0.00251513		0.754101	0.61-0.92	0.00674565
2	rs186707095	96540147	C	G	0.729024	0.6-0.89	0.00214669		0.750818	0.61-0.92	0.00592053
2	rs0	96548223	A	G	0.722814	0.59-0.88	0.00151147		0.742881	0.61-0.91	0.00405542
2	rs59534363	96556423	G	A	0.788058	0.68-0.92	0.00232975		0.806128	0.69-0.94	0.00659752
2	rs0	96558768	G	A	0.726853	0.59-0.89	0.0017893		0.746968	0.61-0.91	0.00472526
2	rs0	96573926	C	T	0.749184	0.61-0.92	0.00644593		0.769485	0.62-0.95	0.0143732
2	rs141466583	96575768	A	G	0.749993	0.61-0.92	0.00665061		0.770218	0.62-0.95	0.0147433
2	rs115576579	96578331	G	C	0.754325	0.61-0.93	0.0088577		0.776504	0.63-0.96	0.0201282
2	rs148809852	96581655	G	C	0.734888	0.6-0.9	0.00259402		0.754746	0.62-0.92	0.00648193
2	rs142553504	96589960	G	C	0.734888	0.6-0.9	0.00259402		0.754746	0.62-0.92	0.00648193
2	rs148240025	96596266	C	T	0.724305	0.58-0.9	0.0031782		0.745255	0.6-0.93	0.00772036
2	rs0	96596409	C	T	0.738729	0.6-0.92	0.00606274		0.76213	0.61-0.95	0.014785
2	rs115855833	96613514	C	G	0.730642	0.6-0.89	0.00227686		0.751235	0.61-0.92	0.005932
2	rs116148989	96613520	A	G	0.730642	0.6-0.89	0.00227686		0.751235	0.61-0.92	0.005932
2	rs146187672	96630144	C	T	0.726853	0.59-0.89	0.0017893		0.746968	0.61-0.91	0.00472526
2	rs10874458	96637870	C	A	0.78534	0.67-0.92	0.00202637		0.802544	0.69-0.94	0.005582
2	rs72935863	96638132	T	C	0.78686	0.67-0.92	0.00220442		0.803957	0.69-0.94	0.00597791
2	rs12613703	96646293	C	T	0.771716	0.66-0.9	0.00110833		0.787927	0.67-0.92	0.00304188
2	rs201484320	96648289	T	C	0.774957	0.66-0.9	0.00110945		0.792568	0.68-0.93	0.00336006
2	rs0	96649550	C	G	0.727773	0.59-0.89	0.00200002		0.749492	0.61-0.92	0.00556359
2	rs2579520	96660300	G	A	0.859788	0.76-0.97	0.0128688		0.843433	0.75-0.95	0.00530993
2	rs150655650	96665201	C	T	0.847808	0.75-0.96	0.00705107		0.832264	0.74-0.94	0.00286999
2	rs57352915	96670607	C	T	0.766697	0.66-0.89	0.000526081		0.782216	0.67-0.91	0.00156846
2	rs2579519	96675166	C	T	0.862257	0.77-0.97	0.0144448		0.848748	0.75-0.96	0.00696327
2	rs2579518	96675259	A	G	0.868474	0.77-0.98	0.0210482		0.855123	0.76-0.96	0.0107143
2	rs148060300	96677861	T	A	0.719711	0.59-0.88	0.00129981		0.738645	0.6-0.9	0.00339768
2	rs200724949	96690598	G	T	0.529387	0.29-0.96	0.0372404		0.543526	0.3-0.99	0.0459894
2	rs140619742	96690604	C	G	0.530451	0.29-0.97	0.0378334		0.544743	0.3-0.99	0.0467801
2	rs79129404	96745736	C	G	0.728418	0.59-0.89	0.0021503		0.748537	0.61-0.92	0.00553193
2	rs148142451	96750900	T	A	0.710156	0.58-0.87	0.000908475		0.728987	0.59-0.89	0.002437
2	rs116666792	96755154	T	C	0.709806	0.58-0.87	0.000792002		0.728349	0.59-0.89	0.00215056
2	rs78030482	96761512	C	T	0.741057	0.61-0.9	0.00319053		0.762497	0.62-0.93	0.00831852
2	rs115142698	96765645	A	G	0.722926	0.59-0.88	0.00135699		0.741185	0.61-0.91	0.00344219
2	rs6708368	96767468	A	G	0.728853	0.6-0.89	0.00171452		0.74921	0.61-0.91	0.00462914
2	rs74668263	96769236	A	G	0.759228	0.63-0.92	0.00418639		0.781185	0.65-0.95	0.0111931
2	rs141989633	96772724	A	G	0.736592	0.6-0.9	0.00244132		0.757796	0.62-0.93	0.00654115
2	rs29000571	96780082	T	C	0.771229	0.63-0.94	0.00893723		0.793878	0.65-0.97	0.0215824
2	rs116335378	96782317	A	C	0.755158	0.62-0.92	0.00459728		0.7777	0.64-0.95	0.0121263
2	rs115330804	96782988	C	A	0.748616	0.62-0.91	0.0034822		0.770034	0.63-0.94	0.00911456
2	rs79664090	96800624	T	C	0.746028	0.61-0.91	0.00373103		0.767991	0.63-0.94	0.00973074
2	rs114291459	96800974	C	A	0.511857	0.28-0.93	0.0276832		0.525977	0.29-0.96	0.0352774
2	rs74607502	96803722	T	C	0.747278	0.61-0.91	0.00392678		0.76948	0.63-0.94	0.0102647
2	rs138393881	96804682	T	C	0.511857	0.28-0.93	0.0276832		0.525977	0.29-0.96	0.0352774
2	rs114113616	96808673	T	G	0.745991	0.61-0.91	0.00363819		0.767704	0.63-0.94	0.00944165
2	rs57072789	96808998	A	G	0.480231	0.26-0.88	0.0183793		0.493296	0.27-0.91	0.0235408
2	rs116699863	96810310	G	A	0.748392	0.61-0.91	0.00396401		0.76965	0.63-0.94	0.0100134
2	rs74544203	96812835	A	G	0.749377	0.62-0.91	0.00406911		0.770654	0.63-0.94	0.0102695
2	rs76988604	96816939	A	G	0.74379	0.61-0.91	0.00330679		0.764536	0.63-0.93	0.00836559
2	rs76359077	96817458	T	G	0.74379	0.61-0.91	0.00330679		0.764536	0.63-0.93	0.00836559
2	rs111712710	96824361	G	A	0.748516	0.61-0.91	0.00405591		0.769738	0.63-0.94	0.0101898
2	rs142609380	96847141	A	G	0.750097	0.62-0.91	0.00433246		0.771509	0.63-0.94	0.0108719
2	rs149408147	96866688	G	A	0.484036	0.27-0.87	0.0161754		0.496817	0.27-0.9	0.0204527
2	rs139159395	96881348	A	G	0.744895	0.61-0.91	0.00359621		0.766075	0.63-0.94	0.00911664
2	rs79160884	96898180	G	A	0.744895	0.61-0.91	0.00359621		0.766075	0.63-0.94	0.00911664
2	rs76674758	96927364	A	G	0.765301	0.63-0.93	0.00761628		0.787724	0.65-0.96	0.0185145
2	rs113436202	96943722	T	C	0.762706	0.63-0.93	0.00685197		0.784613	0.64-0.96	0.0165819
2	rs34435094	96944387	A	G	0.762706	0.63-0.93	0.00685197		0.784613	0.64-0.96	0.0165819
2	rs114889868	96945347	A	C	0.762706	0.63-0.93	0.00685197		0.784613	0.64-0.96	0.0165819
2	rs116576884	96948479	A	T	0.762706	0.63-0.93	0.00685197		0.784613	0.64-0.96	0.0165819
2	rs112677093	96950574	A	G	0.762706	0.63-0.93	0.00685197		0.784613	0.64-0.96	0.0165819
2	rs75813159	96955774	A	C	0.762706	0.63-0.93	0.00685197		0.784613	0.64-0.96	0.0165819
2	rs79583389	96956561	A	G	0.762706	0.63-0.93	0.00685197		0.784613	0.64-0.96	0.0165819
2	rs76204002	96956914	T	C	0.762706	0.63-0.93	0.00685197		0.784613	0.64-0.96	0.0165819
2	rs77031376	96961490	T	C	0.762706	0.63-0.93	0.00685197		0.784613	0.64-0.96	0.0165819
2	rs57801404	96965359	G	A	0.765671	0.63-0.93	0.00772345		0.788414	0.65-0.96	0.0189278
2	rs56742757	96965360	C	T	0.765671	0.63-0.93	0.00772345		0.788414	0.65-0.96	0.0189278
2	rs75190975	96969782	C	G	0.762706	0.63-0.93	0.00685197		0.784613	0.64-0.96	0.0165819
2	rs79686716	96973698	G	A	0.762706	0.63-0.93	0.00685197		0.784613	0.64-0.96	0.0165819
2	rs74585583	96976231	A	G	0.762706	0.63-0.93	0.00685197		0.784613	0.64-0.96	0.0165819
2	rs143457990	96979312	T	G	0.762706	0.63-0.93	0.00685197		0.784613	0.64-0.96	0.0165819
2	rs78380314	96984909	T	C	0.762706	0.63-0.93	0.00685197		0.784613	0.64-0.96	0.0165819
2	rs6751524	97001485	T	C	0.765484	0.63-0.93	0.0076821		0.78702	0.65-0.96	0.018075
2	rs6708242	97006902	C	A	0.76856	0.63-0.94	0.00886337		0.79083	0.65-0.97	0.0209327
2	rs79769600	97010915	A	C	0.757058	0.62-0.92	0.00561732		0.778717	0.64-0.95	0.0137908
2	rs114907273	97021353	G	A	1.43707	1.04-1.99	0.0284861		1.47977	1.07-2.05	0.0179275
2	rs78446849	97030363	G	T	0.762706	0.63-0.93	0.00685197		0.784613	0.64-0.96	0.0165819
2	rs112072122	97034263	T	C	0.797531	0.68-0.93	0.00480102		0.820803	0.7-0.96	0.0156163
2	rs72939635	97052559	T	C	0.806082	0.69-0.95	0.00802099		0.828913	0.7-0.97	0.0233301
2	rs116577891	97056930	A	G	0.758993	0.62-0.92	0.0061024		0.781517	0.64-0.95	0.015287
2	rs72939637	97059581	C	A	0.783899	0.67-0.92	0.00239749		0.805612	0.69-0.95	0.00810931
2	rs75247620	97060364	G	A	0.786915	0.67-0.92	0.00354696		0.809548	0.69-0.95	0.0114985
2	rs72939642	97061654	C	A	0.777999	0.67-0.91	0.00164212		0.799533	0.68-0.94	0.00585668
2	rs114893901	97065927	A	G	0.743613	0.61-0.9	0.00310397		0.765248	0.63-0.93	0.00821636
2	rs186753626	97072176	C	G	0.759045	0.62-0.92	0.00590385		0.78215	0.64-0.95	0.0152128
2	rs147833979	97072202	T	C	0.740145	0.61-0.9	0.00205308		0.761757	0.63-0.92	0.00584695
2	rs115354134	97073582	G	C	0.468037	0.25-0.88	0.018603		0.490071	0.26-0.93	0.0278032
2	rs115132250	97074247	G	C	0.468037	0.25-0.88	0.018603		0.490071	0.26-0.93	0.0278032
2	rs116545444	97075362	T	G	0.737938	0.61-0.89	0.00128584		0.758752	0.63-0.92	0.00388862
2	rs116766439	97077126	G	C	0.468037	0.25-0.88	0.018603		0.490071	0.26-0.93	0.0278032
2	rs185806812	97081011	C	A	0.467621	0.25-0.88	0.0184763		0.489482	0.26-0.92	0.0275518
2	rs149483694	97081012	C	G	0.467621	0.25-0.88	0.0184763		0.489482	0.26-0.92	0.0275518
2	rs113445829	97081839	C	T	0.733158	0.62-0.87	0.000527442		0.751921	0.63-0.9	0.00169746
2	rs72947368	97081892	A	G	0.735134	0.62-0.88	0.000590824		0.753978	0.63-0.9	0.00188355
2	rs141750267	97084181	G	T	0.748049	0.61-0.91	0.00386048		0.769909	0.63-0.94	0.0100131
2	rs147080341	97084672	A	G	0.748049	0.61-0.91	0.00386048		0.769909	0.63-0.94	0.0100131
2	rs75593749	97089707	A	C	0.748049	0.61-0.91	0.00386048		0.769909	0.63-0.94	0.0100131
2	rs6761226	97094519	C	T	0.748049	0.61-0.91	0.00386048		0.769909	0.63-0.94	0.0100131
2	rs115300674	97095355	C	T	0.517957	0.32-0.83	0.00691053		0.538178	0.33-0.87	0.0113794
2	rs114331889	97096020	A	G	0.467983	0.25-0.88	0.0186003		0.490048	0.26-0.93	0.0278145
2	rs148105468	97109261	G	A	0.747629	0.62-0.91	0.00325824		0.768949	0.63-0.94	0.00852172
2	rs0	97111466	G	T	0.499814	0.31-0.8	0.00356439		0.519862	0.33-0.83	0.00624103
2	rs74798275	97115006	A	G	0.467983	0.25-0.88	0.0186003		0.490048	0.26-0.93	0.0278145
2	rs74743953	97118291	C	G	0.517957	0.32-0.83	0.00691053		0.538078	0.33-0.87	0.0113525
2	rs6750372	97119211	T	G	0.747284	0.62-0.91	0.00324153		0.768031	0.63-0.93	0.00827346
2	rs75276263	97130062	T	C	0.747655	0.62-0.91	0.00344081		0.770604	0.63-0.94	0.0094677
2	rs188476134	97145412	A	G	0.462589	0.24-0.89	0.0211599		0.484293	0.25-0.94	0.0310352
2	rs188484263	97154796	A	T	0.778644	0.65-0.93	0.00734842		0.803406	0.67-0.97	0.0202817
2	rs78326498	97155203	G	C	0.724628	0.6-0.88	0.00111123		0.74522	0.61-0.91	0.00321654
2	rs72939351	97155372	A	T	0.853664	0.75-0.97	0.0116808		0.879608	0.78-1	0.0466318
2	rs114085388	97160953	G	A	0.514697	0.28-0.93	0.0280864		0.53117	0.29-0.96	0.0375843
2	rs78987811	97165219	T	G	0.720488	0.59-0.87	0.000854914		0.740914	0.61-0.9	0.00255239
2	rs116592375	97172100	A	G	0.724369	0.6-0.88	0.00111394		0.744956	0.61-0.91	0.00322637
2	rs116125107	97183878	T	C	0.488732	0.25-0.95	0.034495		0.504093	0.26-0.98	0.0442562
2	rs193007369	97207976	C	T	0.397995	0.2-0.8	0.00943979		0.413899	0.21-0.83	0.0130126
2	rs151161245	97209881	A	G	0.737715	0.61-0.9	0.00218005		0.759417	0.62-0.92	0.00608393
2	rs143721574	97211526	G	A	0.737715	0.61-0.9	0.00218005		0.759417	0.62-0.92	0.00608393
2	rs112892201	97226185	T	C	0.735281	0.61-0.89	0.00195687		0.756159	0.62-0.92	0.00535167
2	rs149466880	97231132	A	G	0.471369	0.24-0.91	0.025824		0.488482	0.25-0.95	0.0346507
2	rs75659891	97234750	G	A	0.741899	0.61-0.9	0.00256753		0.76283	0.63-0.93	0.00682736
2	rs7607549	97244259	T	C	0.750134	0.62-0.91	0.00378535		0.771135	0.63-0.94	0.00960604
2	rs78324116	97264361	T	C	0.757733	0.62-0.92	0.00509079		0.77889	0.64-0.95	0.0125711
2	rs17685664	97315570	T	C	1.13144	1.01-1.26	0.0280178		1.12865	1.01-1.26	0.0314864
2	rs59021132	97318066	C	T	0.84715	0.75-0.95	0.00604782		0.871086	0.77-0.98	0.0273094
2	rs60501446	97318219	A	G	0.84658	0.75-0.95	0.00592563		0.870509	0.77-0.98	0.0268194
2	rs7605469	97328326	G	A	0.858322	0.76-0.97	0.0113873		0.882034	0.78-1	0.0438321
2	rs114903651	97338740	C	T	0.780909	0.64-0.95	0.0131447		0.804633	0.66-0.98	0.031044
2	rs116716199	97353060	C	A	0.772845	0.66-0.9	0.00102077		0.79514	0.68-0.93	0.00424163
2	rs77374892	97359539	T	C	0.798932	0.69-0.92	0.00238872		0.823392	0.71-0.96	0.0103473
2	rs6729813	97362543	A	G	0.800277	0.69-0.92	0.00255436		0.824732	0.71-0.96	0.010917
2	rs6730985	97370659	C	T	0.791734	0.66-0.95	0.01291		0.815989	0.68-0.98	0.0325017
2	rs74869092	97375617	C	G	0.804471	0.67-0.97	0.0212331		0.828727	0.69-1	0.0493815
2	rs79239156	97376530	T	C	0.793991	0.68-0.92	0.00223041		0.817344	0.7-0.95	0.00901096
2	rs35069910	97389867	C	T	0.808569	0.7-0.94	0.00433318		0.83213	0.72-0.97	0.0160719
2	rs77116433	97393512	G	C	0.808303	0.7-0.94	0.00428128		0.830242	0.71-0.96	0.0148503
2	rs6576982	97396895	A	T	0.807412	0.7-0.93	0.00410574		0.829025	0.71-0.96	0.0141431
2	rs74893163	97409378	C	A	0.80174	0.69-0.93	0.002903		0.824533	0.71-0.96	0.0112704
2	rs78188492	97413065	T	C	0.798936	0.66-0.96	0.0183045		0.822289	0.68-0.99	0.042167
2	rs78168842	97419560	G	A	0.796674	0.66-0.96	0.0174505		0.820268	0.68-0.99	0.0408833
2	rs79852439	97419785	A	C	0.632945	0.44-0.92	0.0164768		0.648367	0.45-0.94	0.0237426
2	rs78255010	97431399	G	A	0.794147	0.66-0.96	0.0146372		0.819632	0.68-0.99	0.0377587
2	rs11901393	97436390	T	C	0.793117	0.66-0.95	0.0140404		0.818754	0.68-0.99	0.0366478
2	rs142994912	97442044	T	C	1.47731	1.06-2.06	0.0220553		1.51598	1.09-2.12	0.0147334
2	rs185752584	97446703	T	C	0.793117	0.66-0.95	0.0140404		0.818754	0.68-0.99	0.0366478
2	rs114552737	97452416	T	C	1.33412	1.02-1.75	0.0385696		1.37836	1.05-1.81	0.022209
2	rs148852414	97457119	A	G	0.770311	0.67-0.89	0.000337708		0.792395	0.68-0.92	0.00188234
2	rs114898690	97473023	A	G	0.784745	0.64-0.96	0.0173687		0.810095	0.66-0.99	0.0410099
2	rs74930746	97474880	A	T	0.742191	0.57-0.96	0.0251978		0.766578	0.59-1	0.0472641
2	rs7581456	97475345	T	C	0.848304	0.75-0.95	0.00603387		0.874777	0.77-0.99	0.0345159
2	rs7565577	97476498	T	C	0.846704	0.75-0.95	0.00545331		0.873237	0.77-0.99	0.0319547
2	rs77892978	97476947	A	G	0.847728	0.75-0.95	0.00578921		0.874655	0.77-0.99	0.0340517
2	rs116435213	97488132	G	A	0.747419	0.58-0.97	0.0256087		0.771442	0.6-1	0.0480493
2	rs77466423	97500936	A	G	0.805645	0.67-0.96	0.017548		0.832986	0.7-1	0.0479028
2	rs141306730	97501291	C	T	0.805645	0.67-0.96	0.017548		0.832986	0.7-1	0.0479028
2	rs115625004	97503806	G	C	0.79984	0.67-0.96	0.0135936		0.826891	0.69-0.99	0.0385931
2	rs76481457	97504138	A	G	0.792475	0.66-0.95	0.00962877		0.819289	0.69-0.98	0.0289312
2	rs79504434	97509489	A	G	0.804127	0.67-0.96	0.0172435		0.830508	0.69-1	0.0454873
2	rs114835367	97511821	A	G	0.804604	0.69-0.94	0.00478376		0.831694	0.71-0.97	0.0192462
2	rs115120038	97514221	A	C	0.758061	0.6-0.96	0.0211593		0.782638	0.62-0.99	0.0428179
2	rs187403668	97523738	A	T	0.645073	0.49-0.85	0.00178498		0.667538	0.51-0.88	0.00420421
2	rs78464218	97525336	T	G	0.708297	0.56-0.9	0.00550072		0.73265	0.57-0.94	0.0128046
2	rs114826821	97532238	A	G	0.657865	0.46-0.95	0.0246859		0.676239	0.47-0.98	0.0363259
2	rs7608266	97533354	G	C	0.725922	0.57-0.92	0.00867924		0.74922	0.59-0.95	0.0188149
2	rs73960683	97547769	T	C	0.803182	0.69-0.93	0.00417295		0.827481	0.71-0.96	0.0153467
2	rs57505323	97621361	C	G	0.79501	0.65-0.97	0.0206417		0.821765	0.68-1	0.0499607
2	rs59881596	97630963	A	C	0.783513	0.65-0.95	0.0133646		0.809763	0.67-0.98	0.0342066
2	rs75508501	97649854	A	G	0.768083	0.63-0.93	0.00762349		0.7933	0.65-0.96	0.0204342
2	rs17119736	97651663	T	C	0.768083	0.63-0.93	0.00762349		0.7933	0.65-0.96	0.0204342
2	rs76608417	97669628	T	C	0.761231	0.63-0.92	0.00597298		0.787006	0.65-0.96	0.0169049
2	rs112067088	98192605	A	G	0.511782	0.31-0.85	0.00896438		0.523892	0.32-0.86	0.0114847
2	rs187657800	98692141	T	C	0.543387	0.31-0.95	0.0314619		0.560083	0.32-0.98	0.0416629
2	rs188328273	98696863	C	T	0.543387	0.31-0.95	0.0314619		0.560083	0.32-0.98	0.0416629
2	rs10204643	98701819	T	G	0.544322	0.31-0.95	0.0319323		0.561207	0.32-0.98	0.0423656
2	rs141689919	98739315	G	A	0.556299	0.32-0.96	0.0344459		0.573619	0.33-0.99	0.0458565
2	rs78128722	98796025	A	G	0.592049	0.39-0.89	0.0124501		0.612724	0.41-0.93	0.0200668
2	rs11124071	98800723	A	G	1.40509	1.1-1.79	0.00567049		1.36226	1.07-1.74	0.0126577
2	rs1466156	98804314	G	A	1.45203	1.08-1.95	0.0129732		1.36828	1.01-1.85	0.0415026
2	rs2122755	98807753	A	G	1.46448	1.09-1.96	0.0109303		1.37993	1.02-1.86	0.0360614
2	rs4851915	98808625	A	G	1.38576	1.09-1.76	0.00713872		1.3439	1.06-1.71	0.0155518
2	rs7579916	98811075	A	G	1.40971	1.11-1.79	0.00484614		1.36749	1.08-1.74	0.0107987
2	rs146792322	98826034	T	C	2.24438	1.21-4.16	0.0102531		2.34792	1.26-4.37	0.00717922
2	rs10199463	98830162	A	G	0.577857	0.39-0.85	0.0059075		0.59072	0.4-0.87	0.00843531
2	rs78130323	98835355	A	G	0.557072	0.33-0.95	0.0302004		0.574935	0.34-0.98	0.0408618
2	rs185393924	98836551	T	C	0.557072	0.33-0.95	0.0302004		0.574935	0.34-0.98	0.0408618
2	rs115531588	98842371	C	T	0.556587	0.33-0.94	0.0299495		0.574725	0.34-0.98	0.0407303
2	rs13425602	98847528	A	G	0.627529	0.42-0.93	0.0191742		0.642624	0.43-0.95	0.0266106
2	rs146404711	98848648	C	A	0.641914	0.44-0.94	0.0230414		0.658202	0.45-0.97	0.0325117
2	rs150227075	98851958	A	G	0.658301	0.45-0.96	0.0309482		0.674604	0.46-0.99	0.0426691
2	rs78657074	98875220	G	A	0.61441	0.41-0.92	0.0191665		0.626936	0.42-0.94	0.0251485
2	rs151299376	98876045	C	G	0.61441	0.41-0.92	0.0191665		0.626936	0.42-0.94	0.0251485
2	rs13385041	98880201	A	G	0.61441	0.41-0.92	0.0191665		0.626936	0.42-0.94	0.0251485
2	rs13407917	98894704	T	C	0.620285	0.42-0.92	0.0187731		0.634183	0.43-0.95	0.025528
2	rs79477171	98910241	G	A	1.6551	1.11-2.47	0.0132877		1.62834	1.09-2.43	0.0174581
2	rs10193470	98918646	C	T	0.60175	0.39-0.92	0.0183896		0.612313	0.4-0.93	0.0230587
2	rs58960654	98922048	A	C	0.511444	0.29-0.9	0.0200539		0.521497	0.3-0.92	0.0234902
2	rs57378451	98930484	A	T	0.510941	0.29-0.9	0.0198679		0.520967	0.3-0.92	0.0232721
2	rs148985837	98937972	T	C	0.487352	0.26-0.92	0.0266389		0.503256	0.27-0.96	0.0356765
2	rs59418926	98938952	C	G	0.510941	0.29-0.9	0.0198679		0.520967	0.3-0.92	0.0232721
2	rs142547386	98946855	C	T	0.510941	0.29-0.9	0.0198679		0.520967	0.3-0.92	0.0232721
2	rs73961217	98964418	C	G	0.643506	0.43-0.96	0.0307756		0.661073	0.44-0.99	0.0433921
2	rs188213939	98979673	A	G	0.512271	0.29-0.9	0.0205008		0.524402	0.3-0.92	0.0247653
2	rs182478195	98983673	G	A	2.20051	1.26-3.83	0.00526294		2.27411	1.3-3.98	0.00393136
2	rs59858176	98984817	A	T	0.512271	0.29-0.9	0.0205008		0.524402	0.3-0.92	0.0247653
2	rs57989577	98989766	C	T	0.512271	0.29-0.9	0.0205008		0.524402	0.3-0.92	0.0247653
2	rs55763646	98990310	A	G	1.81398	1.23-2.67	0.0025316		1.67363	1.12-2.5	0.0119424
2	rs111328717	98994130	T	C	0.519917	0.28-0.97	0.0389883		0.528497	0.29-0.98	0.0428347
2	rs9308814	99263400	A	C	1.24055	1.06-1.45	0.00701314		1.22797	1.02-1.48	0.0319264
2	rs56386350	99264073	T	C	1.81733	1.41-2.34	4.21273e-06		1.85458	1.4-2.46	1.9963e-05
2	rs10189698	99265241	A	C	1.25246	1.07-1.46	0.00400309		1.23211	1.03-1.48	0.0251989
2	rs72825735	99266832	A	G	0.819613	0.69-0.98	0.0291903		0.834313	0.7-1	0.0486665
2	rs77711904	99267141	T	C	0.819613	0.69-0.98	0.0291903		0.834313	0.7-1	0.0486665
2	rs2309433	99271011	C	T	1.21741	1.04-1.42	0.0115906		1.20912	1.01-1.45	0.0377354
2	rs3754870	99272057	T	C	1.25478	1.08-1.46	0.0038424		1.23533	1.03-1.49	0.0244386
2	rs6719489	99272326	G	A	1.23726	1.07-1.44	0.0051967		1.2084	1.01-1.44	0.0340589
2	rs11679648	99272802	A	G	1.73527	1.35-2.23	1.63614e-05		1.74933	1.32-2.31	8.30239e-05
2	rs3769691	99273854	A	G	1.21721	1.05-1.42	0.0114993		1.20991	1.01-1.45	0.0368867
2	rs2271670	99274653	T	C	1.21721	1.05-1.42	0.0114993		1.20991	1.01-1.45	0.0368867
2	rs12613577	99276465	G	A	1.21721	1.05-1.42	0.0114993		1.20991	1.01-1.45	0.0368867
2	rs1599828	99277466	C	T	1.25478	1.08-1.46	0.0038424		1.23533	1.03-1.49	0.0244386
2	rs1599827	99277615	C	T	1.32618	1.13-1.56	0.000678614		1.34159	1.1-1.63	0.00343584
2	rs12468113	99277992	G	A	1.21677	1.04-1.42	0.0120282		1.20997	1.01-1.45	0.0379302
2	rs1028144	99279354	A	G	1.26518	1.08-1.48	0.00294562		1.24993	1.04-1.5	0.0184742
2	rs55634708	99284927	C	T	1.59563	1.3-1.96	8.4618e-06		1.5627	1.26-1.94	6.22608e-05
2	rs56371690	99287729	A	G	1.60297	1.31-1.97	6.13943e-06		1.5739	1.27-1.96	4.19174e-05
2	rs17448190	99290399	T	C	1.6113	1.31-1.98	5.00685e-06		1.58392	1.27-1.97	3.38359e-05
2	rs56305624	99290856	A	G	1.61039	1.31-1.98	5.13503e-06		1.58329	1.27-1.97	3.43647e-05
2	rs76909086	99295731	T	C	1.58269	1.29-1.94	1.03324e-05		1.55407	1.25-1.93	6.59769e-05
2	rs6755884	99297004	A	G	0.786927	0.64-0.97	0.0222992		0.803251	0.65-0.99	0.0384328
2	rs62158010	99307430	C	T	1.44638	1.21-1.73	4.3716e-05		1.41795	1.18-1.7	0.00020119
2	rs55633363	99308148	C	G	1.44879	1.21-1.73	4.04852e-05		1.41969	1.18-1.71	0.000191296
2	rs62158012	99309914	C	A	1.69821	1.38-2.09	6.65329e-07		1.69833	1.36-2.12	2.77921e-06
2	rs56027617	99311272	T	C	1.44865	1.21-1.73	4.16525e-05		1.41992	1.18-1.71	0.000195254
2	rs56945529	99311400	G	C	1.58946	1.3-1.94	5.90054e-06		1.57321	1.27-1.95	3.04706e-05
2	rs62158015	99312106	G	A	1.44411	1.21-1.72	4.86039e-05		1.41763	1.18-1.7	0.000209194
2	rs55646762	99312981	C	T	1.43794	1.2-1.72	5.86635e-05		1.41102	1.17-1.7	0.00025204
2	rs56354279	99313344	A	G	1.43794	1.2-1.72	5.86635e-05		1.41102	1.17-1.7	0.00025204
2	rs12467276	99315067	C	T	1.36076	1.16-1.59	0.000138043		1.33846	1.14-1.58	0.000508781
2	rs62158019	99316339	A	G	1.55659	1.28-1.89	6.42583e-06		1.55283	1.26-1.91	2.81514e-05
2	rs12464653	99317157	A	C	1.36598	1.17-1.6	0.000117912		1.34402	1.14-1.58	0.000440369
2	rs12469616	99317188	C	T	1.36598	1.17-1.6	0.000117912		1.34402	1.14-1.58	0.000440369
2	rs882164	99317689	C	T	1.36598	1.17-1.6	0.000117912		1.34402	1.14-1.58	0.000440369
2	rs12468086	99320574	T	C	1.34989	1.15-1.58	0.000225707		1.32792	1.13-1.57	0.000789353
2	rs56363239	99321237	T	A	1.38082	1.18-1.62	8.47693e-05		1.36013	1.15-1.61	0.000294112
2	rs2871235	99321517	T	C	1.35476	1.15-1.59	0.000191495		1.3331	1.13-1.57	0.000674266
2	rs4069745	99322430	G	A	1.32731	1.13-1.56	0.000664266		1.31571	1.11-1.56	0.00144432
2	rs62158022	99323030	C	A	1.36064	1.16-1.6	0.000176345		1.34249	1.14-1.59	0.000563149
2	rs6742760	99326884	G	T	1.33662	1.14-1.57	0.000324297		1.32316	1.12-1.56	0.000814596
2	rs35477458	99356124	A	C	0.879848	0.79-0.98	0.0238753		0.869405	0.78-0.97	0.0141263
2	rs6743770	99359096	G	A	0.880674	0.79-0.98	0.0186474		0.876044	0.79-0.97	0.0143765
2	rs17755756	99360847	C	G	1.42922	1.15-1.78	0.00141545		1.41712	1.1-1.83	0.00726563
2	rs2013983	99362844	T	A	0.885375	0.79-0.99	0.0307222		0.875417	0.78-0.98	0.0188924
2	rs34521960	99363720	T	C	0.878077	0.79-0.98	0.0198943		0.869977	0.78-0.97	0.0129358
2	rs11899659	99363790	G	A	1.1438	1.03-1.28	0.0158571		1.14448	1.03-1.28	0.0153549
2	rs4539843	99363908	A	G	1.37611	1.15-1.65	0.000645891		1.35447	1.11-1.66	0.00316729
2	rs34852807	99365533	A	G	1.14729	1.03-1.28	0.0143911		1.14771	1.03-1.28	0.0141041
2	rs12993424	99365589	T	C	0.876725	0.78-0.98	0.0206054		0.866184	0.77-0.97	0.0119917
2	rs13012495	99365644	G	C	1.14604	1.03-1.28	0.0152214		1.14648	1.03-1.28	0.0149042
2	rs34091873	99372132	C	A	1.36583	1.14-1.64	0.000915481		1.33765	1.09-1.64	0.00487305
2	rs12464562	99375299	C	G	1.3681	1.14-1.64	0.000825614		1.34162	1.1-1.64	0.00419505
2	rs6711574	99378801	C	T	1.31341	1.1-1.57	0.00253742		1.28116	1.06-1.55	0.0111621
2	rs17756034	99382810	C	A	1.26711	1.07-1.5	0.00693719		1.23644	1.03-1.48	0.0203651
2	rs12615689	99384371	G	A	0.903654	0.81-1	0.0595589		0.899662	0.81-1	0.0493038
2	rs35107109	99386210	G	C	1.26143	1.06-1.5	0.00768145		1.22523	1.03-1.46	0.0254383
2	rs1581249	99500630	A	C	1.36657	1.13-1.65	0.000997708		1.34674	1.1-1.65	0.00379303
2	rs12467504	99543208	A	G	1.33975	1.07-1.68	0.0111697		1.30613	1-1.7	0.0463843
2	rs60012524	99559117	C	T	1.28647	1.06-1.57	0.0124517		1.25383	1.02-1.53	0.0280432
2	rs6727170	99588042	C	T	1.1797	1.02-1.36	0.0246262		1.1703	1.01-1.35	0.0329135
2	rs59963158	99594587	A	G	0.815304	0.68-0.97	0.0250696		0.830313	0.69-0.99	0.0432768
2	rs13396584	99611768	G	T	1.16436	1.01-1.35	0.0393491		1.15738	1-1.34	0.0482808
2	rs62156364	99695097	G	A	1.18266	1.02-1.37	0.0222136		1.17308	1.02-1.36	0.0300112
2	rs12475034	99699464	G	A	1.18191	1.03-1.36	0.0209723		1.17244	1.02-1.35	0.0284168
2	rs12995308	99731229	C	G	0.636317	0.37-1.09	0.0998425		0.566065	0.33-0.98	0.0415417
2	rs11897712	99735697	A	G	1.28573	1.06-1.56	0.0118414		1.25208	1.03-1.53	0.0276078
2	rs3851334	99794704	C	T	1.2821	1.05-1.56	0.0130778		1.24858	1.02-1.53	0.0299696
2	rs12474833	99796237	A	G	1.2821	1.05-1.56	0.0130778		1.24858	1.02-1.53	0.0299696
2	rs17022330	99802662	T	C	0.789287	0.66-0.94	0.00785441		0.804177	0.67-0.96	0.0153689
2	rs56379415	99823733	C	A	0.80392	0.67-0.96	0.0153767		0.819499	0.69-0.98	0.0286329
2	rs56349801	99823870	T	C	0.798319	0.67-0.95	0.0112019		0.813628	0.68-0.97	0.0214803
2	rs148383311	99844877	C	G	1.24733	1.03-1.5	0.0210154		1.21897	1.01-1.48	0.0420007
2	rs138729621	99850438	C	A	0.812854	0.68-0.97	0.021158		0.828235	0.69-0.99	0.0379032
2	rs138900860	99855401	A	G	0.572949	0.39-0.84	0.00470461		0.586323	0.4-0.86	0.00701808
2	rs146232940	99865671	T	C	0.557367	0.38-0.82	0.00321484		0.568417	0.38-0.84	0.00454804
2	rs6744199	99893775	T	C	0.858173	0.76-0.97	0.0133453		0.871093	0.77-0.98	0.0271009
2	rs62153852	99934713	T	C	1.29352	1.08-1.55	0.00569778		1.26599	1.05-1.53	0.0134511
2	rs112394073	99946527	T	C	1.2755	1.05-1.55	0.0132811		1.24214	1.02-1.52	0.0324398
2	rs112900993	99948805	G	C	1.29589	1.08-1.55	0.00525387		1.2651	1.05-1.52	0.0134844
2	rs11893359	99954608	G	A	1.1974	1.05-1.36	0.00646907		1.19371	1.05-1.36	0.00751495
2	rs76361441	99969179	C	A	0.790343	0.65-0.96	0.0159825		0.802262	0.66-0.97	0.0249704
2	rs13001438	99969834	A	C	0.853612	0.76-0.96	0.01086		0.865299	0.77-0.98	0.0210179
2	rs2309618	99974473	A	G	1.29957	1.08-1.56	0.00475017		1.26813	1.05-1.53	0.0125237
2	rs2141907	99975725	A	G	1.3211	1.08-1.61	0.00592947		1.28754	1.05-1.58	0.0148402
2	rs3828162	99976564	A	G	0.853612	0.76-0.96	0.01086		0.865299	0.77-0.98	0.0210179
2	rs62155769	99978950	A	T	1.27805	1.06-1.53	0.00859833		1.2471	1.03-1.5	0.0208781
2	rs4851203	99986932	C	T	1.19017	1.05-1.35	0.0081126		1.18602	1.04-1.35	0.00956743
2	rs11896520	99995517	T	C	1.29392	1.07-1.56	0.00764992		1.25731	1.03-1.53	0.0217753
2	rs10496336	99996165	G	A	1.29957	1.08-1.56	0.00475017		1.26813	1.05-1.53	0.0125237
2	rs11885942	100004165	G	A	1.2893	1.08-1.55	0.00609525		1.25765	1.04-1.52	0.0158233
2	rs2305352	100015124	G	C	1.18586	1.04-1.35	0.00948211		1.18173	1.04-1.34	0.0111417
2	rs28382977	100018304	A	G	1.16267	1.02-1.32	0.0199568		1.16073	1.02-1.32	0.0214845
2	rs6714650	100033794	G	C	1.16071	1.02-1.32	0.0254701		1.15605	1.01-1.32	0.0299546
2	rs3792150	100041849	A	G	1.18805	1.04-1.35	0.00879105		1.18385	1.04-1.35	0.0103709
2	rs3792143	100057020	T	C	1.27917	1.07-1.52	0.0059185		1.25418	1.05-1.5	0.0130951
2	rs62155807	100076579	A	G	1.25433	1.06-1.48	0.00782094		1.23025	1.04-1.46	0.0165187
2	rs28369945	100080928	G	C	1.28166	1.07-1.54	0.00794901		1.24702	1.03-1.5	0.0213022
2	rs138104636	100082679	T	C	1.28419	1.07-1.54	0.00748694		1.24862	1.03-1.51	0.020595
2	rs737094	100089078	A	G	1.28166	1.07-1.54	0.00794901		1.24702	1.03-1.5	0.0213022
2	rs28369920	100108232	T	C	0.786039	0.65-0.95	0.0110541		0.799299	0.66-0.96	0.0190241
2	rs4851210	100111374	T	C	1.25311	1.06-1.49	0.00945878		1.22917	1.03-1.46	0.0192398
2	rs58345533	100219340	T	C	1.97518	1.24-3.14	0.00392346		1.90492	1.2-3.02	0.00605994
2	rs115881063	100243516	G	T	1.55113	1.12-2.16	0.0089947		1.53924	1.11-2.14	0.00998602
2	rs62154521	100244249	C	T	1.55113	1.12-2.16	0.0089947		1.53924	1.11-2.14	0.00998602
2	rs2309728	100245107	C	T	0.898257	0.81-1	0.0472235		0.891981	0.8-0.99	0.0352034
2	rs62154522	100245330	A	G	1.55113	1.12-2.16	0.0089947		1.53924	1.11-2.14	0.00998602
2	rs62154523	100246214	T	C	1.52162	1.1-2.1	0.010224		1.50494	1.09-2.07	0.0122085
2	rs62154524	100247193	T	C	1.55217	1.12-2.16	0.00889235		1.54016	1.11-2.14	0.00988384
2	rs77378679	100251209	G	T	1.88216	1.26-2.81	0.00206131		1.84467	1.24-2.75	0.00275142
2	rs9677992	100252001	T	C	1.44935	1.17-1.8	0.000842189		1.42263	1.14-1.77	0.00158683
2	rs62154526	100252364	T	C	1.5944	1.15-2.21	0.00528988		1.5855	1.14-2.2	0.00567052
2	rs17765792	100253947	A	G	1.44029	1.05-1.97	0.0224052		1.43436	1.05-1.96	0.023273
2	rs62154528	100254163	T	G	1.55312	1.12-2.16	0.00876519		1.54276	1.11-2.14	0.00952485
2	rs62154529	100254679	G	A	1.55312	1.12-2.16	0.00876519		1.54276	1.11-2.14	0.00952485
2	rs62154530	100254714	C	G	1.55312	1.12-2.16	0.00876519		1.54276	1.11-2.14	0.00952485
2	rs78852352	100255084	C	G	1.55312	1.12-2.16	0.00876519		1.54276	1.11-2.14	0.00952485
2	rs62154531	100256510	T	C	1.44626	1.16-1.8	0.000895365		1.4204	1.14-1.77	0.00165435
2	rs17022809	100258379	G	A	1.46409	1.18-1.82	0.000572566		1.43524	1.15-1.78	0.00115433
2	rs1404178	100259313	A	C	1.37611	1.04-1.82	0.0239643		1.33541	1.01-1.77	0.0428004
2	rs115442474	100259725	C	T	1.87918	1.26-2.81	0.00210918		1.84152	1.23-2.75	0.00282056
2	rs17782372	100262282	G	A	1.5993	1.15-2.23	0.00555864		1.58792	1.14-2.21	0.00611813
2	rs62154533	100262456	T	C	1.5993	1.15-2.23	0.00555864		1.58792	1.14-2.21	0.00611813
2	rs17782408	100263112	A	C	1.62253	1.16-2.26	0.00443853		1.61072	1.16-2.25	0.00490793
2	rs10514778	100264457	T	G	1.62253	1.16-2.26	0.00443853		1.61072	1.16-2.25	0.00490793
2	rs62154535	100265819	T	C	1.62253	1.16-2.26	0.00443853		1.61072	1.16-2.25	0.00490793
2	rs62154536	100267210	C	T	1.62253	1.16-2.26	0.00443853		1.61072	1.16-2.25	0.00490793
2	rs62154538	100268130	T	C	1.62496	1.16-2.27	0.00431737		1.61292	1.16-2.25	0.00478555
2	rs62154539	100268980	G	A	1.44391	1.16-1.8	0.000954029		1.41667	1.14-1.76	0.00181797
2	rs17022852	100269316	C	T	1.44391	1.16-1.8	0.000954029		1.41667	1.14-1.76	0.00181797
2	rs6719965	100286096	C	T	1.1834	1.04-1.34	0.00892441		1.15857	1.02-1.32	0.028544
2	rs74621088	100359801	G	C	0.684137	0.5-0.93	0.0167919		0.698996	0.51-0.96	0.0247736
2	rs6542891	100381896	G	C	1.20759	1.03-1.41	0.0188142		1.18092	1.01-1.39	0.0418384
2	rs75738802	100464868	A	G	0.652202	0.47-0.91	0.0117102		0.667998	0.48-0.93	0.0177071
2	rs6756572	100492356	G	A	1.12212	0.98-1.28	0.0849829		1.16068	1.02-1.33	0.0289408
2	rs7591889	100494075	G	A	1.1103	0.97-1.27	0.120679		1.14963	1-1.32	0.042873
2	rs13410581	100496375	G	C	1.12562	0.98-1.29	0.0842527		1.16603	1.02-1.34	0.0281149
2	rs7425132	100561563	G	A	0.854321	0.76-0.95	0.0055545		0.87498	0.78-0.98	0.0248327
2	rs0	100719512	C	T	1.2272	1-1.5	0.044727		1.25947	1.03-1.54	0.0247011
2	rs78406158	100881959	T	C	0.638666	0.47-0.87	0.00381924		0.65713	0.48-0.89	0.00699126
2	rs76024407	100882626	T	G	0.604052	0.43-0.85	0.0044016		0.621212	0.44-0.88	0.00737053
2	rs76686694	100883995	T	C	0.603114	0.43-0.85	0.00428821		0.619807	0.44-0.88	0.00710393
2	rs77318622	100884058	G	T	0.603114	0.43-0.85	0.00428821		0.619807	0.44-0.88	0.00710393
2	rs77348857	100884396	C	T	0.564183	0.36-0.87	0.0105307		0.584073	0.38-0.91	0.016468
2	rs116710660	100887199	T	C	1.17574	0.98-1.41	0.0797756		1.21617	1.01-1.46	0.0366623
2	rs78051462	100920812	A	C	0.713171	0.59-0.86	0.000504719		0.730722	0.6-0.89	0.00138795
2	rs114371418	100922536	G	T	0.713426	0.59-0.86	0.000512784		0.731184	0.6-0.89	0.00142348
2	rs73964438	100922954	G	T	0.713444	0.59-0.86	0.00051265		0.731141	0.6-0.89	0.00141856
2	rs73964441	100924964	T	C	0.713336	0.59-0.86	0.000504846		0.730853	0.6-0.89	0.00138251
2	rs13418667	101153496	T	C	0.724359	0.57-0.92	0.00857935		0.740092	0.58-0.94	0.014529
2	rs73969530	101214841	T	A	1.45925	1.08-1.97	0.0142707		1.53134	1.13-2.08	0.00609328
2	rs72966945	101240608	A	G	0.730992	0.57-0.95	0.0167737		0.758266	0.59-0.98	0.0363991
2	rs72966949	101241296	G	A	0.748419	0.58-0.96	0.0240272		0.773614	0.6-1	0.0475613
2	rs13402095	101254508	T	C	0.637605	0.47-0.87	0.00512678		0.659812	0.48-0.91	0.00996638
2	rs72977492	101269406	T	C	1.37442	1-1.89	0.0491934		1.42969	1.04-1.97	0.0282197
2	rs72977497	101270335	G	A	1.37805	1-1.9	0.0486448		1.43443	1.04-1.98	0.0276018
2	rs111821881	101270671	T	C	1.3788	1-1.9	0.0482859		1.4357	1.04-1.98	0.0272431
2	rs111604885	101270927	A	G	1.41418	1.03-1.94	0.0326272		1.47188	1.07-2.03	0.0178944
2	rs7568257	101271613	A	C	1.37805	1-1.9	0.0486448		1.43443	1.04-1.98	0.0276018
2	rs112756237	101275217	C	T	1.23255	0.97-1.57	0.0895087		1.27766	1-1.63	0.0485795
2	rs113737317	101275241	C	T	1.24917	0.98-1.59	0.0700701		1.29492	1.02-1.65	0.0370252
2	rs72979427	101275389	C	T	1.24917	0.98-1.59	0.0700701		1.29492	1.02-1.65	0.0370252
2	rs7589086	101275578	A	G	1.23387	0.97-1.57	0.0898245		1.27835	1-1.63	0.0494253
2	rs7579925	101275581	C	T	1.24917	0.98-1.59	0.0700701		1.29492	1.02-1.65	0.0370252
2	rs7580161	101275822	G	T	1.19932	0.99-1.45	0.0651887		1.24004	1.02-1.51	0.0306027
2	rs6715720	101276208	T	C	1.24622	1.02-1.53	0.0331873		1.29044	1.05-1.58	0.0145303
2	rs6715827	101276292	G	C	1.25255	1.02-1.53	0.0295417		1.29656	1.06-1.59	0.0129075
2	rs6730779	101276398	G	A	1.25255	1.02-1.53	0.0295417		1.29656	1.06-1.59	0.0129075
2	rs6730796	101276444	G	A	1.25255	1.02-1.53	0.0295417		1.29656	1.06-1.59	0.0129075
2	rs6733994	101276584	C	T	1.25356	1.02-1.54	0.028969		1.29722	1.06-1.59	0.012731
2	rs6731067	101276620	G	A	1.25356	1.02-1.54	0.028969		1.29722	1.06-1.59	0.012731
2	rs56966380	101276907	C	G	1.25567	1.03-1.54	0.0278236		1.29918	1.06-1.59	0.0122368
2	rs72979501	101277073	C	A	1.25567	1.03-1.54	0.0278236		1.29918	1.06-1.59	0.0122368
2	rs72979502	101277096	A	G	1.44378	1.07-1.95	0.0170902		1.50633	1.11-2.04	0.0082356
2	rs112788425	101277260	C	A	1.2502	1.02-1.53	0.0310913		1.29352	1.05-1.59	0.0138298
2	rs72981508	101277296	G	A	1.24927	1.02-1.53	0.0316638		1.29291	1.05-1.59	0.0140087
2	rs56725530	101277383	C	A	1.24927	1.02-1.53	0.0316638		1.29291	1.05-1.59	0.0140087
2	rs58921591	101277443	A	T	1.25585	1.03-1.54	0.0267867		1.29369	1.06-1.59	0.0130667
2	rs61553020	101277584	T	G	1.24927	1.02-1.53	0.0316638		1.29291	1.05-1.59	0.0140087
2	rs61169137	101277840	A	T	1.24927	1.02-1.53	0.0316638		1.29291	1.05-1.59	0.0140087
2	rs61258554	101277853	A	C	1.24927	1.02-1.53	0.0316638		1.29291	1.05-1.59	0.0140087
2	rs57602679	101277945	T	C	1.24927	1.02-1.53	0.0316638		1.29291	1.05-1.59	0.0140087
2	rs72981523	101278037	A	T	1.24927	1.02-1.53	0.0316638		1.29291	1.05-1.59	0.0140087
2	rs72981527	101278665	G	A	1.23231	1-1.51	0.0458906		1.2748	1.04-1.57	0.0215381
2	rs72981529	101278784	G	A	1.23231	1-1.51	0.0458906		1.2748	1.04-1.57	0.0215381
2	rs72981531	101279053	G	T	1.23876	1.01-1.52	0.0409903		1.28144	1.04-1.58	0.019056
2	rs72981535	101279390	C	G	1.23876	1.01-1.52	0.0409903		1.28144	1.04-1.58	0.019056
2	rs72981538	101280103	C	T	1.23885	1.01-1.52	0.0409196		1.28092	1.04-1.58	0.0192427
2	rs113892949	101280142	G	T	1.23885	1.01-1.52	0.0409196		1.28092	1.04-1.58	0.0192427
2	rs72981541	101281032	A	G	1.2395	0.97-1.58	0.0855951		1.28542	1-1.65	0.0464313
2	rs6751060	101281586	T	A	1.35437	0.97-1.89	0.0748073		1.41237	1.01-1.98	0.0436463
2	rs111710680	101283076	C	T	1.22668	0.99-1.52	0.0611572		1.26711	1.02-1.57	0.0312522
2	rs115431062	101309831	A	C	1.36947	0.97-1.93	0.0722873		1.42584	1.01-2.01	0.0435581
2	rs116558677	101309832	A	C	1.36947	0.97-1.93	0.0722873		1.42584	1.01-2.01	0.0435581
2	rs1040040	101321225	T	A	0.896673	0.8-1	0.0560636		0.890216	0.8-1	0.0425686
2	rs1028043	101321427	A	G	0.897224	0.8-1	0.0571707		0.890665	0.8-1	0.0432381
2	rs115451792	101321527	A	G	1.41883	1.02-1.97	0.0363461		1.47633	1.06-2.05	0.0203786
2	rs3112256	101321822	T	C	0.901196	0.81-1.01	0.0685553		0.890016	0.8-1	0.0430187
2	rs6542984	101324884	C	T	1.1723	1.05-1.31	0.00483464		1.15517	1.03-1.29	0.0110823
2	rs114229469	101325045	C	T	1.35226	0.99-1.84	0.0567237		1.40795	1.03-1.92	0.0315827
2	rs116320558	101327172	T	C	1.35226	0.99-1.84	0.0567237		1.40795	1.03-1.92	0.0315827
2	rs141245105	101327508	T	C	1.35226	0.99-1.84	0.0567237		1.40795	1.03-1.92	0.0315827
2	rs114866593	101330865	C	T	1.37087	1.01-1.87	0.0448115		1.42874	1.05-1.95	0.0239474
2	rs356652	101540415	G	T	1.5431	1.13-2.1	0.00603787		1.49286	1.08-2.06	0.0141606
2	rs356647	101547520	T	C	1.40506	1.1-1.8	0.00727459		1.3566	1.05-1.75	0.0178001
2	rs17025086	101581508	G	A	0.865714	0.77-0.98	0.0178052		0.879887	0.78-0.99	0.0381915
2	rs3768985	101581734	C	T	0.84249	0.75-0.95	0.00544884		0.855355	0.76-0.97	0.0123748
2	rs3768986	101581946	T	C	0.849735	0.75-0.96	0.00717765		0.863164	0.77-0.97	0.016503
2	rs1867862	101582667	T	C	0.835485	0.74-0.94	0.00351233		0.847951	0.75-0.96	0.00817421
2	rs7340468	101583586	T	A	0.833681	0.74-0.94	0.0031303		0.846234	0.75-0.96	0.00741085
2	rs59951797	101583958	C	G	0.833681	0.74-0.94	0.0031303		0.846234	0.75-0.96	0.00741085
2	rs2289950	101584895	T	C	0.839647	0.74-0.95	0.00449615		0.852539	0.75-0.96	0.0103875
2	rs35503589	101584951	G	A	0.837743	0.74-0.94	0.00395408		0.850464	0.75-0.96	0.00921871
2	rs4851393	101585484	C	T	0.838677	0.74-0.95	0.00417837		0.85168	0.75-0.96	0.009848
2	rs78373264	101586301	T	C	0.563247	0.38-0.84	0.00490809		0.57007	0.38-0.85	0.00606035
2	rs112862134	101587564	A	G	0.548167	0.37-0.82	0.00312095		0.555279	0.37-0.83	0.003942
2	rs75107839	101587642	T	A	0.844469	0.75-0.95	0.00613896		0.858291	0.76-0.97	0.0145374
2	rs12616700	101598029	C	G	0.577404	0.38-0.87	0.00845378		0.591063	0.39-0.89	0.0120782
2	rs12614443	101598046	C	T	0.577404	0.38-0.87	0.00845378		0.591063	0.39-0.89	0.0120782
2	rs114222718	101608058	T	G	0.79573	0.65-0.97	0.0233852		0.811309	0.67-0.99	0.0391897
2	rs10209459	101616887	A	G	0.807433	0.66-0.98	0.0316547		0.821353	0.67-1	0.0493441
2	rs77242159	101625949	T	G	0.793881	0.65-0.97	0.0211093		0.807347	0.66-0.98	0.0335143
2	rs188212756	101626523	T	C	0.793881	0.65-0.97	0.0211093		0.807347	0.66-0.98	0.0335143
2	rs148356916	101626535	A	G	0.793881	0.65-0.97	0.0211093		0.807347	0.66-0.98	0.0335143
2	rs17025181	101626624	T	G	0.793881	0.65-0.97	0.0211093		0.807347	0.66-0.98	0.0335143
2	rs13414395	101631562	A	G	0.792943	0.65-0.97	0.0206939		0.806719	0.66-0.98	0.0332036
2	rs76287561	101633950	C	T	0.799873	0.66-0.97	0.0243045		0.814583	0.67-0.99	0.0398443
2	rs13417223	101642616	A	G	0.800702	0.66-0.97	0.0249717		0.815541	0.67-0.99	0.0409953
2	rs116793482	101716769	A	G	0.645473	0.47-0.89	0.008062		0.654877	0.47-0.91	0.0107231
2	rs113409687	101738401	A	G	0.664419	0.48-0.92	0.0143731		0.6742	0.49-0.94	0.0187126
2	rs13412094	101771366	T	G	0.685524	0.5-0.95	0.0228051		0.695538	0.5-0.96	0.0291465
2	rs111632397	101798496	A	G	0.672742	0.47-0.95	0.0264229		0.682445	0.48-0.97	0.0329623
2	rs7575233	101850706	T	C	1.21453	1.07-1.38	0.00221089		1.19532	1.05-1.36	0.00613378
2	rs13034270	101852149	T	C	1.2122	1.07-1.38	0.00335766		1.19125	1.04-1.36	0.00970262
2	rs12991038	101853627	A	G	1.21453	1.07-1.38	0.00221089		1.19532	1.05-1.36	0.00613378
2	rs13025261	101856926	A	G	1.21475	1.07-1.38	0.00218377		1.19608	1.05-1.36	0.00593049
2	rs35637841	101861552	G	C	1.17326	1.04-1.32	0.00923388		1.15519	1.02-1.31	0.0207459
2	rs13022537	101868160	T	C	1.19056	1.05-1.35	0.00554529		1.17213	1.03-1.33	0.0134688
2	rs2272320	101869588	T	G	1.18594	1.05-1.34	0.00744935		1.16781	1.03-1.33	0.0172885
2	rs6757365	101874442	T	C	1.17532	1.04-1.33	0.00883476		1.15707	1.02-1.31	0.0199258
2	rs1554777	101877409	A	G	1.16123	1.03-1.3	0.0120329		1.14696	1.02-1.29	0.0224267
2	rs12712091	101887152	T	A	1.16573	1.04-1.31	0.0113639		1.15096	1.02-1.3	0.0218672
2	rs12712092	101887281	C	G	1.16756	1.04-1.31	0.0104543		1.1526	1.02-1.3	0.0202707
2	rs750783	101889306	G	A	1.16837	1.04-1.32	0.010119		1.15358	1.02-1.3	0.0195498
2	rs12612035	101897295	G	A	1.16632	1.03-1.32	0.0147139		1.14901	1.01-1.3	0.0310497
2	rs12621632	101897325	T	C	1.19428	1.06-1.35	0.00442719		1.17624	1.04-1.33	0.0106998
2	rs12712093	101901004	C	T	1.16559	1.04-1.31	0.0113449		1.15006	1.02-1.3	0.0224296
2	rs3828194	101911385	G	A	1.14524	1.02-1.29	0.0240678		1.12965	1-1.27	0.045004
2	rs10186000	101917082	T	C	1.16527	1.03-1.32	0.0146153		1.14643	1.01-1.3	0.0326345
2	rs10496353	101917459	C	T	1.16632	1.03-1.31	0.0119325		1.14895	1.02-1.3	0.0256517
2	rs13031025	101917511	A	G	1.16632	1.03-1.31	0.0119325		1.14895	1.02-1.3	0.0256517
2	rs2177997	101918802	G	A	1.17236	1.04-1.32	0.0094603		1.15419	1.02-1.3	0.0213615
2	rs2056717	101920279	C	T	1.17367	1.04-1.33	0.010729		1.15437	1.02-1.31	0.0252342
2	rs12993457	101922360	G	A	1.18767	1.05-1.34	0.00651964		1.16885	1.03-1.33	0.0158205
2	rs17190412	101922773	T	C	1.18304	1.05-1.33	0.00500954		1.16302	1.03-1.32	0.0168558
2	rs4851416	101924004	A	G	1.2135	1.08-1.37	0.00134581		1.19657	1.06-1.36	0.00496216
2	rs10177965	101950135	A	G	1.17305	1.03-1.33	0.0126788		1.15021	1.01-1.31	0.0324508
2	rs4850965	101963597	A	G	0.846347	0.74-0.97	0.0175504		0.859779	0.75-0.99	0.0337216
2	rs4456726	101964316	C	T	1.14412	1.03-1.27	0.0138098		1.12344	1-1.26	0.0437613
2	rs4574135	101964413	G	T	1.14412	1.03-1.27	0.0138098		1.12344	1-1.26	0.0437613
2	rs10166900	101964726	T	C	1.1425	1.03-1.27	0.0148863		1.12161	1-1.26	0.0469318
2	rs4851425	101965020	G	A	1.19596	1.07-1.34	0.0024285		1.18205	1.05-1.33	0.0053642
2	rs4850966	101965113	C	T	1.1425	1.03-1.27	0.0148863		1.12161	1-1.26	0.0469318
2	rs6543031	101965864	T	C	1.14131	1.02-1.27	0.0159986		1.12059	1-1.26	0.04955
2	rs6543032	101967346	T	C	1.14165	1.03-1.27	0.0156479		1.12063	1-1.26	0.0490642
2	rs4585047	101968160	C	T	1.14198	1.03-1.27	0.0154202		1.12121	1-1.26	0.04806
2	rs7590565	101968500	C	T	1.14334	1.03-1.27	0.0145619		1.12149	1-1.26	0.0475877
2	rs6732143	101970755	T	C	1.14952	1.03-1.28	0.0114277		1.12838	1.01-1.26	0.0381949
2	rs6749888	101970854	G	T	1.14952	1.03-1.28	0.0114277		1.12838	1.01-1.26	0.0381949
2	rs6732377	101970915	A	C	1.14952	1.03-1.28	0.0114277		1.12838	1.01-1.26	0.0381949
2	rs6735216	101970985	T	C	1.15157	1.03-1.28	0.0104689		1.13087	1.01-1.27	0.0349568
2	rs6735367	101971153	T	C	1.15233	1.03-1.28	0.010111		1.13092	1.01-1.27	0.0349058
2	rs6753727	101971618	C	T	1.16678	1.04-1.31	0.00747194		1.15142	1.03-1.29	0.0159481
2	rs6543035	101972030	G	T	1.15083	1.03-1.28	0.0107942		1.1304	1.01-1.27	0.0353922
2	rs11677377	101973286	T	G	1.14859	1.03-1.28	0.0120308		1.12869	1.01-1.27	0.0377906
2	rs35076156	101973358	G	T	1.16542	1.04-1.3	0.00768181		1.15048	1.03-1.29	0.0159634
2	rs11677439	101973413	A	G	1.14898	1.03-1.28	0.0118243		1.12929	1.01-1.27	0.0369634
2	rs10166863	101979822	C	T	1.16533	1.04-1.3	0.00781434		1.15	1.03-1.29	0.0164168
2	rs55837850	101981724	C	T	0.852557	0.75-0.98	0.0203588		0.868718	0.76-1	0.0438538
2	rs62156068	101981784	C	T	0.852557	0.75-0.98	0.0203588		0.868718	0.76-1	0.0438538
2	rs3923052	101986439	C	G	1.14338	1.02-1.28	0.0206686		1.1273	1-1.27	0.0418905
2	rs77107998	101987411	A	G	0.797044	0.65-0.98	0.0303751		0.809645	0.66-1	0.0451906
2	rs12468262	101988553	C	T	1.18099	1.05-1.33	0.00482802		1.16433	1.03-1.31	0.0117041
2	rs12469432	101989561	A	T	1.15877	1.04-1.29	0.00794418		1.13894	1.01-1.28	0.0272498
2	rs6543039	101990166	G	A	1.14718	1.03-1.28	0.0137291		1.12606	1-1.27	0.0458603
2	rs7591123	101993105	T	A	1.14519	1.03-1.28	0.014944		1.13317	1.01-1.27	0.0330766
2	rs149810843	101993710	A	T	0.54233	0.31-0.95	0.0331573		0.552214	0.31-0.97	0.0394966
2	rs13009405	102009401	A	C	1.18085	1.05-1.33	0.00576288		1.16341	1.03-1.31	0.0128222
2	rs4241206	102017101	T	C	1.16979	1.04-1.31	0.00689079		1.15813	1.03-1.3	0.0118777
2	rs151163029	102088562	T	G	1.37527	1.02-1.86	0.037512		1.40994	1.04-1.91	0.0258264
2	rs116286111	102124434	A	G	1.77232	1.02-3.07	0.0406086		1.801	1.04-3.11	0.0353
2	rs6734764	102167446	T	C	1.13065	1.01-1.26	0.0277318		1.11846	1-1.25	0.0466965
2	rs7607789	102176693	G	A	1.15317	1.04-1.28	0.00952875		1.1415	1.02-1.27	0.0170001
2	rs17025787	102178108	T	C	1.15939	1.04-1.29	0.00835536		1.14067	1.02-1.28	0.0251924
2	rs35567128	102178114	C	A	1.15939	1.04-1.29	0.00835536		1.14067	1.02-1.28	0.0251924
2	rs7589129	102178341	C	T	1.1718	1.05-1.31	0.00456024		1.1543	1.03-1.29	0.0143069
2	rs7589339	102178524	C	T	1.17328	1.05-1.31	0.00418939		1.15389	1.03-1.29	0.0143434
2	rs7602890	102178531	A	T	1.17188	1.05-1.31	0.00454583		1.15379	1.03-1.29	0.0146132
2	rs7603117	102178746	A	G	1.17171	1.05-1.31	0.0045831		1.15406	1.03-1.29	0.0144527
2	rs6543076	102178834	A	C	1.17135	1.05-1.31	0.00466604		1.15488	1.03-1.3	0.0139955
2	rs6543077	102179030	G	A	1.17349	1.05-1.31	0.00426812		1.15804	1.03-1.3	0.012439
2	rs7592783	102179275	C	T	1.16037	1.04-1.3	0.0085315		1.14542	1.02-1.29	0.0220637
2	rs7592857	102179294	C	T	1.15949	1.04-1.3	0.00893984		1.14451	1.02-1.29	0.0230097
2	rs10201578	102193355	G	A	1.15666	1.04-1.29	0.00829613		1.13842	1.02-1.27	0.0220522
2	rs3900546	102194026	A	C	1.15348	1.04-1.28	0.0089198		1.13595	1.02-1.27	0.023572
2	rs13011687	102535941	C	A	1.28159	1.09-1.51	0.00316886		1.25152	1.06-1.48	0.00940741
2	rs12473090	102537150	A	G	1.28159	1.09-1.51	0.00316886		1.25152	1.06-1.48	0.00940741
2	rs12990046	102543479	A	G	1.25113	1.06-1.48	0.00841252		1.22052	1.03-1.45	0.0222127
2	rs7608679	102550549	C	T	1.28504	1.09-1.52	0.00287756		1.25459	1.06-1.49	0.00869982
2	rs7587095	102554280	T	C	1.27023	1.08-1.5	0.00486368		1.24234	1.05-1.47	0.0128139
2	rs146813860	102555408	T	C	1.25801	1.07-1.49	0.00687994		1.23182	1.04-1.46	0.0167622
2	rs7605555	102559124	T	C	1.27178	1.08-1.5	0.0047622		1.24625	1.05-1.48	0.0117656
2	rs1971001	102561981	G	C	1.28551	1.09-1.52	0.00322616		1.26299	1.06-1.5	0.00760081
2	rs1541435	102562344	T	C	1.28225	1.08-1.52	0.00372047		1.26099	1.06-1.5	0.00836795
2	rs1541434	102563534	T	C	1.34123	1.14-1.58	0.000382267		1.32395	1.12-1.57	0.00114374
2	rs58626985	102565572	T	C	1.34803	1.15-1.59	0.00031328		1.33127	1.12-1.58	0.000970776
2	rs13006027	102568527	T	C	1.34696	1.15-1.58	0.000325175		1.33055	1.12-1.58	0.00099223
2	rs12472284	102573646	T	C	1.25799	1.09-1.45	0.00172713		1.23711	1.07-1.43	0.00464157
2	rs7601434	102578919	C	T	1.23949	1.08-1.42	0.00255041		1.21104	1.05-1.4	0.00878226
2	rs6742301	102585891	T	C	1.22976	1.07-1.41	0.00363088		1.20205	1.04-1.39	0.0120953
2	rs11885508	102587237	C	T	1.23051	1.07-1.42	0.0036432		1.20291	1.04-1.39	0.0117664
2	rs35811866	102591359	C	G	1.22578	1.07-1.41	0.00428511		1.1976	1.04-1.38	0.0138737
2	rs113168341	102597045	G	A	1.82278	1.12-2.96	0.0152473		1.69213	1.03-2.77	0.0365364
2	rs13006661	102598940	T	C	1.19216	1.04-1.37	0.0143006		1.16465	1.01-1.35	0.0390017
2	rs11884283	102603769	T	G	1.16002	1.03-1.31	0.0178176		1.14149	1.01-1.29	0.0360419
2	rs12468239	102605161	T	C	1.71682	1.16-2.53	0.00650116		1.67201	1.13-2.47	0.0099474
2	rs3218848	102624226	G	A	1.13934	1.02-1.27	0.021129		1.12659	1.01-1.26	0.036351
2	rs10203724	102688158	A	C	0.878059	0.79-0.98	0.0191916		0.893202	0.8-1	0.0475811
2	rs11694915	102710068	A	T	1.25955	1.06-1.49	0.00812866		1.21221	1.01-1.45	0.0379495
2	rs6706392	102714265	G	A	1.26199	1.04-1.53	0.0180572		1.23282	1.01-1.5	0.0358047
2	rs75138676	102780946	A	G	0.597926	0.39-0.93	0.0210303		0.618976	0.4-0.96	0.032641
2	rs79985999	102781521	G	A	0.597926	0.39-0.93	0.0210303		0.618976	0.4-0.96	0.032641
2	rs149408738	102781968	A	T	0.597926	0.39-0.93	0.0210303		0.618976	0.4-0.96	0.032641
2	rs3917292	102783052	A	G	1.81854	1.14-2.9	0.0119025		1.70146	1.06-2.73	0.0278596
2	rs150592792	102784819	C	T	0.597441	0.39-0.92	0.0208294		0.618393	0.4-0.96	0.0322994
2	rs149144698	102786186	T	A	0.597441	0.39-0.92	0.0208294		0.618393	0.4-0.96	0.0322994
2	rs115106465	102786668	G	A	0.597441	0.39-0.92	0.0208294		0.618393	0.4-0.96	0.0322994
2	rs145844731	102787863	G	C	0.597441	0.39-0.92	0.0208294		0.618393	0.4-0.96	0.0322994
2	rs115796194	102788337	G	A	0.597441	0.39-0.92	0.0208294		0.618393	0.4-0.96	0.0322994
2	rs116840190	102790017	T	C	0.597441	0.39-0.92	0.0208294		0.618393	0.4-0.96	0.0322994
2	rs186084306	102793523	T	C	0.619944	0.4-0.96	0.0328125		0.641068	0.41-1	0.0488627
2	rs62151692	102883351	C	T	0.733427	0.57-0.95	0.0189286		0.717422	0.55-0.93	0.0124359
2	rs76362199	102916965	C	T	0.837861	0.72-0.97	0.0194656		0.84424	0.73-0.98	0.0256257
2	rs115756791	102918970	C	T	0.566095	0.33-0.96	0.0348344		0.580298	0.34-0.99	0.0440631
2	rs62151700	102921330	A	G	0.818554	0.68-0.99	0.0407748		0.815792	0.67-0.99	0.0376421
2	rs76409880	102922530	T	C	0.818554	0.68-0.99	0.0407748		0.815792	0.67-0.99	0.0376421
2	rs62151701	102926261	T	C	0.810302	0.67-0.97	0.0253541		0.808817	0.67-0.97	0.0242072
2	rs141333194	102941789	G	A	0.718804	0.56-0.92	0.00854787		0.697427	0.54-0.89	0.0044169
2	rs62152662	102962341	T	C	0.748043	0.57-0.97	0.0313909		0.72703	0.56-0.95	0.0193764
2	rs62152663	102962346	G	C	0.812886	0.67-0.98	0.0314706		0.811965	0.67-0.98	0.0307644
2	rs17696376	102965153	T	C	0.812886	0.67-0.98	0.0314706		0.811965	0.67-0.98	0.0307644
2	rs78248680	102968670	C	T	0.812853	0.67-0.98	0.0314429		0.811914	0.67-0.98	0.0307213
2	rs77598713	102968777	T	C	0.719168	0.56-0.92	0.00905031		0.699615	0.54-0.9	0.00515674
2	rs11465613	102991056	G	A	0.744953	0.56-0.99	0.040129		0.727716	0.55-0.97	0.027913
2	rs2001461	103007220	T	C	1.23294	1.04-1.47	0.0185661		1.1992	1-1.43	0.0453141
2	rs1420095	103012902	G	A	0.775962	0.6-1.01	0.0548099		0.763518	0.59-0.99	0.0426358
2	rs62152711	103024079	A	G	0.716707	0.55-0.93	0.0134088		0.696213	0.53-0.91	0.00781977
2	rs4851590	103077391	A	G	0.790008	0.61-1.02	0.0653434		0.77639	0.6-1	0.0496488
2	rs74741793	103201767	G	T	1.47134	1.01-2.15	0.0470596		1.52023	1.03-2.23	0.0328759
2	rs115138677	103203719	A	G	1.58178	1.04-2.42	0.0338206		1.62486	1.06-2.48	0.0250746
2	rs140378535	103204120	C	T	1.58178	1.04-2.42	0.0338206		1.62486	1.06-2.48	0.0250746
2	rs112479324	103275334	A	G	0.711576	0.55-0.93	0.0117946		0.732625	0.56-0.96	0.0219866
2	rs7608434	103315838	G	C	1.19572	1.04-1.37	0.0116933		1.17115	1.02-1.35	0.0279145
2	rs72828050	103321412	C	T	1.21706	1.04-1.42	0.0133131		1.17658	1-1.38	0.048267
2	rs17833353	103324575	C	T	1.19756	1.05-1.37	0.00695097		1.17721	1.03-1.34	0.0155049
2	rs17776875	103327241	C	G	1.22189	1.05-1.43	0.0114358		1.18028	1-1.39	0.0439046
2	rs17776951	103328105	C	T	1.22953	1.05-1.44	0.00899156		1.18839	1.01-1.4	0.0356357
2	rs17776976	103328561	T	G	1.20904	1.04-1.4	0.0111974		1.17334	1.01-1.36	0.0375462
2	rs4398292	103328989	G	T	0.870418	0.78-0.97	0.0160539		0.884966	0.79-0.99	0.0357664
2	rs17833619	103330343	T	C	1.1966	1.04-1.37	0.0100535		1.16852	1.02-1.34	0.0281324
[truncated: 195 more rows]

## Sheet: chr6p24.3-12.1_caseControl
Chromosome 6p24.3–12.1													Notes:
Chromosome	dbSNP ID	Base-pair position1	Minor Allele2	Major Allele3	Global Ancestry Adjusted				Local and Global Ancestry Adjusted				1 Human Genome Build 19
					Odds Ratio	95%CI	P		Odds Ratio	95%CI	P		2 Minor allele in the sample and the effect allele for the odds ratio
6	rs147959222	18302284	A	C	1.41826	1.07–1.88	0.0142911		1.40503	1.06–1.86	0.0176302		3 Major allele in the sample
6	rs148877065	18319791	A	G	0.36329	0.2–0.66	0.000815558		0.360383	0.2–0.65	0.000727172		OR = Odds ratio, assuming an additive genetic model
6	rs6909244	18323699	C	T	0.860367	0.76–0.98	0.0235315		0.864721	0.76–0.99	0.0299763		95%CI = 95% Confidence Interval
6	rs11752401	18328374	A	C	0.845241	0.74–0.96	0.0123425		0.847812	0.74–0.97	0.0149785		P = P-value
6	rs111590341	18331309	A	G	0.601748	0.38–0.96	0.0345663		0.595317	0.37–0.95	0.0308773
6	rs9358153	18334419	A	T	0.820065	0.72–0.93	0.00241034		0.823367	0.72–0.94	0.00309923
6	rs9367988	18334754	T	G	0.820065	0.72–0.93	0.00241034		0.823367	0.72–0.94	0.00309923
6	rs9350067	18334810	C	G	0.819093	0.72–0.93	0.00227813		0.822295	0.72–0.94	0.00291731
6	rs9383368	18335884	C	T	0.819093	0.72–0.93	0.00227813		0.822295	0.72–0.94	0.00291731
6	rs9396851	18335947	T	C	0.806751	0.67–0.98	0.0281766		0.812951	0.66–0.99	0.0439628
6	rs75763075	18339403	C	T	0.569671	0.35–0.92	0.0203894		0.563791	0.35–0.91	0.0181554
6	rs1570682	18339837	A	C	0.823455	0.72–0.94	0.00289168		0.825966	0.73–0.94	0.00354038
6	rs1408443	18340257	C	G	0.823455	0.72–0.94	0.00289168		0.825966	0.73–0.94	0.00354038
6	rs1408442	18340287	A	G	0.851769	0.75–0.97	0.0177189		0.855611	0.75–0.98	0.0224387
6	rs113693413	18340945	A	G	0.568463	0.35–0.91	0.0199242		0.562513	0.35–0.9	0.0177037
6	rs6459610	18340961	C	T	0.819455	0.72–0.93	0.00232589		0.821932	0.72–0.93	0.00285712
6	rs116302482	18340994	C	G	0.568463	0.35–0.91	0.0199242		0.562513	0.35–0.9	0.0177037
6	rs111935678	18343483	G	C	0.578741	0.36–0.93	0.024647		0.572676	0.36–0.92	0.0219773
6	rs11752638	18344054	T	C	0.803895	0.71–0.91	0.000864426		0.805997	0.71–0.92	0.00107219
6	rs7742590	18345012	C	T	0.852079	0.75–0.96	0.00972292		0.85367	0.76–0.96	0.0106992
6	rs112515396	18346650	A	G	0.531589	0.3–0.95	0.031935		0.525692	0.3–0.94	0.0288833
6	rs75819537	18404143	G	A	0.397172	0.21–0.74	0.00380448		0.394586	0.21–0.74	0.0035538
6	rs148845691	18419006	A	G	1.60642	1.06–2.43	0.0250735		1.58468	1.05–2.4	0.0301258
6	rs115746956	18421007	A	G	1.56938	1.04–2.37	0.0315933		1.55016	1.03–2.34	0.0371871
6	rs75223892	18421685	C	T	1.56938	1.04–2.37	0.0315933		1.55016	1.03–2.34	0.0371871
6	rs114476373	18423054	A	T	1.57079	1.04–2.37	0.0312728		1.55124	1.03–2.34	0.0369106
6	rs73368635	18581444	A	C	1.33071	1.02–1.74	0.0352048		1.31736	1.01–1.72	0.0427792
6	rs56049208	18582522	C	A	1.33071	1.02–1.74	0.0352048		1.31736	1.01–1.72	0.0427792
6	rs16880987	18592270	C	G	1.36449	1.14–1.63	0.000699962		1.35241	1.13–1.62	0.00115388
6	rs7775787	18593466	A	G	1.20878	1.06–1.38	0.00613198		1.21016	1.06–1.39	0.00583268
6	rs73368657	18593624	C	T	1.3442	1.13–1.61	0.0011034		1.33465	1.11–1.6	0.00168299
6	rs4712344	18595106	G	T	1.20811	1.06–1.38	0.00615481		1.21002	1.06–1.39	0.005759
6	rs140135551	18723117	A	G	1.27031	1.02–1.57	0.0291529		1.25993	1.01–1.57	0.0367983
6	rs144175263	18758305	T	C	1.21854	1.02–1.46	0.0339773		1.20797	1–1.45	0.0442218
6	rs144566525	18870171	A	G	0.732837	0.6–0.9	0.00332992		0.729905	0.59–0.9	0.00299416
6	rs9918426	18958658	T	C	0.718504	0.56–0.92	0.00811464		0.718195	0.56–0.92	0.0079841
6	rs73380562	18991955	C	T	1.34444	1.03–1.75	0.0271583		1.33567	1.03–1.74	0.0315773
6	rs114395729	19004740	A	G	0.726384	0.53–1	0.0479463		0.71916	0.52–0.99	0.0417106
6	rs74523781	19007364	T	C	0.726384	0.53–1	0.0479463		0.71916	0.52–0.99	0.0417106
6	rs9465241	19019824	T	C	1.31178	1.03–1.68	0.0298561		1.30437	1.02–1.67	0.0345717
6	rs9465242	19022031	C	T	1.3843	1.06–1.8	0.0150873		1.37666	1.06–1.79	0.0174996
6	rs73380575	19035690	A	G	1.32527	1.02–1.72	0.0347196		1.31775	1.01–1.71	0.0394638
6	rs73380583	19041479	G	A	1.27611	1.02–1.6	0.0346539		1.26986	1.01–1.59	0.0399003
6	rs78557746	19045520	A	T	0.457829	0.24–0.86	0.0147195		0.452041	0.24–0.85	0.0131992
6	rs73380593	19049045	C	T	1.26829	1.01–1.59	0.0391918		1.26206	1.01–1.58	0.044992
6	rs56084256	19050315	A	C	1.24864	1.01–1.55	0.0430284		1.24242	1–1.54	0.0497621
6	rs191441538	19050788	A	G	0.457829	0.24–0.86	0.0147195		0.452041	0.24–0.85	0.0131992
6	rs78639306	19050821	C	T	0.644742	0.48–0.86	0.00302937		0.639627	0.48–0.86	0.00260084
6	rs146639220	19050995	A	G	0.650451	0.43–0.98	0.0377824		0.643378	0.43–0.97	0.0330806
6	rs143561233	19051301	A	G	0.457829	0.24–0.86	0.0147195		0.452041	0.24–0.85	0.0131992
6	rs73382604	19054163	A	G	1.24967	1.01–1.55	0.0422675		1.24361	1–1.54	0.0487774
6	rs137912654	19055027	T	C	0.507649	0.28–0.92	0.0262302		0.501509	0.28–0.91	0.0237005
6	rs56829433	19060018	A	G	1.25977	1.02–1.56	0.0319043		1.25351	1.01–1.55	0.0375429
6	rs73382609	19060574	C	G	1.25977	1.02–1.56	0.0319043		1.25351	1.01–1.55	0.0375429
6	rs73382611	19061547	A	G	1.25977	1.02–1.56	0.0319043		1.25351	1.01–1.55	0.0375429
6	rs73382612	19061623	A	G	1.35776	1.04–1.78	0.025596		1.35037	1.03–1.77	0.028963
6	rs73382613	19064692	C	T	1.27931	1.03–1.6	0.0292804		1.2728	1.02–1.59	0.0342952
6	rs2235196	19068324	C	G	0.851405	0.73–0.99	0.0338261		0.850859	0.73–0.99	0.0331414
6	rs73382621	19072926	A	C	1.35787	1.04–1.78	0.0255496		1.35036	1.03–1.77	0.028953
6	rs140755325	19075247	T	C	0.467264	0.26–0.84	0.0115013		0.461571	0.26–0.83	0.0102233
6	rs73382622	19079244	C	G	1.28539	1.02–1.63	0.0371795		1.27851	1.01–1.62	0.0427493
6	rs79008467	19085613	G	A	0.627426	0.39–1	0.052301		0.619234	0.39–0.99	0.045835
6	rs1883172	19086513	A	G	0.839075	0.74–0.95	0.00474456		0.837313	0.74–0.95	0.00712598
6	rs1883173	19086678	A	G	0.842192	0.75–0.95	0.00562895		0.83958	0.74–0.96	0.00798702
6	rs1322531	19087736	G	A	0.847412	0.76–0.95	0.00371365		0.846025	0.75–0.95	0.00472028
6	rs2742991	19088208	T	A	0.8514	0.76–0.95	0.00513583		0.850654	0.76–0.96	0.00679422
6	rs1322530	19088617	G	A	0.858974	0.77–0.96	0.00869873		0.854151	0.76–0.96	0.0100613
6	rs2742992	19089045	G	A	0.851945	0.76–0.95	0.00541023		0.849406	0.76–0.96	0.00642775
6	rs1476405	19089161	T	C	0.851945	0.76–0.95	0.00541023		0.849406	0.76–0.96	0.00642775
6	rs1476404	19089568	A	C	0.854621	0.76–0.96	0.00640778		0.851855	0.76–0.96	0.00744267
6	rs2742993	19090124	C	T	0.854621	0.76–0.96	0.00640778		0.851855	0.76–0.96	0.00744267
6	rs2742994	19090454	T	C	0.855169	0.76–0.96	0.00661744		0.852702	0.76–0.96	0.00780248
6	rs1883175	19091232	T	C	0.855953	0.76–0.96	0.00693329		0.853468	0.76–0.96	0.00814635
6	rs2742996	19091336	A	T	0.856649	0.77–0.96	0.00715208		0.854835	0.76–0.96	0.00869167
6	rs9383461	19091861	G	T	0.734689	0.57–0.96	0.0212325		0.724156	0.56–0.94	0.0166207
6	rs138227821	19092605	T	C	0.697877	0.48–1.01	0.0537996		0.689973	0.48–1	0.0474817
6	rs79909840	19093576	G	A	1.26085	1.01–1.57	0.0380543		1.25537	1.01–1.57	0.0433305
6	rs75043462	19096157	A	G	0.606085	0.44–0.84	0.00253432		0.601343	0.43–0.83	0.00221205
6	rs182567904	19098574	A	G	0.469827	0.24–0.9	0.0232127		0.465204	0.24–0.89	0.021476
6	rs142496118	19103037	T	C	0.633172	0.47–0.84	0.00183924		0.627856	0.47–0.84	0.0015557
6	rs115310043	19105845	T	C	1.25735	1.03–1.53	0.0214025		1.25065	1.03–1.52	0.0261947
6	rs11968287	19109978	G	T	0.633617	0.48–0.84	0.00186901		0.628399	0.47–0.84	0.00158694
6	rs59555343	19118664	C	T	1.34631	1.02–1.77	0.0337503		1.3407	1.02–1.77	0.03704
6	rs7758351	19161983	A	G	0.790258	0.62–1	0.0506033		0.783317	0.62–0.99	0.0433923
6	rs7769590	19171675	T	C	0.772198	0.61–0.98	0.0336854		0.766533	0.6–0.97	0.029549
6	rs6939073	19177696	T	C	1.15157	1.01–1.31	0.0345283		1.14882	1.01–1.31	0.0418296
6	rs9465264	19180220	T	C	0.772198	0.61–0.98	0.0336854		0.766533	0.6–0.97	0.029549
6	rs9465265	19185996	T	A	1.15108	1.01–1.31	0.0351878		1.1475	1–1.31	0.0436829
6	rs2206102	19189488	T	C	1.14262	1.01–1.3	0.0401384		1.14081	1–1.3	0.045416
6	rs78583916	19193560	C	T	1.14769	1.01–1.31	0.0377634		1.14657	1–1.31	0.0437658
6	rs6939536	19194914	G	A	1.1504	1.01–1.31	0.0356141		1.14763	1–1.31	0.0430042
6	rs6919994	19195308	C	T	1.14725	1.01–1.3	0.0337997		1.14448	1.01–1.3	0.0395963
6	rs62405305	19196345	G	C	1.58242	1–2.51	0.0502302		1.62442	1.02–2.58	0.0399108
6	rs11969166	19200633	T	G	1.14387	1.01–1.29	0.0333789		1.14359	1.01–1.3	0.0368674
6	rs9465270	19201534	A	T	1.1501	1.02–1.3	0.0269103		1.15019	1.01–1.3	0.029547
6	rs9460302	19201593	T	C	1.15042	1.01–1.31	0.0298688		1.1505	1.01–1.31	0.0341548
6	rs9465271	19201963	A	G	1.14844	1.01–1.3	0.0322534		1.14731	1.01–1.31	0.0382693
6	rs112292146	19202545	T	C	1.13808	1–1.29	0.0418222		1.13653	1–1.29	0.0499046
6	rs73728807	19206851	A	G	1.3193	1.03–1.7	0.0313322		1.31731	1.02–1.7	0.0333261
6	rs146812620	19212224	T	C	1.75311	1.03–2.97	0.0369811		1.74767	1.03–2.96	0.0380965
6	rs141146658	19213149	A	G	1.75399	1.03–2.97	0.0368197		1.74871	1.03–2.96	0.0379008
6	rs146924398	19215677	T	C	0.691826	0.49–0.99	0.0419637		0.68732	0.48–0.98	0.0385239
6	rs2744014	19219844	G	A	0.68469	0.48–0.99	0.0416375		0.682668	0.47–0.98	0.03997
6	rs115402610	19220975	C	T	1.81135	1.07–3.06	0.0266759		1.80525	1.07–3.05	0.0275958
6	rs192797996	19222214	A	C	1.75666	1.04–2.98	0.0363462		1.7508	1.03–2.97	0.0375269
6	rs145191983	19222489	G	A	1.75666	1.04–2.98	0.0363462		1.7508	1.03–2.97	0.0375269
6	rs0	19225243	G	A	0.758328	0.58–1	0.0490078		0.754203	0.57–0.99	0.0452656
6	rs146546724	19225575	T	G	1.75666	1.04–2.98	0.0363462		1.7508	1.03–2.97	0.0375269
6	rs141876681	19231290	G	A	1.75666	1.04–2.98	0.0363462		1.7508	1.03–2.97	0.0375269
6	rs149994785	19232679	T	G	1.75666	1.04–2.98	0.0363462		1.7508	1.03–2.97	0.0375269
6	rs189055821	19233223	C	T	1.75666	1.04–2.98	0.0363462		1.7508	1.03–2.97	0.0375269
6	rs139623437	19239126	A	C	1.75666	1.04–2.98	0.0363462		1.7508	1.03–2.97	0.0375269
6	rs147838912	19242347	T	C	1.75666	1.04–2.98	0.0363462		1.7508	1.03–2.97	0.0375269
6	rs2179309	19242735	C	T	1.10776	0.99–1.24	0.0652711		1.12308	1–1.26	0.0424317
6	rs9465311	19242943	C	T	0.893616	0.8–1	0.0514819		0.879007	0.78–0.99	0.03014
6	rs9460318	19244992	G	C	0.89358	0.8–1	0.0512983		0.879199	0.78–0.99	0.03033
6	rs79864726	19245487	A	G	1.75383	1.03–2.97	0.036878		1.7478	1.03–2.96	0.0381083
6	rs143032718	19246897	C	T	1.75383	1.03–2.97	0.036878		1.7478	1.03–2.96	0.0381083
6	rs138350699	19247948	A	G	1.75383	1.03–2.97	0.036878		1.7478	1.03–2.96	0.0381083
6	rs0	19248262	A	G	1.75383	1.03–2.97	0.036878		1.7478	1.03–2.96	0.0381083
6	rs0	19248642	T	C	1.75383	1.03–2.97	0.036878		1.7478	1.03–2.96	0.0381083
6	rs9465314	19249678	T	C	0.831434	0.7–0.99	0.0346912		0.824932	0.69–0.98	0.0292472
6	rs6933925	19251982	T	A	0.887401	0.79–1	0.0533516		0.878419	0.78–0.99	0.0403513
6	rs76693885	19258053	A	G	1.75383	1.03–2.97	0.036878		1.7478	1.03–2.96	0.0381083
6	rs142620948	19258244	T	C	1.75383	1.03–2.97	0.036878		1.7478	1.03–2.96	0.0381083
6	rs146163424	19260081	A	G	1.75377	1.03–2.97	0.0368741		1.74776	1.03–2.96	0.0380988
6	rs9465327	19262532	T	C	1.20113	1.01–1.43	0.0429955		1.19919	1–1.43	0.0462787
6	rs139020546	19265197	T	C	1.75377	1.03–2.97	0.0368741		1.74776	1.03–2.96	0.0380988
6	rs77911679	19266638	C	T	0.481838	0.26–0.89	0.0199382		0.502301	0.27–0.94	0.0309932
6	rs59049391	19267300	A	T	1.19022	1.03–1.38	0.0210914		1.18691	1.02–1.38	0.0240908
6	rs74944402	19270704	G	A	1.74698	1.03–2.96	0.0381803		1.74056	1.03–2.95	0.0395345
6	rs149523235	19271710	A	G	1.74698	1.03–2.96	0.0381803		1.74056	1.03–2.95	0.0395345
6	rs139126561	19271963	G	C	1.74698	1.03–2.96	0.0381803		1.74056	1.03–2.95	0.0395345
6	rs149168499	19274665	T	C	1.74698	1.03–2.96	0.0381803		1.74056	1.03–2.95	0.0395345
6	rs144510865	19275883	T	C	1.74698	1.03–2.96	0.0381803		1.74056	1.03–2.95	0.0395345
6	rs150321892	19277967	C	G	1.74698	1.03–2.96	0.0381803		1.74056	1.03–2.95	0.0395345
6	rs188332092	19279088	A	G	1.74817	1.03–2.96	0.0379448		1.74193	1.03–2.95	0.0392511
6	rs145895405	19282862	C	T	1.82865	1.07–3.12	0.0269173		1.82248	1.07–3.11	0.0278193
6	rs11967991	19304567	T	C	0.840849	0.73–0.97	0.0169948		0.840753	0.73–0.97	0.0169047
6	rs79487365	19312036	A	G	0.765222	0.59–0.99	0.0405618		0.760117	0.59–0.98	0.0364788
6	rs6910165	19315639	T	C	0.840152	0.71–0.99	0.0411313		0.841949	0.71–1	0.0446215
6	rs115760280	19403525	C	T	0.728634	0.53–1.01	0.0564498		0.721392	0.52–1	0.0497698
6	rs114312301	19406936	A	G	0.68491	0.5–0.95	0.0214614		0.678935	0.49–0.94	0.0189567
6	rs150187608	19407881	T	C	0.673672	0.47–0.97	0.0331081		0.668115	0.46–0.96	0.0297978
6	rs114172125	19439787	C	T	0.67782	0.46–1	0.0473847		0.671105	0.46–0.99	0.0420283
6	rs9465396	19444674	C	T	0.781385	0.62–0.98	0.0349958		0.772081	0.61–0.97	0.0273541
6	rs9465397	19445580	T	C	0.781385	0.62–0.98	0.0349958		0.772081	0.61–0.97	0.0273541
6	rs79462029	19445779	T	C	1.24543	1.01–1.53	0.0372088		1.23504	1–1.52	0.0460693
6	rs116299828	19449674	C	T	0.681701	0.46–1.01	0.0535302		0.674005	0.46–0.99	0.0468669
6	rs115501134	19463149	T	C	1.57	1.08–2.28	0.0178649		1.55692	1.07–2.26	0.0204495
6	rs144694285	19465714	A	G	0.605525	0.41–0.9	0.0139704		0.598124	0.4–0.89	0.0118432
6	rs148477451	19470045	T	C	0.721055	0.51–1.01	0.0582796		0.711602	0.51–1	0.0490814
6	rs10806889	19470784	C	A	1.51148	1.04–2.2	0.0301129		1.50097	1.03–2.18	0.0332287
6	rs115664597	19472739	T	C	1.61827	1.12–2.35	0.0112861		1.60475	1.1–2.33	0.0130482
6	rs75350646	19472776	A	G	1.24471	1.01–1.53	0.0400349		1.23557	1–1.52	0.0480548
6	rs142073133	19473142	T	A	0.721055	0.51–1.01	0.0582796		0.711602	0.51–1	0.0490814
6	rs9368081	19473866	C	T	1.48291	1.02–2.15	0.0373108		1.47257	1.02–2.13	0.0410739
6	rs116386525	19480945	G	C	0.688923	0.5–0.96	0.0261699		0.679283	0.49–0.94	0.0212559
6	rs147003455	19482704	T	C	1.67755	1.15–2.45	0.00715019		1.66372	1.14–2.43	0.0083041
6	rs143762716	19485414	C	T	0.689529	0.5–0.96	0.0265154		0.679908	0.49–0.94	0.0215593
6	rs148141412	19485421	T	C	0.726005	0.55–0.96	0.0269893		0.717287	0.54–0.95	0.0221345
6	rs116480498	19492882	C	T	0.70092	0.51–0.97	0.0330688		0.691187	0.5–0.96	0.0270483
6	rs0	19497068	C	G	0.75503	0.57–1	0.0469198		0.742511	0.56–0.98	0.0360903
6	rs0	19498910	C	T	1.52474	1–2.31	0.0474136		1.51759	1–2.3	0.0499505
6	rs189757444	19500149	G	C	1.52602	1.01–2.32	0.0469741		1.51852	1–2.3	0.0496113
6	rs75922726	19503724	C	T	1.52602	1.01–2.32	0.0469741		1.51852	1–2.3	0.0496113
6	rs149443652	19505510	T	A	1.52602	1.01–2.32	0.0469741		1.51852	1–2.3	0.0496113
6	rs188698200	19506601	A	T	1.52602	1.01–2.32	0.0469741		1.51852	1–2.3	0.0496113
6	rs149039581	19507592	A	G	0.724308	0.52–1	0.0508138		0.715951	0.52–0.99	0.0434909
6	rs144620378	19507615	G	A	1.52602	1.01–2.32	0.0469741		1.51852	1–2.3	0.0496113
6	rs138578756	19507723	A	G	1.52602	1.01–2.32	0.0469741		1.51852	1–2.3	0.0496113
6	rs116635662	19507909	G	C	1.52602	1.01–2.32	0.0469741		1.51852	1–2.3	0.0496113
6	rs147256055	19508556	G	A	1.52602	1.01–2.32	0.0469741		1.51852	1–2.3	0.0496113
6	rs116549190	19509748	G	A	0.724308	0.52–1	0.0508138		0.715951	0.52–0.99	0.0434909
6	rs115523016	19510467	C	T	1.52558	1.01–2.31	0.0471227		1.51781	1–2.3	0.0498615
6	rs78230770	19511982	C	T	1.52558	1.01–2.31	0.0471227		1.51781	1–2.3	0.0498615
6	rs79530775	19512513	C	T	1.52558	1.01–2.31	0.0471227		1.51781	1–2.3	0.0498615
6	rs114898191	19514060	A	T	0.716763	0.52–0.99	0.0433341		0.708532	0.51–0.98	0.0369209
6	rs79275459	19514477	C	T	1.52558	1.01–2.31	0.0471227		1.51781	1–2.3	0.0498615
6	rs142594245	19515532	T	C	1.52558	1.01–2.31	0.0471227		1.51781	1–2.3	0.0498615
6	rs115472774	19516770	A	G	1.52558	1.01–2.31	0.0471227		1.51781	1–2.3	0.0498615
6	rs142557651	19517304	T	C	0.716763	0.52–0.99	0.0433341		0.708532	0.51–0.98	0.0369209
6	rs143298657	19518276	G	A	1.52558	1.01–2.31	0.0471227		1.51781	1–2.3	0.0498615
6	rs147943293	19519829	C	T	1.52558	1.01–2.31	0.0471227		1.51781	1–2.3	0.0498615
6	rs115728477	19520831	A	G	1.52558	1.01–2.31	0.0471227		1.51781	1–2.3	0.0498615
6	rs115033109	19524544	A	G	0.716763	0.52–0.99	0.0433341		0.708532	0.51–0.98	0.0369209
6	rs139938274	19526757	C	T	1.52558	1.01–2.31	0.0471227		1.51781	1–2.3	0.0498615
6	rs114195901	19530225	C	G	1.52558	1.01–2.31	0.0471227		1.51781	1–2.3	0.0498615
6	rs144701844	19535437	C	T	0.716699	0.52–0.99	0.0432922		0.707878	0.51–0.98	0.036415
6	rs189319880	19540738	C	G	1.55146	1.03–2.34	0.0363429		1.54368	1.02–2.33	0.0385488
6	rs150411921	19543681	T	C	1.55298	1.03–2.34	0.0359314		1.54524	1.02–2.33	0.0381035
6	rs6941708	19545456	C	T	1.11609	0.99–1.26	0.0774492		1.14064	1.01–1.29	0.0404656
6	rs6456251	19547651	C	G	1.12159	1–1.26	0.0577107		1.14209	1.01–1.29	0.0318504
6	rs6916242	19548155	C	T	1.11693	0.99–1.26	0.0688323		1.13791	1.01–1.29	0.0381986
6	rs9350161	19548632	A	T	1.11648	0.99–1.26	0.0697735		1.13862	1.01–1.29	0.0372631
6	rs4710912	19550076	G	C	1.11343	0.99–1.25	0.07681		1.1356	1–1.28	0.0414372
6	rs1319548	19551886	C	T	1.11632	0.99–1.25	0.0653518		1.13479	1.01–1.28	0.0383747
6	rs182533543	19555930	T	C	1.56263	1.03–2.37	0.0351731		1.5549	1.03–2.36	0.0372672
6	rs12197609	19664481	T	C	1.39294	1.03–1.88	0.0316521		1.4702	1.08–2.01	0.0155164
6	rs12213997	19668969	C	T	1.5305	1.02–2.3	0.0407447		1.66282	1.09–2.54	0.0184381
6	rs116139065	19716485	G	C	1.45137	1.02–2.07	0.0392676		1.44027	1.01–2.05	0.0439894
6	rs114628940	19719274	T	C	1.43378	1.01–2.04	0.0451623		1.42439	1–2.03	0.0497755
6	rs9465505	19726083	G	A	1.13371	0.99–1.3	0.0655476		1.16421	1.01–1.34	0.0316512
6	rs142425698	19732274	C	T	1.67348	1.06–2.64	0.0269703		1.65789	1.05–2.62	0.0302082
6	rs6909973	19734274	C	A	1.13402	0.98–1.31	0.0844831		1.18777	1.02–1.38	0.0278632
6	rs2328436	19736727	C	T	1.13238	0.99–1.29	0.0671034		1.16845	1.02–1.34	0.0284448
6	rs6920225	19739378	G	T	0.718757	0.54–0.96	0.0243961		0.731605	0.54–1	0.0473647
6	rs114526277	19740345	C	T	1.67348	1.06–2.64	0.0269703		1.65789	1.05–2.62	0.0302082
6	rs139430109	19742732	A	C	1.67348	1.06–2.64	0.0269703		1.65789	1.05–2.62	0.0302082
6	rs9356709	19742814	C	T	1.12705	0.98–1.3	0.105109		1.1798	1.01–1.38	0.0372817
6	rs9366314	19742863	C	G	1.12803	0.99–1.29	0.0756031		1.16422	1.01–1.34	0.0322853
6	rs0	19745474	C	G	1.67348	1.06–2.64	0.0269703		1.65789	1.05–2.62	0.0302082
6	rs149732130	19747653	C	T	1.6555	1.06–2.58	0.0263333		1.63949	1.05–2.56	0.0297396
6	rs6456258	19748048	G	T	1.12984	0.99–1.29	0.0746569		1.17085	1.02–1.35	0.0281679
6	rs145504495	19752028	C	G	1.64732	1.07–2.53	0.0222096		1.63163	1.06–2.5	0.0251919
6	rs7766034	19753061	C	T	1.17729	1.02–1.36	0.0267123		1.26338	1.08–1.48	0.00394137
6	rs114684707	19755656	T	G	1.5574	1.02–2.39	0.0417135		1.54634	1.01–2.37	0.0453806
6	rs9368117	19757028	T	C	1.22622	1.05–1.43	0.00932037		1.34457	1.13–1.6	0.000877863
6	rs61300526	19759087	A	G	0.704379	0.53–0.94	0.0188513		0.710856	0.52–0.97	0.0342547
6	rs6936425	19761141	C	A	1.17898	1.01–1.38	0.0372064		1.27133	1.07–1.51	0.0060568
6	rs6916251	19761215	T	C	1.12856	1–1.27	0.0485158		1.16501	1.03–1.32	0.0170292
6	rs139896140	19761792	G	A	1.55682	1.02–2.38	0.041785		1.54099	1–2.36	0.0474031
6	rs9368118	19762352	A	G	1.19192	1.02–1.39	0.0272668		1.2853	1.08–1.53	0.00425965
6	rs6456260	19762952	G	T	1.12651	0.99–1.28	0.0675589		1.1733	1.02–1.34	0.0210529
6	rs9350179	19764095	G	A	1.12145	0.99–1.27	0.0768778		1.16937	1.02–1.34	0.0235112
6	rs115102325	19765072	T	C	1.55682	1.02–2.38	0.041785		1.54099	1–2.36	0.0474031
6	rs1121384	19771507	A	G	1.10289	0.98–1.24	0.101844		1.13174	1–1.28	0.0458078
6	rs9465516	19771998	A	C	1.15368	1.01–1.32	0.036806		1.22001	1.05–1.41	0.00734122
6	rs6925511	19773553	T	C	1.15622	1.01–1.32	0.0341158		1.22414	1.06–1.42	0.00645193
6	rs6925962	19777055	A	G	1.17337	1–1.37	0.0435346		1.26246	1.06–1.5	0.00805612
6	rs2223362	19778171	C	A	1.1054	0.98–1.24	0.0949532		1.13323	1–1.28	0.0442287
6	rs9358270	19780584	C	G	1.1334	0.99–1.29	0.0655613		1.17186	1.02–1.35	0.0258851
6	rs147792621	19784621	A	C	1.65896	1.08–2.55	0.0207574		1.64449	1.07–2.53	0.0233357
6	rs7739264	19785588	C	T	1.14226	0.98–1.33	0.0890679		1.22235	1.03–1.45	0.0201402
6	rs6456265	19786950	T	C	1.15225	0.99–1.34	0.0705126		1.23266	1.04–1.46	0.0154832
6	rs114497758	19788456	C	T	1.63674	1.05–2.54	0.0281001		1.62084	1.04–2.52	0.0318453
6	rs760796	19790387	C	T	1.14895	1–1.31	0.0422028		1.21354	1.05–1.4	0.00891594
6	rs760794	19790560	C	T	1.15066	1.01–1.32	0.0399922		1.21871	1.05–1.41	0.00745313
6	rs2223361	19790809	C	T	1.15542	1.01–1.32	0.0351089		1.22376	1.06–1.42	0.00657
6	rs6456266	19791284	C	T	1.14895	1–1.31	0.0422028		1.21354	1.05–1.4	0.00891594
6	rs6921786	19794016	A	G	1.17574	1.03–1.34	0.0158797		1.21996	1.06–1.4	0.00480657
6	rs7759616	19794585	G	A	1.17926	1.03–1.34	0.0138794		1.22316	1.07–1.4	0.00422851
6	rs7764632	19795585	C	G	1.13915	1–1.3	0.0539383		1.21451	1.05–1.41	0.00931571
6	rs116450968	19796822	G	T	1.6329	1.08–2.46	0.0195038		1.61825	1.07–2.45	0.0222786
6	rs2206034	19796863	C	T	1.11969	0.98–1.28	0.0966897		1.17308	1.01–1.36	0.0308478
6	rs2206033	19796878	A	C	1.17148	1.03–1.34	0.0181289		1.21736	1.06–1.4	0.00526362
6	rs6903595	19798141	C	T	1.18989	1.06–1.34	0.0039848		1.2417	1.1–1.41	0.000720417
6	rs6926751	19798358	T	C	1.16009	1–1.35	0.0572878		1.2368	1.05–1.46	0.0133292
6	rs6904518	19798704	A	G	1.14086	1–1.3	0.0500837		1.21348	1.05–1.4	0.00942986
6	rs6921766	19800972	G	A	1.13066	0.99–1.29	0.0686453		1.20543	1.04–1.4	0.0123755
6	rs6921778	19800988	G	A	1.17738	1.04–1.34	0.0125947		1.25317	1.09–1.44	0.00156877
6	rs141969215	19801838	T	C	1.63129	1.08–2.46	0.019759		1.61727	1.07–2.44	0.0224479
6	rs6938760	19802104	C	A	1.17235	1.03–1.33	0.0152861		1.24775	1.08–1.44	0.00196033
6	rs113467734	19803582	G	C	1.60264	1.06–2.42	0.025222		1.58749	1.05–2.4	0.0288269
6	rs142851426	19825097	C	T	0.581771	0.38–0.89	0.0127594		0.573489	0.37–0.88	0.0106464
6	rs6926229	19828213	T	C	0.877361	0.78–0.99	0.0298294		0.881339	0.78–0.99	0.0407386
6	rs73731209	19828273	C	T	0.747722	0.6–0.93	0.00935033		0.738477	0.59–0.92	0.00708318
6	rs11754400	19848545	G	A	1.43113	1.06–1.93	0.0195498		1.47314	1.09–2	0.012606
6	rs142257377	19859480	G	A	0.506596	0.27–0.95	0.0330554		0.505085	0.27–0.95	0.0327247
6	rs150862175	19874144	A	T	0.514018	0.29–0.9	0.0190812		0.510439	0.29–0.89	0.0181704
6	rs116086337	19882959	G	A	0.584616	0.35–0.99	0.0458407		0.581097	0.34–0.99	0.0440218
6	rs189347801	19884827	T	C	0.583769	0.34–0.99	0.0452103		0.580189	0.34–0.98	0.0433809
6	rs115196389	19890472	A	G	0.596884	0.37–0.97	0.0385512		0.594673	0.36–0.97	0.0375077
6	rs73731228	19890884	C	T	1.2878	0.99–1.67	0.0555214		1.29982	1–1.68	0.047204
6	rs1202287	19912620	G	A	0.87364	0.77–0.99	0.0400002		0.8737	0.77–0.99	0.0399941
6	rs1202302	19925960	G	T	0.840432	0.72–0.98	0.0317611		0.847342	0.72–0.99	0.0424032
6	rs12110971	19928256	T	C	0.76429	0.59–0.99	0.045638		0.756818	0.58–0.99	0.0391049
6	rs73730409	19959880	C	T	1.37975	1.01–1.88	0.0406413		1.36476	1–1.86	0.0489016
6	rs149607285	20010293	C	T	0.540968	0.3–0.99	0.0451034		0.531732	0.29–0.97	0.0390856
6	rs114354324	20041828	A	G	0.503838	0.29–0.88	0.0150821		0.49303	0.28–0.86	0.0124763
6	rs143160097	20054645	A	G	0.56576	0.33–0.96	0.0364899		0.551232	0.32–0.94	0.0290009
6	rs605317	20063292	C	T	1.22341	1.04–1.44	0.0152925		1.20509	1.02–1.42	0.0269153
6	rs1474553	20063518	A	G	1.08465	0.91–1.29	0.35575		1.24388	1.01–1.54	0.0427441
6	rs519866	20064263	A	G	1.22324	1.04–1.44	0.0143934		1.20531	1.02–1.42	0.0253585
6	rs62404770	20067045	A	G	1.3242	1.03–1.71	0.0303331		1.31889	1.02–1.7	0.0328982
6	rs625364	20069087	T	C	1.20549	1.03–1.41	0.0217819		1.18808	1.01–1.4	0.037167
6	rs9358297	20070227	G	A	1.07888	0.91–1.28	0.387229		1.23589	1–1.53	0.0486632
6	rs760491	20071734	A	C	1.08103	0.91–1.28	0.373051		1.23929	1.01–1.53	0.0444405
6	rs625723	20075608	T	G	1.22488	1.04–1.44	0.0135388		1.20668	1.02–1.42	0.0243285
6	rs9465631	20075928	T	C	1.22488	1.04–1.44	0.0135388		1.20668	1.02–1.42	0.0243285
6	rs71560112	20076432	C	G	1.61154	1.06–2.46	0.0271171		1.67213	1.1–2.55	0.0166045
6	rs115292353	20076633	A	G	1.52606	1.13–2.07	0.00634965		1.51021	1.11–2.05	0.00779775
6	rs145835439	20077262	T	G	1.52606	1.13–2.07	0.00634965		1.51021	1.11–2.05	0.00779775
6	rs2328401	20077519	A	C	1.09017	0.92–1.29	0.32454		1.24972	1.01–1.54	0.0365929
6	rs9460452	20080360	C	T	1.15666	1.02–1.31	0.0241828		1.14218	1–1.3	0.0437926
6	rs9358301	20081216	T	G	1.11981	0.92–1.36	0.251371		1.29653	1.03–1.62	0.023912
6	rs73730494	20082719	C	T	1.20797	1.03–1.42	0.0218398		1.18801	1.01–1.4	0.0395313
6	rs9350210	20084630	T	C	1.0882	0.92–1.29	0.33142		1.25979	1.02–1.55	0.0295859
6	rs9368146	20085342	G	A	1.14534	0.98–1.34	0.0976406		1.27629	1.06–1.54	0.00997342
6	rs2205616	20086858	A	G	1.09828	0.93–1.3	0.284492		1.26319	1.02–1.56	0.0284759
6	rs116600344	20087007	T	C	1.4238	1.05–1.94	0.0244025		1.40734	1.03–1.91	0.02953
6	rs9350211	20087116	G	A	1.10569	0.94–1.3	0.21424		1.21086	1.01–1.45	0.0384017
6	rs9366333	20089685	G	A	1.12292	0.97–1.31	0.131507		1.23206	1.04–1.46	0.0160359
6	rs9366334	20089789	G	A	1.12412	0.97–1.31	0.131815		1.23955	1.04–1.47	0.014959
6	rs74330149	20091461	A	G	1.42614	1.05–1.93	0.0214308		1.41156	1.04–1.91	0.0257088
6	rs2472762	20092949	T	C	1.09115	0.98–1.21	0.11114		1.13186	1.01–1.27	0.0321927
6	rs2457335	20109592	G	A	0.862315	0.76–0.98	0.0188896		0.866027	0.77–0.98	0.0227959
6	rs116026545	20109785	C	T	0.562886	0.34–0.94	0.0286477		0.549358	0.33–0.92	0.0224712
6	rs9358302	20117431	A	G	1.13191	0.96–1.33	0.133236		1.19268	1.01–1.42	0.0434834
6	rs80167365	20120034	A	C	1.6138	1.1–2.38	0.0153964		1.58028	1.07–2.33	0.0210918
6	rs2472756	20120469	T	G	0.83934	0.73–0.97	0.0146193		0.832293	0.72–0.96	0.0106286
6	rs114151101	20144667	C	T	1.67768	1.13–2.48	0.0098407		1.63966	1.11–2.43	0.0139647
6	rs141957418	20147085	G	A	1.63246	1.09–2.44	0.01737		1.59921	1.07–2.4	0.0231429
6	rs80088038	20148432	T	C	1.3351	1.04–1.71	0.0221955		1.31231	1.02–1.68	0.0329518
6	rs79840092	20149703	T	C	1.31278	1.05–1.65	0.0180716		1.29016	1.03–1.62	0.0283345
6	rs145025752	20151004	A	G	1.32493	1.03–1.7	0.026081		1.30188	1.01–1.67	0.0384862
6	rs150534730	20184126	G	A	0.721942	0.52–1	0.0521254		0.702285	0.5–0.98	0.0359335
6	rs11964827	20185256	A	G	1.33471	1.04–1.71	0.0221261		1.31239	1.02–1.68	0.031745
6	rs9465649	20192570	A	C	0.682415	0.49–0.95	0.021872		0.664433	0.48–0.92	0.0145859
6	rs9465651	20194538	G	T	0.652867	0.47–0.91	0.0128794		0.636338	0.45–0.89	0.008619
6	rs75433553	20198637	T	C	0.656406	0.43–1	0.0517929		0.642492	0.42–0.98	0.0412599
6	rs11753226	20253392	C	A	1.15549	0.99–1.35	0.0676833		1.18538	1.01–1.39	0.0338251
6	rs191966634	20256626	A	C	1.46381	1.03–2.07	0.0321367		1.43972	1.01–2.04	0.0415124
6	rs4712466	20256879	A	G	1.23765	1.03–1.49	0.0241511		1.23575	1.03–1.49	0.0251942
6	rs6456316	20259531	T	A	1.32676	1.07–1.65	0.0110843		1.33192	1.07–1.66	0.0101023
6	rs6918241	20259796	A	G	1.41064	1.04–1.92	0.0279562		1.38614	1.02–1.89	0.0377651
6	rs1998991	20260879	T	C	1.48401	1.03–2.13	0.0318123		1.45218	1.01–2.09	0.0433632
6	rs4712469	20274321	T	C	1.28234	1.05–1.57	0.0166164		1.2849	1.05–1.58	0.0159001
6	rs6456319	20274789	T	C	1.22317	1.02–1.47	0.0319751		1.2211	1.02–1.47	0.0334313
6	rs6456320	20274795	C	T	1.22317	1.02–1.47	0.0319751		1.2211	1.02–1.47	0.0334313
6	rs6909055	20276177	C	A	1.45825	1.02–2.08	0.0368599		1.42944	1–2.04	0.0486781
6	rs4712470	20277917	G	C	1.21847	1.01–1.46	0.0352282		1.2166	1.01–1.46	0.0366423
6	rs1590701	20282269	T	C	1.21332	1.01–1.46	0.038557		1.21137	1.01–1.45	0.040157
6	rs10946374	20285373	A	T	1.21792	1.01–1.46	0.0350817		1.21578	1.01–1.46	0.0367148
6	rs1576085	20286721	T	G	1.2222	1.02–1.47	0.0321319		1.2202	1.02–1.47	0.0335284
6	rs1590702	20287096	C	T	1.24569	1.04–1.5	0.0197064		1.24393	1.03–1.5	0.0204602
6	rs2094424	20287284	T	C	1.24129	1.03–1.49	0.0218431		1.23962	1.03–1.49	0.0226247
6	rs9368172	20288016	T	C	1.24621	1.04–1.5	0.0196783		1.24401	1.03–1.5	0.0206241
6	rs9350233	20289326	A	T	1.25588	1.04–1.51	0.0160779		1.25272	1.04–1.51	0.0172689
6	rs1327664	20295861	T	C	1.18429	1.01–1.39	0.0383748		1.23249	1.05–1.45	0.0122316
6	rs142944312	20300777	A	G	0.818983	0.66–1.01	0.0621254		0.797136	0.65–0.98	0.0351013
6	rs4712483	20303953	C	T	1.13417	0.98–1.31	0.0825701		1.15411	1–1.33	0.0494621
6	rs17509429	20368246	G	T	0.322306	0.16–0.66	0.0018394		0.328298	0.16–0.68	0.00248286
6	rs115933881	20524624	C	T	0.648186	0.42–1	0.0493313		0.638912	0.42–0.98	0.0416069
6	rs143488173	20656805	G	A	0.551405	0.32–0.95	0.031142		0.544634	0.32–0.94	0.0278045
6	rs73379347	20743938	A	G	0.73772	0.53–1.02	0.0645378		0.72289	0.52–1	0.0495615
6	rs114803671	20820220	T	C	0.667095	0.45–0.98	0.0386094		0.64753	0.44–0.95	0.0268761
6	rs149480213	20822916	C	A	0.737371	0.53–1.02	0.0649802		0.715421	0.52–0.99	0.0432876
6	rs115478194	20841685	T	G	0.631579	0.43–0.92	0.0177025		0.613374	0.42–0.9	0.0119061
6	rs73372041	20847101	G	A	0.738112	0.54–1	0.0536476		0.725693	0.53–0.99	0.0426582
6	rs73372045	20848958	A	G	0.736994	0.54–1	0.0524986		0.724471	0.53–0.99	0.0416174
6	rs115448462	20854913	A	G	0.651538	0.44–0.97	0.0344732		0.633269	0.43–0.94	0.0241967
6	rs139474618	20856094	G	A	0.651538	0.44–0.97	0.0344732		0.633269	0.43–0.94	0.0241967
6	rs141913855	20858118	C	T	0.651538	0.44–0.97	0.0344732		0.633269	0.43–0.94	0.0241967
6	rs76961547	20859406	G	T	0.652132	0.44–0.97	0.0348631		0.63352	0.43–0.94	0.0243231
6	rs116457113	20874584	C	T	0.617472	0.42–0.91	0.0152959		0.600853	0.41–0.89	0.0104638
6	rs78716799	20877351	G	A	0.641987	0.43–0.95	0.0283782		0.623833	0.42–0.93	0.0196317
6	rs115231236	20879379	A	G	0.64251	0.43–0.95	0.0286758		0.624445	0.42–0.93	0.0198935
6	rs114605911	20881444	T	C	0.64251	0.43–0.95	0.0286758		0.624445	0.42–0.93	0.0198935
6	rs181939290	20890010	G	A	0.650488	0.44–0.97	0.0339551		0.632319	0.42–0.94	0.0238092
6	rs115588967	20893722	G	A	0.635067	0.4–1	0.0505703		0.618867	0.39–0.98	0.0390304
6	rs191299522	20896394	T	C	0.638702	0.43–0.95	0.0266625		0.620804	0.42–0.92	0.0184378
6	rs73372100	20897600	C	G	0.733866	0.54–1	0.0524934		0.720669	0.53–0.99	0.0410626
6	rs79399087	20897716	C	T	0.638702	0.43–0.95	0.0266625		0.620804	0.42–0.92	0.0184378
6	rs113563979	20931130	T	C	0.749459	0.57–0.99	0.0415483		0.73362	0.56–0.97	0.0291482
6	rs73375707	20934275	A	G	0.755495	0.57–1	0.0466135		0.73921	0.56–0.98	0.0326133
6	rs151116390	20946335	T	A	0.611055	0.38–0.99	0.0438943		0.601853	0.37–0.97	0.0374393
6	rs74396872	20959287	C	G	1.27263	1.03–1.57	0.0261912		1.24664	1.01–1.54	0.043487
6	rs112754998	20961855	A	G	1.2725	1.03–1.57	0.0262323		1.24709	1.01–1.54	0.0431127
6	rs112092201	20968386	G	T	1.26564	1.02–1.57	0.0299596		1.24025	1–1.54	0.0488239
6	rs73379541	21000954	A	C	0.769869	0.59–1.01	0.0606071		0.756753	0.58–1	0.0462937
6	rs9350317	21072417	G	C	0.830948	0.72–0.96	0.0146784		0.845168	0.73–0.98	0.028018
6	rs4367364	21076620	A	G	0.763704	0.63–0.92	0.00456675		0.783257	0.65–0.95	0.0114717
6	rs79034658	21094974	G	A	1.22513	1.03–1.46	0.0234974		1.20845	1.01–1.44	0.0355649
6	rs9465980	21171849	G	C	0.763418	0.6–0.98	0.0307662		0.779357	0.61–1	0.0472103
6	rs9460606	21176933	G	T	0.75674	0.59–0.97	0.0261644		0.771131	0.6–0.99	0.0390783
6	rs114325352	21231075	G	A	1.8753	1.05–3.34	0.0330195		1.84963	1.04–3.28	0.035756
6	rs149885545	21324022	T	C	0.544823	0.33–0.91	0.0206283		0.530908	0.32–0.89	0.0161806
6	rs114077751	21327126	C	A	1.42163	1.02–1.98	0.0372383		1.4036	1.01–1.96	0.045515
6	rs12195935	21334502	C	G	0.799249	0.68–0.94	0.00692343		0.818528	0.67–1	0.0489715
6	rs185142730	21359123	A	C	0.772962	0.59–1.02	0.0641108		0.74968	0.57–0.99	0.0395173
6	rs16884881	21361650	A	G	1.37466	1.02–1.85	0.0342025		1.34797	1–1.81	0.0483047
6	rs150874103	21365804	G	A	0.479285	0.32–0.73	0.000532058		0.472289	0.31–0.72	0.000442621
6	rs2328601	21372634	G	A	0.886539	0.79–0.99	0.0359653		0.885707	0.79–0.99	0.0345159
6	rs114595091	21428950	A	G	0.629046	0.39–1.01	0.0541115		0.619101	0.39–0.99	0.0462489
6	rs116033601	21428976	T	C	0.629046	0.39–1.01	0.0541115		0.619101	0.39–0.99	0.0462489
6	rs140891205	21429085	G	A	0.629046	0.39–1.01	0.0541115		0.619101	0.39–0.99	0.0462489
6	rs181074145	21429976	A	G	0.671584	0.47–0.96	0.0309499		0.656168	0.46–0.94	0.0226418
6	rs182289318	21431752	T	C	0.606976	0.37–0.99	0.0450332		0.596423	0.37–0.97	0.0380651
6	rs75929255	21440097	G	C	0.642942	0.42–0.99	0.0433534		0.625803	0.41–0.96	0.0326306
6	rs148818304	21508783	A	C	1.77543	1.01–3.13	0.0477128		1.76219	1–3.1	0.0498454
6	rs74354822	21589006	G	A	1.88453	1.22–2.92	0.00458104		1.82848	1.18–2.83	0.00695394
6	rs116187696	21639646	A	G	1.71021	1.08–2.7	0.0209277		1.67956	1.07–2.65	0.0254991
6	rs138651606	21646857	C	T	1.69371	1.07–2.69	0.0255516		1.66471	1.05–2.64	0.0306538
6	rs117538721	21647180	C	T	1.71383	1.09–2.7	0.0204336		1.68313	1.07–2.65	0.02491
6	rs141900910	21647244	T	C	1.64212	1.04–2.59	0.0335521		1.61581	1.02–2.55	0.039694
6	rs60973692	21657535	G	A	1.65551	1.04–2.63	0.0329876		1.63445	1.03–2.6	0.0378662
6	rs193160684	21658435	T	C	1.65311	1.04–2.63	0.033478		1.63278	1.03–2.6	0.038241
6	rs144048854	21669465	G	C	1.61841	1.02–2.57	0.0420818		1.59776	1–2.54	0.048091
6	rs184079356	21672733	T	G	1.61841	1.02–2.57	0.0420818		1.59776	1–2.54	0.048091
6	rs116471321	21674385	G	A	1.61669	1.02–2.57	0.0425173		1.59577	1–2.54	0.0486812
6	rs61040856	21675588	A	C	1.61551	1.02–2.57	0.0427994		1.59389	1–2.54	0.0492385
6	rs187388065	21676916	T	G	1.61551	1.02–2.57	0.0427994		1.59389	1–2.54	0.0492385
6	rs141898580	21709985	T	C	1.30892	1.09–1.57	0.00329398		1.28379	1.07–1.54	0.00672716
6	rs7740486	21714797	G	A	1.22167	1.03–1.45	0.0220915		1.1988	1.01–1.42	0.0395985
6	rs58501414	21714990	C	A	1.22783	1.03–1.46	0.0206427		1.20442	1.01–1.43	0.0373318
6	rs60336041	21714991	C	A	1.25352	1.05–1.5	0.0139287		1.23064	1.03–1.48	0.0248563
6	rs6456443	21716233	A	G	1.22104	1.03–1.45	0.0242218		1.19919	1.01–1.43	0.0417804
6	rs7753199	21717706	A	G	1.26254	1.04–1.53	0.0161627		1.24143	1.03–1.5	0.0266729
6	rs7757232	21717818	A	G	1.27144	1.05–1.54	0.0133962		1.25004	1.03–1.51	0.0224294
6	rs7739666	21718260	C	T	1.25725	1.04–1.52	0.0187019		1.23534	1.02–1.5	0.0310227
6	rs78079423	21734883	G	C	1.94307	1.13–3.34	0.0164086		1.89292	1.1–3.25	0.0207526
6	rs840992	21748181	C	T	1.10299	0.99–1.23	0.0885964		1.12422	1–1.26	0.0443111
6	rs840993	21748588	C	T	1.10593	0.99–1.24	0.0818876		1.12791	1.01–1.27	0.0398681
6	rs840994	21749335	C	T	1.10838	0.99–1.24	0.0756967		1.12966	1.01–1.27	0.0375148
6	rs13209407	21819706	T	A	1.24317	1.05–1.48	0.0137887		1.2553	1.06–1.49	0.0102621
6	rs62404030	21820372	T	C	1.24662	1.05–1.48	0.0125591		1.25878	1.06–1.5	0.00931724
6	rs11758268	21824517	T	C	1.22579	1.04–1.44	0.014848		1.23112	1.05–1.45	0.0128767
6	rs11961985	21824770	C	T	1.18779	1.04–1.36	0.0133198		1.18213	1.03–1.35	0.0162249
6	rs6928935	21824926	T	C	1.18289	1.03–1.36	0.0158065		1.17721	1.03–1.35	0.0192058
6	rs10946475	21831292	G	A	1.20681	1.01–1.44	0.0338948		1.22521	1.03–1.46	0.022389
6	rs147704827	21838377	T	G	0.450008	0.23–0.89	0.0222938		0.44081	0.22–0.87	0.0185266
6	rs114333011	21844140	A	G	0.450721	0.23–0.89	0.0225044		0.441659	0.22–0.87	0.0187589
6	rs11962022	21844709	T	G	1.17763	1.05–1.31	0.00360983		1.16898	1.05–1.31	0.00566467
6	rs9295520	21846656	A	C	1.14318	1.03–1.27	0.0146633		1.13314	1.02–1.26	0.02348
6	rs12199148	21853108	T	C	0.84142	0.74–0.95	0.00664577		0.850058	0.75–0.96	0.0111103
6	rs6905629	21856133	T	G	0.722183	0.57–0.91	0.0058778		0.7599	0.59–0.97	0.0285841
6	rs143784834	21864861	A	G	0.550951	0.32–0.93	0.0269166		0.532924	0.31–0.9	0.019366
6	rs6940645	21867547	G	A	1.11907	1–1.25	0.0457737		1.11756	1–1.25	0.0487557
6	rs11963199	21875876	T	C	0.571276	0.33–1	0.049092		0.552776	0.32–0.97	0.0378582
6	rs6456454	21883176	G	A	0.890278	0.79–1.01	0.0644804		0.867602	0.77–0.98	0.02625
6	rs62402476	21892366	A	T	0.535755	0.32–0.9	0.0184058		0.532714	0.32–0.89	0.0169502
6	rs72657621	21912305	A	G	0.718917	0.56–0.92	0.00779798		0.754949	0.58–0.98	0.0372163
6	rs12206540	21922559	A	G	0.686993	0.53–0.89	0.00408666		0.718654	0.54–0.95	0.0214514
6	rs28431967	21926992	A	G	0.672363	0.52–0.87	0.00215756		0.699295	0.53–0.92	0.0118858
6	rs73736607	21935915	C	T	0.624192	0.39–1	0.0477194		0.609492	0.38–0.97	0.0382302
6	rs6940927	21955544	G	A	0.902104	0.81–1.01	0.0727999		0.891558	0.8–1	0.0468042
6	rs12524622	21975302	T	C	0.606025	0.4–0.92	0.0172577		0.641436	0.42–0.98	0.03835
6	rs137920699	22000084	G	A	1.6019	1.03–2.49	0.0363811		1.55885	1–2.43	0.0490657
6	rs6919195	22001218	C	G	1.2362	1.03–1.49	0.0249547		1.21367	1.01–1.46	0.0417988
6	rs114030818	22032812	A	G	0.647226	0.41–1.03	0.0647298		0.621739	0.39–0.99	0.0444694
6	rs78185729	22033696	G	A	0.869134	0.76–1	0.0443663		0.842495	0.73–0.97	0.0163072
6	rs9460696	22034815	T	C	1.12895	1–1.27	0.0481067		1.13537	1.01–1.28	0.0389751
6	rs151303460	22040930	T	G	1.64473	1.03–2.62	0.0361836		1.61495	1.01–2.58	0.0441437
6	rs57747928	22043899	G	A	1.74841	1.1–2.77	0.017651		1.72286	1.08–2.74	0.0211308
6	rs76390367	22044597	C	A	1.68984	1.12–2.54	0.0118913		1.66475	1.11–2.51	0.014621
6	rs114981842	22055544	C	G	0.705731	0.49–1.02	0.0648406		0.688318	0.47–1	0.0486767
6	rs75619354	22058642	A	G	0.71152	0.5–1.01	0.0592177		0.693257	0.49–0.99	0.0431334
6	rs150135643	22059285	G	A	0.551902	0.32–0.96	0.0355792		0.534145	0.31–0.93	0.0264982
6	rs76208029	22090397	G	T	0.704445	0.51–0.97	0.0323466		0.688915	0.5–0.95	0.0235115
6	rs116704661	22109010	C	A	0.688298	0.5–0.95	0.0212675		0.67656	0.49–0.93	0.0164915
6	rs4712654	22126342	A	T	0.546129	0.32–0.94	0.0276443		0.56377	0.33–0.97	0.0373741
6	rs4712655	22127589	G	A	0.611182	0.41–0.92	0.0186544		0.620947	0.41–0.94	0.0228567
6	rs9393233	22128806	C	T	0.634497	0.42–0.97	0.0353419		0.647528	0.42–0.99	0.0444145
6	rs2223206	22132983	A	G	0.513254	0.3–0.87	0.014208		0.527892	0.31–0.9	0.0190366
6	rs2686	22133483	C	T	0.592217	0.39–0.9	0.0130864		0.601544	0.4–0.91	0.0160988
6	rs12663982	22135994	C	A	0.592217	0.39–0.9	0.0130864		0.601544	0.4–0.91	0.0160988
6	rs112986613	22143761	A	G	0.62234	0.38–1.01	0.0546621		0.604014	0.37–0.98	0.0408155
6	rs6901723	22168940	T	G	1.6704	1.17–2.38	0.00433574		1.64713	1.16–2.34	0.00554789
6	rs148402411	22172393	A	G	1.55899	1.13–2.16	0.00726932		1.53722	1.11–2.13	0.00935194
6	rs116752010	22173390	G	A	1.44348	1.04–2.01	0.0285796		1.4116	1.01–1.96	0.040794
6	rs111480982	22174165	A	T	0.743959	0.55–1.01	0.0550294		0.725847	0.54–0.98	0.0385677
6	rs9466276	22174330	A	G	1.7925	1.29–2.48	0.00046096		1.76468	1.27–2.45	0.000657307
6	rs139908593	22177695	T	G	1.78808	1.29–2.48	0.000485856		1.75956	1.27–2.44	0.000698145
6	rs182178320	22177921	T	C	1.78808	1.29–2.48	0.000485856		1.75956	1.27–2.44	0.000698145
6	rs141277236	22188061	A	G	1.40698	1.02–1.95	0.0400785		1.39159	1–1.93	0.0469245
6	rs13437175	22191290	A	G	1.51713	1.1–2.1	0.0113719		1.49564	1.08–2.07	0.0145198
6	rs139734168	22196870	C	T	1.79892	1.18–2.75	0.00672942		1.77128	1.16–2.71	0.00823395
6	rs115032958	22203440	T	C	1.32278	1.03–1.69	0.0256348		1.30928	1.02–1.68	0.0321333
6	rs1123886	22267975	C	T	1.14224	1–1.3	0.0485073		1.17085	1.02–1.34	0.0220313
6	rs72836169	22269312	G	A	1.24682	0.99–1.58	0.0653842		1.27643	1.01–1.62	0.0432491
6	rs17205146	22272753	T	C	1.12526	1–1.27	0.0491132		1.13158	1.01–1.27	0.039856
6	rs17264653	22273735	C	G	1.12559	1–1.27	0.048294		1.13199	1.01–1.27	0.0390537
6	rs6456479	22274418	C	T	1.12645	1–1.27	0.0468904		1.13287	1.01–1.27	0.0378656
6	rs6456481	22274556	G	A	1.12645	1–1.27	0.0468904		1.13287	1.01–1.27	0.0378656
6	rs6456482	22274678	C	T	1.12703	1–1.27	0.0459384		1.13325	1.01–1.27	0.0373425
6	rs6456483	22275096	G	C	1.12298	0.99–1.27	0.0618162		1.13003	1–1.28	0.0498899
6	rs4712672	22276365	C	T	1.12203	1.01–1.25	0.0394311		1.12286	1.01–1.25	0.038232
6	rs1205961	22286012	G	A	0.825075	0.73–0.93	0.00116969		0.832815	0.74–0.94	0.00299214
6	rs1205959	22288575	T	C	0.840461	0.73–0.97	0.0179647		0.85838	0.74–1	0.0462054
6	rs9379382	22289461	C	T	0.842468	0.73–0.97	0.0194975		0.859966	0.74–1	0.0486839
6	rs114738097	22297614	G	A	0.550029	0.34–0.89	0.0160138		0.536342	0.33–0.87	0.011883
6	rs12210179	22299046	C	T	1.16955	0.97–1.42	0.108862		1.23087	1.01–1.5	0.0407529
6	rs146868523	22305394	C	G	1.51685	1.03–2.23	0.0344697		1.49031	1.01–2.19	0.0432913
6	rs114505258	22306598	C	T	1.84846	1.08–3.15	0.0239225		1.8211	1.07–3.1	0.0274687
6	rs116600043	22307174	A	G	1.57189	1.09–2.26	0.0145339		1.54006	1.07–2.22	0.0199705
6	rs76399366	22340430	A	G	1.70392	1.07–2.71	0.0238342		1.68751	1.06–2.68	0.0268207
6	rs2744146	22342647	T	C	1.47934	1.05–2.09	0.0271881		1.5911	1.11–2.28	0.0109844
6	rs192872960	22350199	A	G	1.58664	1.02–2.47	0.040205		1.55856	1–2.42	0.0490489
6	rs59988216	22392427	T	C	1.58162	1.09–2.3	0.0159604		1.55449	1.07–2.26	0.0208729
6	rs80078109	22454734	C	T	0.835162	0.69–1.01	0.0659466		0.822107	0.68–1	0.04706
6	rs74965081	22474897	G	A	0.833614	0.69–1	0.0511954		0.818658	0.68–0.98	0.0334103
6	rs9356823	22480095	C	A	0.894852	0.8–1	0.0506335		0.892503	0.8–1	0.0456832
6	rs7770209	22486444	A	T	1.17332	1.05–1.31	0.00443823		1.17532	1.05–1.31	0.00406419
6	rs2185731	22490197	T	A	0.877971	0.79–0.98	0.0205037		0.866757	0.78–0.97	0.0117991
6	rs4711015	22491812	C	T	0.879278	0.79–0.98	0.0240063		0.88224	0.79–0.99	0.0280792
6	rs2328716	22493224	G	A	0.882364	0.79–0.99	0.02846		0.886231	0.79–0.99	0.0346908
6	rs6930597	22493804	C	T	0.881603	0.79–0.99	0.0275126		0.885331	0.79–0.99	0.0333355
6	rs9358560	22494167	C	G	0.883449	0.79–0.99	0.0304245		0.88748	0.79–0.99	0.0372818
6	rs4582375	22495200	A	G	0.886717	0.79–0.99	0.0360479		0.890543	0.8–1	0.0434808
6	rs9379410	22495417	G	A	0.88658	0.79–0.99	0.0360757		0.890304	0.8–1	0.0432951
6	rs75860452	22501395	A	G	0.702351	0.52–0.95	0.0222931		0.688309	0.51–0.93	0.0159232
6	rs75073385	22502619	A	G	0.70171	0.52–0.95	0.0219438		0.687593	0.51–0.93	0.015626
6	rs79570736	22593759	A	G	0.587495	0.38–0.91	0.0170554		0.575791	0.37–0.89	0.0134593
6	rs9466412	22615310	C	T	1.20005	1.03–1.4	0.0178816		1.18207	1.01–1.38	0.0325356
6	rs9466413	22615517	G	A	1.20005	1.03–1.4	0.0178816		1.18207	1.01–1.38	0.0325356
6	rs9466414	22616862	C	T	1.2022	1.03–1.4	0.0174345		1.18565	1.02–1.38	0.0305012
6	rs62391092	22641431	T	A	0.782203	0.64–0.95	0.01526		0.803739	0.65–0.99	0.0377995
6	rs150992384	22656785	T	C	0.580266	0.36–0.93	0.0246607		0.568314	0.35–0.91	0.0198293
6	rs75194497	22664922	T	C	0.778786	0.62–0.98	0.0349031		0.790132	0.63–1	0.048114
6	rs114710483	22702908	T	A	1.34331	1.08–1.66	0.00681705		1.31263	1.06–1.63	0.0136734
6	rs142774307	22716169	A	G	1.85487	1.08–3.19	0.0255126		1.81906	1.06–3.13	0.0310238
6	rs115520096	22726657	A	G	0.603219	0.4–0.91	0.0161593		0.65048	0.42–1	0.0497497
6	rs114963035	22727146	G	A	1.84783	1.19–2.86	0.00597032		1.82223	1.17–2.83	0.00737215
6	rs62389295	22731614	T	G	1.1901	0.99–1.43	0.0662126		1.21911	1.01–1.47	0.0388087
6	rs147905632	22732562	G	A	1.51863	1.08–2.14	0.0171869		1.49869	1.06–2.12	0.0213391
6	rs56104052	22733489	A	C	1.20171	0.99–1.46	0.0628718		1.2355	1.02–1.5	0.0347005
6	rs115684367	22735037	T	C	1.99392	1.15–3.45	0.0134583		1.95487	1.13–3.38	0.016663
6	rs9466461	22749679	G	A	0.859575	0.77–0.96	0.00568545		0.849001	0.76–0.95	0.00293833
6	rs4076768	22750961	G	A	0.837306	0.7–1	0.0559046		0.82205	0.68–0.99	0.0358283
6	rs16886855	22751496	A	G	0.843408	0.7–1.01	0.0674901		0.82797	0.69–0.99	0.043728
6	rs9358588	22759710	T	G	0.593396	0.42–0.85	0.00400774		0.626801	0.43–0.91	0.0152557
6	rs4711030	22763084	T	C	0.593686	0.42–0.84	0.00369236		0.626271	0.43–0.91	0.0141819
6	rs73739156	22766735	C	T	0.84585	0.71–1.01	0.0656423		0.829427	0.69–0.99	0.0407312
6	rs9295567	22771083	C	G	0.834502	0.7–0.99	0.0430718		0.818224	0.69–0.98	0.025583
6	rs9460782	22773252	A	G	0.832462	0.7–0.99	0.0402694		0.816252	0.68–0.97	0.0237927
6	rs59020113	22778828	G	C	0.837534	0.7–1	0.0456221		0.822613	0.69–0.98	0.0283934
6	rs9460785	22791127	A	C	0.836611	0.7–1	0.0450908		0.821608	0.69–0.98	0.0280174
6	rs4711033	22791625	G	A	0.625611	0.43–0.91	0.0136712		0.673449	0.45–1	0.0498881
6	rs78651493	22792273	C	T	0.836611	0.7–1	0.0450908		0.821608	0.69–0.98	0.0280174
6	rs4594936	22792759	A	T	0.625611	0.43–0.91	0.0136712		0.673449	0.45–1	0.0498881
6	rs145614116	22793297	C	T	0.839329	0.7–1	0.0550486		0.822607	0.69–0.98	0.0333518
6	rs76847045	22794985	C	A	0.825792	0.69–0.98	0.0308634		0.811236	0.68–0.97	0.0188365
6	rs76819319	22797434	G	A	0.832156	0.7–0.99	0.0383404		0.817454	0.69–0.97	0.0236911
6	rs79140505	22811347	T	C	0.604381	0.41–0.89	0.00993227		0.651215	0.43–0.98	0.0377445
6	rs116396631	22820258	C	T	1.37599	1.05–1.8	0.0188788		1.34137	1.03–1.75	0.0316291
6	rs113536874	22821140	T	C	1.37589	1.06–1.79	0.0184949		1.34267	1.03–1.75	0.0305037
6	rs75836626	22832483	T	G	1.32642	1.03–1.7	0.0260839		1.29703	1.01–1.67	0.0415296
6	rs80228471	22833524	G	C	1.32043	1.03–1.69	0.0291197		1.29115	1–1.66	0.0459488
6	rs79719084	22834248	T	A	1.32021	1.03–1.69	0.0292405		1.29027	1–1.66	0.0464464
6	rs138963256	22836128	C	T	1.3191	1.03–1.69	0.0297448		1.28905	1–1.66	0.0471682
6	rs112390119	22840049	T	G	1.31269	1.04–1.65	0.0197398		1.28824	1.02–1.62	0.0307628
6	rs115509657	22840899	C	T	1.32422	1.03–1.7	0.0267868		1.29634	1.01–1.66	0.041422
6	rs55731111	22857283	C	G	1.19694	1.02–1.41	0.0291374		1.20128	1.02–1.41	0.0262165
6	rs184522076	22895778	A	C	1.73099	1.05–2.86	0.0320707		1.68139	1.02–2.78	0.0427115
6	rs59388863	22896857	C	T	1.72661	1.04–2.86	0.0334762		1.68045	1.02–2.78	0.0432588
6	rs2480014	22913739	A	G	0.813464	0.69–0.96	0.0146637		0.828427	0.7–0.98	0.0293282
6	rs2498285	22913838	G	C	0.815306	0.69–0.96	0.0158071		0.830551	0.7–0.98	0.0316578
6	rs4644039	22920790	C	T	0.819582	0.69–0.97	0.0195306		0.836358	0.71–0.99	0.0400764
6	rs4613815	22920804	C	G	0.814514	0.69–0.96	0.015433		0.830389	0.7–0.98	0.0317301
6	rs147119224	22922099	G	A	1.38955	1.03–1.87	0.0299747		1.3636	1.01–1.84	0.0409208
6	rs9358604	22925531	A	C	0.775778	0.66–0.91	0.00222791		0.795446	0.67–0.95	0.01111
6	rs75973330	22932182	A	T	1.18314	1.05–1.34	0.00743038		1.16093	1.02–1.32	0.0209493
6	rs7741959	22936827	A	G	1.14678	1.02–1.29	0.0188342		1.12839	1–1.27	0.0410192
6	rs4629678	22944608	G	A	0.782447	0.66–0.92	0.00327277		0.803181	0.67–0.97	0.0207228
6	rs35341164	22945812	C	T	0.620231	0.42–0.91	0.0157628		0.655478	0.44–0.97	0.0344839
6	rs4130870	22949671	A	G	1.19962	1.03–1.4	0.0195525		1.17697	1.01–1.37	0.038412
6	rs9358607	22952265	A	G	1.19962	1.03–1.4	0.0195525		1.17697	1.01–1.37	0.038412
6	rs4370357	22956436	C	T	1.20082	1.03–1.4	0.0188359		1.17789	1.01–1.37	0.0373982
6	rs7766276	22956779	C	T	1.20082	1.03–1.4	0.0188359		1.17789	1.01–1.37	0.0373982
6	rs4236021	22958753	C	A	1.20337	1.03–1.4	0.017553		1.18026	1.01–1.38	0.0351908
6	rs4712730	22959114	A	G	1.20337	1.03–1.4	0.017553		1.18026	1.01–1.38	0.0351908
6	rs2498295	22961318	T	C	1.1939	1.03–1.39	0.0215667		1.17165	1.01–1.36	0.0418482
6	rs2498299	22963479	T	C	1.19144	1.02–1.39	0.0230811		1.17019	1–1.36	0.0434732
6	rs2498301	22964439	G	A	1.19241	1.03–1.39	0.0225154		1.17134	1.01–1.36	0.0422925
6	rs2498302	22964484	G	T	1.19554	1.03–1.39	0.0203282		1.17467	1.01–1.37	0.0383278
6	rs2498303	22965175	G	A	1.19241	1.03–1.39	0.0225154		1.17134	1.01–1.36	0.0422925
6	rs2473711	22965499	C	T	1.19342	1.03–1.39	0.0219748		1.17168	1.01–1.37	0.0420574
6	rs2473663	22973002	C	T	1.22712	1.03–1.46	0.0213278		1.20052	1.01–1.43	0.0416835
6	rs2473685	22979684	A	C	0.785755	0.66–0.93	0.00637921		0.807921	0.66–0.98	0.0342816
6	rs9466539	22989360	C	T	0.783309	0.66–0.94	0.00692529		0.800818	0.65–0.99	0.0386181
6	rs78906979	22999783	G	A	1.30739	1.03–1.66	0.029684		1.27511	1–1.62	0.0492675
6	rs12527092	23001736	A	C	0.86443	0.77–0.97	0.0167774		0.877338	0.78–0.99	0.0332647
6	rs12530479	23001744	G	A	0.86443	0.77–0.97	0.0167774		0.877338	0.78–0.99	0.0332647
6	rs6912766	23021257	T	C	0.860965	0.74–1	0.0427112		0.861656	0.75–1	0.0440699
6	rs140461515	23033313	G	A	1.42348	1.03–1.97	0.0340566		1.39479	1.01–1.93	0.0455011
6	rs143227801	23034410	T	C	1.43203	1.03–1.98	0.030546		1.40175	1.01–1.94	0.041359
6	rs146611315	23034442	T	G	1.43203	1.03–1.98	0.030546		1.40175	1.01–1.94	0.041359
6	rs138246071	23035237	A	T	1.44326	1.05–1.99	0.0258835		1.4125	1.02–1.95	0.0355134
6	rs138599386	23035670	A	G	1.44738	1.06–1.99	0.0218674		1.41622	1.03–1.94	0.030628
6	rs114333012	23037069	A	G	1.43849	1.04–1.98	0.0263614		1.40936	1.02–1.94	0.0357066
6	rs1000924	23048615	G	A	1.19152	1.01–1.4	0.0331302		1.18333	1.01–1.39	0.0405189
6	rs74535650	23056354	A	T	1.30758	1.02–1.67	0.0337379		1.28389	1–1.65	0.048291
6	rs185491170	23061066	T	C	1.30758	1.02–1.67	0.0337379		1.28389	1–1.65	0.048291
6	rs115124396	23062995	G	C	1.19039	1.01–1.4	0.0340786		1.18229	1.01–1.39	0.0415727
6	rs145536837	23064522	A	G	1.18928	1.01–1.4	0.0350412		1.18116	1.01–1.39	0.0427372
6	rs72840457	23066587	G	T	1.18624	1.01–1.39	0.0377335		1.17814	1–1.38	0.0459365
6	rs72840459	23067039	G	A	1.18624	1.01–1.39	0.0377335		1.17814	1–1.38	0.0459365
6	rs61050067	23067785	C	T	1.18624	1.01–1.39	0.0377335		1.17814	1–1.38	0.0459365
6	rs60597034	23067857	A	G	1.18624	1.01–1.39	0.0377335		1.17814	1–1.38	0.0459365
6	rs4379283	23113746	A	G	0.767555	0.63–0.94	0.00919097		0.798067	0.64–0.99	0.042083
6	rs11752678	23127186	T	C	0.774155	0.64–0.94	0.0109339		0.805202	0.65–1	0.0471717
6	rs13213472	23135231	C	G	0.773554	0.64–0.94	0.00878858		0.794391	0.65–0.98	0.0283069
6	rs35730794	23139703	C	T	0.724813	0.58–0.91	0.00495427		0.751675	0.59–0.95	0.0175566
6	rs78018336	23146517	A	G	0.698933	0.48–1.02	0.0614595		0.681742	0.47–0.99	0.0465723
6	rs116662324	23161765	T	A	0.697095	0.48–1	0.0522887		0.679912	0.47–0.98	0.038898
6	rs35905470	23163136	T	C	0.784041	0.65–0.94	0.00917248		0.808203	0.66–0.98	0.0325256
6	rs9379479	23191842	C	T	0.855381	0.76–0.96	0.00913909		0.870647	0.76–1	0.0472047
6	rs114470752	23194297	A	C	0.66164	0.44–1	0.0508993		0.647049	0.43–0.98	0.0401879
6	rs79304273	23201578	G	A	0.68284	0.48–0.98	0.0364525		0.667605	0.47–0.96	0.0278092
6	rs115837368	23202394	G	A	1.33943	1.06–1.69	0.0147531		1.30991	1.03–1.66	0.0251147
6	rs116453661	23204402	T	C	1.34237	1.06–1.7	0.013887		1.31057	1.04–1.66	0.024639
6	rs11970152	23231649	A	G	1.19993	1.04–1.38	0.0121119		1.18237	1.02–1.37	0.0234966
6	rs73739256	23236423	C	T	1.17524	1.03–1.34	0.0160256		1.15267	1.01–1.32	0.0387985
6	rs57461795	23236839	T	C	0.877387	0.78–0.99	0.0379695		0.877764	0.78–0.99	0.0387468
6	rs72841669	23238639	T	C	0.87668	0.77–0.99	0.0371018		0.877094	0.77–0.99	0.0378942
6	rs73382821	23239573	G	A	1.1712	1.03–1.34	0.0183101		1.14891	1–1.31	0.043262
6	rs73382822	23240099	G	A	1.17014	1.03–1.33	0.0189744		1.14747	1–1.31	0.0451587
6	rs4540258	23241067	G	A	1.12939	1.01–1.26	0.0256487		1.12338	1.01–1.25	0.0332587
6	rs6914119	23242931	A	G	1.17077	1.03–1.34	0.0186419		1.14928	1–1.31	0.0428894
6	rs4401649	23243627	G	A	1.16644	1.02–1.33	0.0218005		1.14459	1–1.31	0.0497017
6	rs6906444	23245179	C	T	1.17269	1.03–1.34	0.0176079		1.15031	1.01–1.32	0.0417202
6	rs73382864	23250655	A	T	1.186	1.04–1.35	0.0112027		1.16163	1.01–1.33	0.0299281
6	rs145595832	23255340	T	C	0.712306	0.5–1.01	0.0541477		0.699024	0.5–0.99	0.0419491
6	rs138603434	23255890	G	C	0.712283	0.5–1.01	0.0541169		0.698945	0.49–0.99	0.0418814
6	rs55759606	23272532	T	C	1.28167	1.02–1.61	0.0345911		1.29833	1.03–1.64	0.0265754
6	rs4580859	23276052	T	A	1.13302	1.01–1.27	0.0281123		1.12461	1–1.26	0.0409357
6	rs7768082	23276298	G	A	1.13432	1.01–1.27	0.0266649		1.126	1.01–1.26	0.0388176
6	rs4640880	23279094	A	C	1.14218	1.02–1.28	0.0191477		1.12487	1–1.26	0.0446343
6	rs10155712	23279185	A	T	1.4143	1.05–1.91	0.0241565		1.39361	1.03–1.88	0.0310126
6	rs113967872	23283539	A	G	1.49493	1.09–2.06	0.0136851		1.47543	1.07–2.03	0.0170721
6	rs7761289	23287651	G	A	1.13587	1.02–1.27	0.0254565		1.12271	1–1.26	0.0487517
6	rs9358624	23289440	G	A	1.13595	1.02–1.27	0.024071		1.12338	1–1.26	0.0464172
6	rs9379492	23291294	T	C	1.13644	1.02–1.27	0.0201514		1.12218	1–1.25	0.0417807
6	rs187681888	23292084	G	A	0.712334	0.5–1.01	0.0587383		0.695233	0.49–0.99	0.0434585
6	rs55971715	23293788	A	T	1.23929	1–1.54	0.0539042		1.25222	1.01–1.56	0.0438044
6	rs6456540	23296144	T	C	0.652765	0.47–0.91	0.010706		0.667728	0.48–0.93	0.0160658
6	rs62400224	23314710	T	A	0.656524	0.47–0.92	0.0150351		0.698903	0.49–1	0.0470348
6	rs59059773	23321462	G	A	0.824602	0.69–0.99	0.0335676		0.829958	0.69–0.99	0.0402926
6	rs75568127	23335699	T	C	0.626773	0.46–0.85	0.00301398		0.607457	0.45–0.83	0.00162224
6	rs62401566	23336912	A	G	1.16135	0.96–1.41	0.12683		1.25109	1.02–1.53	0.0302495
6	rs78545702	23337187	C	G	1.588	1.03–2.46	0.0382784		1.81628	1.16–2.85	0.00936479
6	rs17274747	23338399	C	T	0.781871	0.66–0.92	0.00347654		0.778937	0.66–0.92	0.0030354
6	rs9379500	23342371	A	T	0.861407	0.76–0.98	0.019646		0.870715	0.77–0.99	0.0313685
6	rs9366492	23343297	T	C	0.861669	0.76–0.98	0.0198203		0.870823	0.77–0.99	0.031448
6	rs9393399	23343408	G	A	0.863257	0.76–0.98	0.0214788		0.872411	0.77–0.99	0.0338526
6	rs9348563	23343429	A	G	0.863257	0.76–0.98	0.0214788		0.872411	0.77–0.99	0.0338526
6	rs116626964	23343980	T	C	0.61354	0.41–0.92	0.0185072		0.603081	0.4–0.91	0.0147034
6	rs139656991	23346338	T	C	0.61354	0.41–0.92	0.0185072		0.603081	0.4–0.91	0.0147034
6	rs6936150	23346845	G	C	0.861047	0.76–0.98	0.0191342		0.87012	0.77–0.99	0.0303193
6	rs9379501	23347191	C	A	0.85674	0.76–0.97	0.0151867		0.865514	0.76–0.98	0.0241444
6	rs9356859	23347228	T	C	0.853969	0.75–0.97	0.0135059		0.862475	0.76–0.98	0.021336
6	rs9295585	23347639	G	A	0.85674	0.76–0.97	0.0151867		0.865514	0.76–0.98	0.0241444
6	rs6899906	23348187	T	C	0.85674	0.76–0.97	0.0151867		0.865514	0.76–0.98	0.0241444
6	rs7450213	23348847	C	T	0.874178	0.78–0.98	0.01662		0.872969	0.78–0.97	0.0155008
6	rs7450234	23348850	C	A	0.874178	0.78–0.98	0.01662		0.872969	0.78–0.97	0.0155008
6	rs4712756	23348913	A	G	0.856846	0.76–0.97	0.0152768		0.865512	0.76–0.98	0.0241504
6	rs7769104	23349837	C	T	0.855892	0.76–0.97	0.0145438		0.864611	0.76–0.98	0.0231309
6	rs6912126	23350120	A	G	0.855892	0.76–0.97	0.0145438		0.864611	0.76–0.98	0.0231309
6	rs6912380	23350433	T	C	0.855047	0.75–0.97	0.0139227		0.86353	0.76–0.98	0.0219581
6	rs6935775	23350714	C	T	0.855047	0.75–0.97	0.0139227		0.86353	0.76–0.98	0.0219581
6	rs12195266	23350792	T	C	0.855047	0.75–0.97	0.0139227		0.86353	0.76–0.98	0.0219581
6	rs6917745	23351090	G	A	0.85424	0.75–0.97	0.0133516		0.862742	0.76–0.98	0.0211393
6	rs6918028	23351189	T	C	0.85424	0.75–0.97	0.0133516		0.862742	0.76–0.98	0.0211393
6	rs7769853	23352011	A	G	0.85424	0.75–0.97	0.0133516		0.862742	0.76–0.98	0.0211393
6	rs7769637	23352143	G	A	0.85424	0.75–0.97	0.0133516		0.862742	0.76–0.98	0.0211393
6	rs7751989	23352223	A	T	0.866604	0.77–0.98	0.0222386		0.880045	0.78–1	0.044306
6	rs7770345	23352281	T	G	0.85424	0.75–0.97	0.0133516		0.862742	0.76–0.98	0.0211393
6	rs9466755	23352409	A	C	0.863009	0.77–0.96	0.00858234		0.861546	0.77–0.96	0.00782718
6	rs9393400	23352704	C	T	0.85424	0.75–0.97	0.0133516		0.862742	0.76–0.98	0.0211393
6	rs4712757	23353766	G	T	0.85424	0.75–0.97	0.0133516		0.862742	0.76–0.98	0.0211393
6	rs61242159	23354088	A	G	0.567666	0.37–0.86	0.00822529		0.558234	0.37–0.85	0.00649666
6	rs6904707	23354338	A	G	0.85424	0.75–0.97	0.0133516		0.862742	0.76–0.98	0.0211393
6	rs4513784	23355355	T	C	0.859034	0.76–0.97	0.0170815		0.867638	0.77–0.98	0.0267551
6	rs12194793	23355793	T	G	0.859034	0.76–0.97	0.0170815		0.867638	0.77–0.98	0.0267551
6	rs9393402	23356088	A	G	0.858065	0.76–0.97	0.0157201		0.866087	0.76–0.98	0.0240706
6	rs36010035	23357001	T	G	0.85583	0.76–0.97	0.0146989		0.86488	0.76–0.98	0.0237583
6	rs7763712	23358040	T	C	0.857625	0.76–0.97	0.0155342		0.866498	0.76–0.98	0.024898
6	rs9379502	23358239	G	A	0.867838	0.77–0.98	0.0230959		0.880775	0.78–1	0.0451872
6	rs9379504	23364612	T	G	0.855865	0.76–0.97	0.0142599		0.864488	0.76–0.98	0.0227562
6	rs9393405	23364867	A	G	0.852199	0.75–0.97	0.0128987		0.860919	0.76–0.98	0.0207607
6	rs6938377	23364899	T	C	0.85506	0.75–0.97	0.0136804		0.863592	0.76–0.98	0.0217991
6	rs4642461	23364967	C	T	0.865032	0.77–0.98	0.0202057		0.878275	0.78–0.99	0.0407356
6	rs4446565	23365293	T	C	0.856795	0.76–0.97	0.0134762		0.871391	0.77–0.99	0.030209
6	rs1925453	23365820	G	A	0.875842	0.78–0.98	0.0185165		0.880297	0.79–0.98	0.02377
6	rs9356861	23366140	C	T	0.865925	0.77–0.98	0.0210833		0.879301	0.78–1	0.0425285
6	rs75687014	23366232	C	T	1.58883	0.97–2.62	0.0686369		1.7561	1.06–2.92	0.0300823
6	rs58752839	23366385	A	T	0.628499	0.42–0.93	0.0218772		0.617847	0.42–0.92	0.0173996
6	rs73742289	23366540	C	T	0.523839	0.29–0.94	0.0312445		0.511067	0.28–0.92	0.0252338
6	rs7765996	23367123	A	T	0.868126	0.77–0.98	0.023651		0.882197	0.78–1	0.0485379
6	rs148635725	23371095	A	G	0.645003	0.44–0.96	0.0289868		0.631624	0.43–0.94	0.0220432
6	rs6918629	23374214	A	G	0.871046	0.78–0.97	0.0143994		0.881175	0.79–0.99	0.0261676
6	rs6904862	23375531	C	T	1.17984	1.05–1.32	0.0037655		1.17579	1.05–1.32	0.00461004
6	rs77963486	23387960	C	T	2.02402	1.17–3.5	0.011537		1.96318	1.14–3.39	0.0155066
6	rs138476375	23394780	C	T	2.18575	1.26–3.8	0.00552956		2.11668	1.22–3.68	0.00776475
6	rs115686935	23417282	G	A	1.5791	1.03–2.42	0.0357573		1.56727	1.02–2.4	0.0389768
6	rs112169905	23417335	G	A	1.37059	1.04–1.81	0.0269509		1.34182	1.01–1.78	0.0397477
6	rs191411066	23417929	C	T	1.5791	1.03–2.42	0.0357573		1.56727	1.02–2.4	0.0389768
6	rs78482823	23418466	T	G	1.5791	1.03–2.42	0.0357573		1.56727	1.02–2.4	0.0389768
6	rs116835253	23423538	A	C	1.58848	1.03–2.44	0.0353047		1.57521	1.02–2.42	0.0387305
6	rs148145863	23427019	A	G	0.469015	0.29–0.77	0.00281281		0.451109	0.27–0.74	0.00176589
6	rs7755814	23428877	C	A	0.828767	0.71–0.96	0.0142485		0.823637	0.71–0.96	0.0115549
6	rs140589281	23428932	T	C	0.652157	0.44–0.98	0.0376094		0.638908	0.43–0.96	0.0299992
6	rs146738240	23431149	C	T	1.29736	1.02–1.64	0.0312433		1.28545	1.01–1.63	0.0377695
6	rs113746669	23432287	T	C	1.26298	1.03–1.55	0.0255594		1.24363	1.01–1.53	0.0375627
6	rs4712764	23432793	A	G	1.2889	1.02–1.63	0.035339		1.27546	1.01–1.62	0.0436574
6	rs406340	23433698	G	C	1.12428	0.99–1.27	0.0617742		1.14797	1.01–1.3	0.0301651
6	rs2223494	23433756	T	C	1.12426	0.99–1.27	0.0633289		1.14489	1.01–1.3	0.0340605
6	rs114230774	23433904	G	C	1.55381	1.02–2.37	0.0402692		1.54458	1.01–2.35	0.0432989
6	rs116761965	23434117	T	C	1.55381	1.02–2.37	0.0402692		1.54458	1.01–2.35	0.0432989
6	rs2022329	23434736	A	G	1.14289	1.01–1.29	0.0324511		1.15976	1.03–1.31	0.0184466
6	rs187253981	23437640	C	G	1.6193	1.05–2.5	0.0295867		1.61238	1.04–2.49	0.0312662
6	rs74962763	23439492	G	A	1.56099	1.01–2.42	0.0462643		1.55235	1–2.41	0.0492066
6	rs10484539	23439826	G	T	0.819634	0.66–1.01	0.0664986		0.80144	0.65–0.99	0.04219
6	rs115672515	23440118	A	G	1.56226	1.01–2.42	0.0458696		1.55364	1–2.41	0.0487769
6	rs2294507	23444515	T	G	0.736032	0.56–0.97	0.0320447		0.727761	0.55–0.96	0.02615
6	rs79801240	23444833	T	G	0.686213	0.46–1.01	0.0581117		0.670608	0.45–0.99	0.0451918
6	rs112744735	23450798	A	C	0.751589	0.57–0.98	0.0367954		0.735097	0.56–0.96	0.0246664
6	rs6456552	23453851	C	G	0.762605	0.59–0.99	0.0449325		0.747861	0.57–0.97	0.0313136
6	rs191887514	23475692	G	C	0.51767	0.29–0.92	0.0253817		0.503692	0.28–0.9	0.0200127
6	rs189872939	23479706	G	C	0.51767	0.29–0.92	0.0253817		0.503692	0.28–0.9	0.0200127
6	rs56234778	23515947	T	C	0.887444	0.78–1	0.0589438		0.882079	0.78–1	0.0472582
6	rs77947119	23516824	A	T	0.71101	0.51–0.98	0.0400228		0.707872	0.51–0.98	0.0368408
6	rs116429476	23521959	G	A	1.55048	1.08–2.23	0.0185039		1.51271	1.05–2.18	0.0266797
6	rs7774155	23537865	G	A	0.556886	0.31–0.99	0.0447284		0.538615	0.3–0.96	0.0348667
6	rs62400909	23539602	C	A	1.48459	0.94–2.34	0.0894947		1.66932	1.04–2.67	0.0324773
6	rs187059959	23540712	T	C	0.556584	0.31–0.99	0.0445434		0.538526	0.3–0.96	0.0348228
6	rs190689616	23540714	C	T	0.556584	0.31–0.99	0.0445434		0.538526	0.3–0.96	0.0348228
6	rs7762109	23542719	C	T	0.556584	0.31–0.99	0.0445434		0.538526	0.3–0.96	0.0348228
6	rs186251591	23547009	T	A	0.554401	0.32–0.97	0.0376571		0.536329	0.31–0.94	0.0290983
6	rs144661942	23547858	G	A	1.61502	1.17–2.23	0.00370875		1.57311	1.14–2.18	0.00630113
6	rs62400912	23547967	T	C	1.44341	0.92–2.27	0.111471		1.62886	1.02–2.59	0.039997
6	rs114491338	23549269	T	C	0.583028	0.34–1.01	0.0529495		0.567015	0.33–0.98	0.043095
6	rs149796	23575645	G	A	1.08031	0.95–1.22	0.224999		1.14642	1–1.31	0.0455247
6	rs114058575	23581995	A	G	0.617457	0.38–1	0.0485765		0.598157	0.37–0.97	0.0359793
6	rs75206570	23588577	C	T	0.767507	0.59–1	0.0479441		0.752093	0.58–0.98	0.0336129
6	rs115715571	23588579	G	C	1.64383	1.18–2.3	0.00360687		1.60828	1.15–2.25	0.00559554
6	rs116583266	23589032	T	C	1.55511	1.11–2.18	0.0108097		1.52068	1.08–2.14	0.0159999
6	rs197979	23592348	T	C	1.12879	1–1.27	0.0435025		1.16021	1.03–1.31	0.0155875
6	rs197980	23592428	C	T	1.12913	1–1.27	0.0468649		1.16645	1.03–1.32	0.0139702
6	rs197983	23592893	G	A	1.13319	1–1.28	0.0426998		1.17103	1.03–1.33	0.0125408
6	rs197984	23592902	C	T	1.13319	1–1.28	0.0426998		1.17103	1.03–1.33	0.0125408
6	rs197985	23593057	C	T	1.15366	1.02–1.3	0.0215905		1.19334	1.05–1.35	0.00577096
6	rs197986	23593195	G	A	1.15134	1.02–1.3	0.0236579		1.19117	1.05–1.35	0.00635853
6	rs197987	23593218	G	A	1.15366	1.02–1.3	0.0215905		1.19334	1.05–1.35	0.00577096
6	rs197988	23593375	A	G	1.13844	1.01–1.28	0.0344328		1.17503	1.04–1.33	0.0104909
6	rs197989	23593504	G	A	1.14336	1.01–1.29	0.0295628		1.1834	1.05–1.34	0.00789248
6	rs197990	23593536	A	G	1.13074	1–1.28	0.0465692		1.17112	1.03–1.33	0.0129938
6	rs197991	23593643	T	C	1.12087	0.99–1.27	0.0671		1.16306	1.03–1.32	0.0186541
6	rs2025503	23593767	A	C	0.895014	0.8–1.01	0.0612135		0.887798	0.79–1	0.0450883
6	rs9466858	23597831	G	T	1.11937	0.94–1.33	0.193231		1.23607	1.03–1.49	0.0260055
6	rs9466859	23598798	T	C	1.13492	0.95–1.36	0.1638		1.2362	1.02–1.49	0.0287789
6	rs183319007	23621924	C	A	1.64276	1.09–2.47	0.0166556		1.58923	1.06–2.39	0.0253475
6	rs149044047	23622658	C	T	1.76721	1.16–2.7	0.00849291		1.71699	1.12–2.62	0.0123858
6	rs77812694	23628070	A	G	1.76721	1.16–2.7	0.00849291		1.71699	1.12–2.62	0.0123858
6	rs79495488	23638194	C	T	1.88202	1.23–2.87	0.00344072		1.82791	1.2–2.79	0.00526455
6	rs79054973	23638905	A	C	1.88202	1.23–2.87	0.00344072		1.82791	1.2–2.79	0.00526455
6	rs73385364	23639202	A	T	0.847322	0.72–1	0.0451609		0.822509	0.7–0.97	0.0199664
6	rs80079209	23643373	C	T	1.75571	1.14–2.7	0.0104053		1.70224	1.11–2.62	0.015418
6	rs12200001	23664761	A	G	0.849758	0.76–0.95	0.00409923		0.868661	0.77–0.98	0.018339
6	rs692984	23668225	T	A	1.307	1.11–1.54	0.00165165		1.28852	1.09–1.52	0.00301036
6	rs77339315	23668312	A	T	1.37275	1.01–1.86	0.0419619		1.35734	1–1.84	0.0498191
6	rs75301922	23668317	C	T	1.39273	1.1–1.77	0.00669635		1.35929	1.07–1.73	0.0124556
6	rs75333140	23668318	A	G	1.39273	1.1–1.77	0.00669635		1.35929	1.07–1.73	0.0124556
6	rs79511945	23668321	C	G	1.37275	1.01–1.86	0.0419619		1.35734	1–1.84	0.0498191
6	rs115328374	23668340	G	A	1.38027	1.09–1.75	0.00801876		1.348	1.06–1.71	0.0144684
6	rs79967597	23668514	C	T	1.39126	1.1–1.77	0.00686696		1.35768	1.07–1.73	0.01279
6	rs80194266	23668595	C	A	1.39875	1.03–1.9	0.031432		1.38338	1.02–1.88	0.037438
6	rs76561998	23668792	C	G	1.59531	1.15–2.22	0.00550107		1.55626	1.12–2.17	0.00878025
6	rs115192029	23668842	A	G	1.40067	1.1–1.78	0.00576182		1.36686	1.07–1.74	0.0108699
6	rs114151332	23669064	A	G	1.40173	1.1–1.78	0.00565525		1.36812	1.08–1.74	0.0106446
6	rs78431329	23669327	C	G	1.39163	1.1–1.77	0.00666476		1.35823	1.07–1.73	0.0124213
6	rs76969552	23669455	G	A	1.39163	1.1–1.77	0.00666476		1.35823	1.07–1.73	0.0124213
6	rs115083422	23669650	G	A	1.39163	1.1–1.77	0.00666476		1.35823	1.07–1.73	0.0124213
6	rs111392143	23669799	T	G	1.39163	1.1–1.77	0.00666476		1.35823	1.07–1.73	0.0124213
6	rs74379165	23669990	G	A	1.40107	1.1–1.78	0.00573154		1.36743	1.08–1.74	0.0107797
6	rs112061812	23670059	A	T	1.40107	1.1–1.78	0.00573154		1.36743	1.08–1.74	0.0107797
6	rs111699806	23670071	T	C	1.40107	1.1–1.78	0.00573154		1.36743	1.08–1.74	0.0107797
6	rs115528053	23670150	G	C	1.41131	1.11–1.79	0.00485206		1.37743	1.08–1.75	0.00921731
6	rs77562875	23670413	T	C	1.41131	1.11–1.79	0.00485206		1.37743	1.08–1.75	0.00921731
6	rs115032630	23670423	G	A	1.38482	1.03–1.87	0.0327461		1.34994	1–1.82	0.0497595
6	rs9393429	23670662	G	A	1.34329	1.13–1.6	0.00101856		1.31164	1.1–1.57	0.00277428
6	rs79397237	23670874	T	C	1.57123	1.13–2.18	0.00696626		1.53281	1.1–2.13	0.0110057
6	rs189550993	23671123	C	T	1.41131	1.11–1.79	0.00485206		1.37743	1.08–1.75	0.00921731
6	rs74463386	23671227	G	A	1.41131	1.11–1.79	0.00485206		1.37743	1.08–1.75	0.00921731
6	rs483393	23671739	T	C	1.23154	1.02–1.49	0.0304334		1.21269	1–1.47	0.0456278
6	rs503008	23671740	G	A	1.23154	1.02–1.49	0.0304334		1.21269	1–1.47	0.0456278
6	rs501427	23671844	G	A	1.24122	1.06–1.45	0.00621229		1.21857	1.04–1.42	0.0128474
6	rs486959	23672087	G	T	1.24122	1.06–1.45	0.00621229		1.21857	1.04–1.42	0.0128474
6	rs487188	23672168	T	C	1.23154	1.02–1.49	0.0304334		1.21269	1–1.47	0.0456278
6	rs498606	23672169	G	T	1.2299	1.02–1.49	0.031617		1.20979	1–1.46	0.0484911
6	rs497733	23672259	G	A	1.23154	1.02–1.49	0.0304334		1.21269	1–1.47	0.0456278
6	rs2181941	23672330	T	C	1.1335	1.01–1.27	0.0308106		1.14374	1.02–1.28	0.0211059
6	rs77633247	23672712	G	T	1.54938	1.12–2.15	0.00858738		1.51141	1.09–2.1	0.0134743
6	rs114944740	23673163	A	G	1.41022	1.04–1.9	0.0246593		1.37514	1.02–1.86	0.0379034
6	rs116019514	23673279	A	G	1.41317	1.11–1.8	0.00469214		1.37941	1.08–1.76	0.00890819
6	rs114834764	23673291	C	G	1.41317	1.11–1.8	0.00469214		1.37941	1.08–1.76	0.00890819
6	rs9379541	23673297	A	C	1.35229	1.13–1.61	0.000788226		1.32094	1.11–1.58	0.00215893
6	rs116095182	23673437	T	C	1.41317	1.11–1.8	0.00469214		1.37941	1.08–1.76	0.00890819
6	rs141908772	23673451	G	A	1.41317	1.11–1.8	0.00469214		1.37941	1.08–1.76	0.00890819
6	rs138256852	23673770	G	A	1.4105	1.05–1.9	0.0245847		1.37525	1.02–1.86	0.0378657
6	rs116587303	23673855	C	T	1.41347	1.11–1.8	0.00466936		1.37955	1.08–1.76	0.00889271
6	rs74564181	23673868	C	T	1.42702	1.12–1.81	0.00362708		1.39018	1.09–1.77	0.00735003
6	rs78637541	23674027	G	C	1.41347	1.11–1.8	0.00466936		1.37955	1.08–1.76	0.00889271
6	rs75292266	23674036	G	C	1.41347	1.11–1.8	0.00466936		1.37955	1.08–1.76	0.00889271
6	rs80140489	23674127	G	A	1.41347	1.11–1.8	0.00466936		1.37955	1.08–1.76	0.00889271
6	rs139565387	23674299	A	G	1.40934	1.04–1.9	0.024924		1.37404	1.02–1.86	0.0383938
6	rs144988555	23674300	A	C	1.41226	1.11–1.79	0.00477147		1.37827	1.08–1.75	0.00908909
6	rs147560405	23674301	A	C	1.41226	1.11–1.79	0.00477147		1.37827	1.08–1.75	0.00908909
6	rs140346784	23674349	T	G	1.59219	1.15–2.2	0.00509042		1.5549	1.12–2.16	0.00807816
6	rs524495	23674451	G	A	1.23324	1.02–1.49	0.0295155		1.21453	1.01–1.47	0.0441763
6	rs113573518	23674457	T	C	1.41226	1.11–1.79	0.00477147		1.37827	1.08–1.75	0.00908909
6	rs75689547	23674558	T	A	1.41226	1.11–1.79	0.00477147		1.37827	1.08–1.75	0.00908909
6	rs76013874	23674750	C	T	1.42198	1.12–1.81	0.00396725		1.38832	1.09–1.77	0.00757907
6	rs76958417	23674972	C	T	1.41226	1.11–1.79	0.00477147		1.37827	1.08–1.75	0.00908909
6	rs115766115	23675042	T	C	1.40934	1.04–1.9	0.024924		1.37404	1.02–1.86	0.0383938
6	rs114150505	23675053	T	C	1.41226	1.11–1.79	0.00477147		1.37827	1.08–1.75	0.00908909
6	rs114607433	23675166	C	T	1.41226	1.11–1.79	0.00477147		1.37827	1.08–1.75	0.00908909
6	rs75081662	23675238	C	T	1.41226	1.11–1.79	0.00477147		1.37827	1.08–1.75	0.00908909
6	rs9366510	23675260	T	G	1.40088	1.1–1.78	0.00561123		1.36821	1.08–1.74	0.0103456
6	rs116421452	23675546	A	T	1.41226	1.11–1.79	0.00477147		1.37827	1.08–1.75	0.00908909
6	rs79060810	23675707	A	G	1.41226	1.11–1.79	0.00477147		1.37827	1.08–1.75	0.00908909
6	rs693113	23676729	G	A	1.25924	1.05–1.5	0.0112121		1.24442	1.04–1.49	0.016264
6	rs1748432	23677090	A	G	1.15102	1.03–1.28	0.010264		1.15356	1.04–1.28	0.00915218
6	rs116511718	23679115	C	T	1.55059	1.12–2.15	0.00847172		1.51275	1.09–2.1	0.0132798
6	rs509389	23679653	G	T	1.31561	1.11–1.56	0.00150919		1.29792	1.09–1.54	0.00265573
6	rs791985	23680505	T	C	1.27592	1.05–1.55	0.0142613		1.26006	1.04–1.53	0.0201858
6	rs114836022	23681453	T	A	1.56253	1.12–2.17	0.00777637		1.52382	1.1–2.12	0.0122903
6	rs526263	23683509	G	C	0.878774	0.79–0.98	0.015982		0.882599	0.79–0.98	0.0200282
6	rs7749158	23686720	C	G	1.44541	1.07–1.95	0.0156872		1.40926	1.04–1.9	0.0249121
6	rs2057352	23687769	G	A	1.1449	1.03–1.27	0.0129594		1.14582	1.03–1.27	0.0124104
6	rs2057353	23687812	C	G	1.13786	1.02–1.27	0.0187952		1.14009	1.02–1.27	0.017102
6	rs2031392	23688649	G	A	1.17114	1.05–1.31	0.00564124		1.1747	1.05–1.31	0.0048431
6	rs35713964	23688857	A	G	1.1492	1.03–1.28	0.0134349		1.1557	1.03–1.29	0.0102099
6	rs17213333	23689344	A	C	1.11296	0.99–1.25	0.0688443		1.12793	1–1.27	0.042026
6	rs184568539	23691087	A	G	1.6532	1.1–2.49	0.0159985		1.60969	1.07–2.42	0.0226801
6	rs189319671	23702599	C	G	1.28509	1.03–1.6	0.0260578		1.2586	1.01–1.57	0.0427955
6	rs6911821	23703903	G	C	1.57728	1.14–2.18	0.00611724		1.54226	1.11–2.14	0.00936964
6	rs6911844	23703978	T	A	1.57728	1.14–2.18	0.00611724		1.54226	1.11–2.14	0.00936964
6	rs6928995	23712323	T	C	1.64402	1.1–2.46	0.01599		1.60353	1.07–2.4	0.0223224
6	rs115334928	23716203	T	A	1.57728	1.14–2.18	0.00611724		1.54308	1.11–2.14	0.00928168
6	rs114411880	23717837	A	G	1.57975	1.14–2.19	0.00594577		1.54591	1.11–2.14	0.00899097
6	rs115682905	23718848	T	G	1.57975	1.14–2.19	0.00594577		1.54591	1.11–2.14	0.00899097
6	rs114860662	23719987	C	T	1.57975	1.14–2.19	0.00594577		1.54591	1.11–2.14	0.00899097
6	rs114632183	23721367	G	A	1.57975	1.14–2.19	0.00594577		1.54591	1.11–2.14	0.00899097
6	rs74723238	23721724	A	G	1.57975	1.14–2.19	0.00594577		1.54591	1.11–2.14	0.00899097
6	rs76502312	23721816	T	C	0.796916	0.64–0.99	0.0364859		0.781123	0.63–0.97	0.0232066
6	rs74784784	23723295	C	A	0.78018	0.63–0.97	0.0232792		0.765095	0.62–0.95	0.0146326
6	rs78977354	23724416	A	G	1.36881	1.05–1.78	0.0183673		1.33651	1.03–1.74	0.030454
6	rs1555767	23727690	T	A	1.20356	1.03–1.41	0.0212267		1.18083	1.01–1.39	0.0417946
6	rs4712776	23728955	T	C	1.40846	1.02–1.94	0.0359534		1.39897	1.01–1.93	0.0404485
6	rs193195718	23730875	G	A	1.64329	1.1–2.46	0.0161382		1.60321	1.07–2.4	0.022424
6	rs192542302	23733592	A	G	1.60213	1.15–2.22	0.00477564		1.56772	1.13–2.18	0.00727236
6	rs6912508	23734245	T	G	1.60213	1.15–2.22	0.00477564		1.56772	1.13–2.18	0.00727236
6	rs2328791	23736848	T	C	1.16115	1.02–1.32	0.0230642		1.16802	1.03–1.33	0.0186384
6	rs2328792	23736922	T	C	1.14285	1–1.3	0.0463047		1.15379	1.01–1.32	0.0338444
6	rs2328793	23736981	A	C	1.14285	1–1.3	0.0463047		1.15379	1.01–1.32	0.0338444
6	rs2328795	23737077	C	T	1.14454	1–1.31	0.0438078		1.15623	1.01–1.32	0.0312505
6	rs2328796	23737086	T	C	1.14586	1–1.31	0.0422626		1.15638	1.01–1.32	0.0311998
6	rs75533925	23740233	G	T	1.38854	1.01–1.91	0.0423062		1.3791	1–1.9	0.0474628
6	rs11964286	23740539	C	T	1.21086	1.03–1.43	0.022706		1.19013	1.01–1.41	0.0398498
6	rs115304832	23744159	C	T	1.56576	1.14–2.16	0.00599803		1.53556	1.11–2.12	0.00875607
6	rs114006050	23745709	C	G	1.56576	1.14–2.16	0.00599803		1.53556	1.11–2.12	0.00875607
6	rs115408454	23746294	A	G	1.56576	1.14–2.16	0.00599803		1.53556	1.11–2.12	0.00875607
6	rs7770779	23748459	C	G	1.57824	1.14–2.19	0.00605686		1.54476	1.11–2.14	0.00906368
6	rs147049369	23750297	G	T	0.612966	0.37–1.03	0.0629362		0.59601	0.36–1	0.0496731
6	rs186531828	23758171	T	A	1.57824	1.14–2.19	0.00605686		1.54476	1.11–2.14	0.00906368
6	rs142409600	23758176	C	T	0.615695	0.38–0.98	0.0429933		0.601168	0.38–0.96	0.0342453
6	rs140945408	23758379	C	A	1.65236	1.06–2.57	0.0252329		1.61842	1.04–2.52	0.0323149
6	rs189053650	23761904	T	G	1.57824	1.14–2.19	0.00605686		1.54476	1.11–2.14	0.00906368
6	rs191549828	23761905	G	A	1.57824	1.14–2.19	0.00605686		1.54476	1.11–2.14	0.00906368
6	rs115368691	23763289	G	A	1.57824	1.14–2.19	0.00605686		1.54476	1.11–2.14	0.00906368
6	rs80297756	23772126	C	T	1.5327	1.11–2.12	0.00953365		1.49498	1.08–2.07	0.0148977
6	rs185045315	23776392	T	G	1.70654	1.17–2.49	0.00543951		1.66145	1.14–2.42	0.00840857
6	rs0	23777033	C	T	1.53174	1.11–2.12	0.00964189		1.49553	1.08–2.07	0.0148101
6	rs0	23778604	G	A	1.68179	1.04–2.73	0.0350401		1.64808	1.02–2.67	0.0425721
6	rs0	23778886	T	C	1.5327	1.11–2.12	0.00953365		1.49498	1.08–2.07	0.0148977
6	rs189928543	23780258	G	T	1.5327	1.11–2.12	0.00953365		1.49498	1.08–2.07	0.0148977
6	rs76803309	23780379	C	T	1.5327	1.11–2.12	0.00953365		1.49498	1.08–2.07	0.0148977
6	rs116518265	23780634	A	C	1.5327	1.11–2.12	0.00953365		1.49498	1.08–2.07	0.0148977
6	rs114377752	23780654	C	A	1.5327	1.11–2.12	0.00953365		1.49498	1.08–2.07	0.0148977
6	rs116704371	23782468	C	T	1.5327	1.11–2.12	0.00953365		1.49498	1.08–2.07	0.0148977
6	rs79539868	23786260	A	G	1.5327	1.11–2.12	0.00953365		1.49498	1.08–2.07	0.0148977
6	rs142464177	23795631	C	T	1.66527	1.12–2.48	0.012287		1.62183	1.09–2.42	0.0176736
6	rs192000939	23797917	C	G	2.04435	1.2–3.5	0.00900138		2.00514	1.17–3.45	0.0118314
6	rs116077340	23801425	G	A	1.52038	1.1–2.1	0.0111595		1.48749	1.08–2.06	0.0164404
6	rs186409160	23805135	G	A	1.67962	1.09–2.59	0.0184192		1.69157	1.1–2.59	0.0159374
6	rs0	23809849	C	T	0.798732	0.63–1.01	0.0632933		0.780821	0.62–0.99	0.0419908
6	rs9460924	23811116	A	G	2.329	1.31–4.15	0.00413869		2.26234	1.27–4.04	0.00568352
6	rs76779446	23812390	G	A	1.37825	1.05–1.82	0.0229637		1.35341	1.03–1.78	0.0319907
6	rs114764499	23813154	C	T	1.48515	1.07–2.05	0.0169775		1.45339	1.05–2.01	0.0243871
6	rs0	23817769	G	T	1.63	1.08–2.45	0.0191528		1.57975	1.05–2.38	0.0280761
6	rs6456579	23825838	T	C	1.48515	1.07–2.05	0.0169775		1.45339	1.05–2.01	0.0243871
6	rs6936754	23826138	T	C	1.4863	1.07–2.06	0.0167661		1.45409	1.05–2.01	0.0242137
6	rs7754612	23829968	G	C	1.4863	1.07–2.06	0.0167661		1.45409	1.05–2.01	0.0242137
6	rs1925191	23835343	T	G	1.13897	1.01–1.29	0.0370841		1.13741	1.01–1.29	0.0394532
6	rs7754447	23835661	A	G	1.42118	1.09–1.86	0.010691		1.38708	1.06–1.82	0.0180621
6	rs112589642	23835981	G	T	1.42118	1.09–1.86	0.010691		1.38708	1.06–1.82	0.0180621
6	rs7764814	23837658	T	C	1.27671	1.03–1.58	0.0234231		1.2428	1–1.54	0.0453705
6	rs77342774	23839415	T	G	1.80002	1.12–2.88	0.0144995		1.76326	1.1–2.84	0.0195495
6	rs7742102	23840179	A	C	1.28239	1.03–1.59	0.0238734		1.24713	1–1.55	0.046343
6	rs79233400	23842064	G	T	1.28119	1.03–1.59	0.0244028		1.24587	1–1.55	0.047341
6	rs115713212	23842331	C	A	1.63202	1.07–2.49	0.0231944		1.59783	1.04–2.45	0.0313506
6	rs114878180	23844288	C	A	1.80002	1.12–2.88	0.0144995		1.76326	1.1–2.84	0.0195495
6	rs141647098	23847468	A	G	1.30298	1.05–1.62	0.0170411		1.2656	1.02–1.58	0.0348977
6	rs146168039	23847489	A	G	1.41596	1.08–1.86	0.0128015		1.37737	1.05–1.81	0.0225359
6	rs78716921	23847877	C	G	0.866224	0.76–0.98	0.0238754		0.871801	0.77–0.99	0.0313125
6	rs116759191	23848119	A	G	1.43119	1.06–1.94	0.0198285		1.38989	1.03–1.88	0.0330528
6	rs72837374	23849530	A	T	1.15452	0.99–1.35	0.0755119		1.1941	1.02–1.4	0.0302096
6	rs4712790	23850548	G	A	1.16808	1–1.37	0.0550575		1.20817	1.03–1.42	0.0210706
6	rs4712791	23850593	T	C	1.15941	0.99–1.36	0.0661432		1.19845	1.02–1.41	0.0263727
6	rs9466936	23850705	T	C	0.83928	0.75–0.94	0.00239014		0.8421	0.75–0.94	0.00292888
6	rs12192354	23850901	A	C	1.15841	0.99–1.36	0.0687978		1.19817	1.02–1.41	0.0271351
6	rs113001102	23851208	A	C	1.41494	1.08–1.86	0.0129856		1.3761	1.05–1.81	0.0229254
6	rs17232838	23851735	G	A	1.16406	0.99–1.36	0.0605935		1.20387	1.03–1.41	0.0235974
6	rs17298641	23851905	A	G	1.16044	0.99–1.36	0.065634		1.20036	1.02–1.41	0.0256742
6	rs78472149	23852587	A	T	1.44877	1.1–1.91	0.00900943		1.40964	1.07–1.86	0.0159945
6	rs13217524	23854029	A	G	0.850736	0.76–0.96	0.00712729		0.856962	0.76–0.96	0.0103638
6	rs6907241	23856327	A	G	0.847924	0.75–0.96	0.00682095		0.848092	0.75–0.96	0.00701905
6	rs80244674	23858846	T	G	1.41247	1.07–1.87	0.0157817		1.37465	1.04–1.82	0.02663
6	rs9466937	23858932	T	C	0.815493	0.73–0.91	0.000433664		0.810113	0.72–0.91	0.000298537
6	rs6925185	23859505	G	A	0.815235	0.73–0.91	0.000341031		0.806694	0.72–0.9	0.00018227
6	rs9466938	23859526	G	C	0.824592	0.73–0.93	0.00124063		0.821604	0.73–0.92	0.00103847
6	rs9466939	23860130	A	C	0.820847	0.73–0.92	0.000678254		0.81556	0.73–0.91	0.00047619
6	rs9460931	23860215	C	T	0.806315	0.72–0.9	0.000196686		0.800128	0.71–0.9	0.000125026
6	rs9393496	23860377	G	A	0.871795	0.78–0.97	0.0147066		0.858605	0.77–0.96	0.00723242
6	rs6456583	23860710	C	A	0.810129	0.72–0.91	0.000277103		0.802025	0.72–0.9	0.000153582
6	rs182794332	23861067	G	C	1.84787	1.15–2.97	0.0114128		1.80785	1.12–2.92	0.0158442
6	rs6937328	23861381	G	A	0.816281	0.73–0.91	0.000461718		0.810905	0.72–0.91	0.000317667
6	rs9466941	23862261	C	A	0.825449	0.74–0.92	0.000769404		0.816756	0.73–0.91	0.000422505
6	rs61033041	23862455	G	A	0.821447	0.73–0.92	0.000600719		0.813396	0.73–0.91	0.000340771
6	rs2221823	23863487	C	T	0.844291	0.75–0.95	0.00533284		0.843288	0.75–0.95	0.00513782
6	rs139035009	23863830	G	T	1.84787	1.15–2.97	0.0114128		1.80233	1.11–2.92	0.0163761
6	rs9466943	23865080	A	T	0.832191	0.74–0.93	0.00163595		0.827498	0.74–0.93	0.00122005
6	rs6930409	23865724	A	G	0.836813	0.75–0.94	0.00231477		0.83228	0.74–0.93	0.00175862
6	rs6934841	23865823	A	G	0.893627	0.8–1	0.0500785		0.883614	0.79–0.99	0.0321435
6	rs28823714	23866920	G	A	0.848041	0.75–0.95	0.00628307		0.846191	0.75–0.95	0.00576119
6	rs7775934	23867403	T	C	0.852509	0.76–0.96	0.00637393		0.847871	0.76–0.95	0.00494406
6	rs77324584	23867455	C	T	0.773546	0.59–1.01	0.062073		0.762437	0.58–1	0.0485226
6	rs7776132	23867638	T	A	0.863117	0.77–0.97	0.0152241		0.862387	0.77–0.97	0.0149054
6	rs55772120	23868068	T	C	0.853107	0.76–0.96	0.0066209		0.848414	0.76–0.95	0.0051239
6	rs9466947	23868205	T	C	0.857282	0.76–0.96	0.00872318		0.85284	0.76–0.96	0.00691558
6	rs1511470	23868464	G	A	0.853152	0.76–0.96	0.00757037		0.849258	0.76–0.95	0.00620116
6	rs1511471	23868594	A	G	0.860377	0.77–0.96	0.00882217		0.851548	0.76–0.95	0.00540846
6	rs9466948	23869205	G	A	0.878621	0.79–0.98	0.0240858		0.869546	0.78–0.97	0.015343
6	rs11756885	23869417	T	C	0.882624	0.79–0.99	0.0294988		0.873434	0.78–0.98	0.0189312
6	rs58398055	23869420	T	A	0.882624	0.79–0.99	0.0294988		0.873434	0.78–0.98	0.0189312
6	rs9466949	23869466	C	T	0.868831	0.78–0.97	0.0139808		0.858808	0.77–0.96	0.00819115
6	rs7741044	23871293	C	T	0.847171	0.73–0.98	0.023667		0.864627	0.75–1	0.0487419
6	rs1355459	23871700	A	G	0.892459	0.8–1	0.0477714		0.884447	0.79–0.99	0.0334767
6	rs79295505	23874828	T	A	1.51428	1.06–2.17	0.0230746		1.46769	1.03–2.1	0.0358419
6	rs72837388	23875965	T	C	1.75791	1.02–3.02	0.0411246		2.05714	1.18–3.58	0.0108046
6	rs144057532	23882917	A	G	1.74414	1.09–2.8	0.021128		1.70587	1.06–2.75	0.0285065
6	rs79717553	23884041	G	A	1.74414	1.09–2.8	0.021128		1.70587	1.06–2.75	0.0285065
6	rs72837389	23885295	C	T	1.72297	1.01–2.93	0.0449037		2.00907	1.17–3.46	0.0119385
6	rs80328411	23885511	G	A	1.74414	1.09–2.8	0.021128		1.70587	1.06–2.75	0.0285065
6	rs73381819	23887508	T	C	0.777237	0.61–0.99	0.0406544		0.752774	0.59–0.96	0.0212273
6	rs115615220	23887654	C	G	1.51585	1.06–2.17	0.0227781		1.4705	1.03–2.1	0.0348126
6	rs79533471	23888793	A	G	1.51585	1.06–2.17	0.0227781		1.4705	1.03–2.1	0.0348126
6	rs112723950	23890298	G	T	1.48976	1.04–2.13	0.0282711		1.44493	1.01–2.06	0.0428999
6	rs114440128	23900411	C	T	1.48976	1.04–2.13	0.0282711		1.44493	1.01–2.06	0.0428999
6	rs501113	23907007	C	T	1.08732	0.92–1.29	0.335586		1.21022	1–1.46	0.0447934
6	rs16888301	23911275	T	G	1.75423	1.31–2.36	0.000184278		1.69495	1.26–2.28	0.000492877
6	rs76045392	23911598	A	C	0.765762	0.61–0.97	0.0243643		0.741438	0.59–0.94	0.0120656
6	rs12206062	23911715	C	A	0.667573	0.53–0.85	0.000813426		0.706298	0.55–0.91	0.00621937
6	rs806547	23913528	A	C	0.873226	0.79–0.97	0.0118027		0.89242	0.8–0.99	0.0390891
6	rs74486495	23916659	T	C	1.74929	1.29–2.38	0.000374615		1.68901	1.24–2.3	0.000916832
6	rs58258947	23916667	G	A	1.28477	1.09–1.52	0.00316515		1.24595	1.05–1.48	0.0110723
6	rs1511467	23918873	T	C	0.695755	0.55–0.88	0.00233829		0.734686	0.57–0.94	0.0139568
6	rs112761753	23919922	G	A	1.76104	1.29–2.4	0.000311992		1.70024	1.25–2.32	0.000774756
6	rs12206829	23920719	C	T	0.716213	0.57–0.9	0.00462746		0.758601	0.59–0.97	0.0264079
6	rs12201306	23921085	C	G	0.694133	0.55–0.88	0.00210231		0.732726	0.57–0.94	0.0129188
6	rs12206496	23922082	G	A	0.687227	0.54–0.87	0.00184974		0.724872	0.57–0.93	0.0112706
6	rs12200455	23922624	G	T	0.695912	0.55–0.88	0.00218766		0.734537	0.58–0.94	0.0133197
6	rs115823116	23923955	A	C	0.474303	0.27–0.84	0.00981382		0.459107	0.26–0.81	0.00700328
6	rs148955487	23924626	A	G	0.486429	0.28–0.86	0.0129196		0.471214	0.27–0.83	0.00937144
6	rs113371957	23925051	G	A	1.78558	1.31–2.44	0.000280254		1.72869	1.26–2.37	0.000645824
6	rs111335684	23925821	T	G	1.80233	1.32–2.46	0.000218754		1.74363	1.27–2.39	0.000520782
6	rs114143331	23927232	C	A	1.77651	1.31–2.42	0.000246454		1.7168	1.26–2.34	0.000608089
6	rs116779595	23933793	G	A	1.75352	1.29–2.39	0.000368889		1.69366	1.24–2.31	0.000894113
6	rs112910892	23940154	G	C	1.61277	1.02–2.55	0.0404831		1.58674	1–2.51	0.0485523
6	rs76420719	23942476	A	C	0.511565	0.28–0.94	0.0296334		0.500221	0.27–0.92	0.0253738
6	rs116271795	23949945	C	T	0.54894	0.31–0.97	0.0403628		0.533964	0.3–0.95	0.0330344
6	rs140663086	23950734	G	A	0.548972	0.31–0.97	0.0403842		0.533649	0.3–0.95	0.0328964
6	rs77932595	23955122	T	G	0.54526	0.31–0.97	0.0383722		0.52611	0.3–0.94	0.028837
6	rs557836	23968979	G	T	1.2841	1.04–1.58	0.0175403		1.26022	1.02–1.55	0.0287974
6	rs148639142	23970586	C	T	1.86217	1.13–3.06	0.0139107		1.83105	1.12–3	0.0163504
6	rs146898886	23971157	C	A	1.7153	1.05–2.79	0.029586		1.6856	1.04–2.74	0.0347397
6	rs492712	23971513	T	C	0.585982	0.42–0.82	0.00208165		0.616866	0.44–0.87	0.00583286
6	rs573863	23972386	G	A	1.35764	1.09–1.69	0.00597304		1.33226	1.07–1.66	0.010272
6	rs548238	23972824	C	A	1.35764	1.09–1.69	0.00597304		1.33226	1.07–1.66	0.010272
6	rs140364689	23973183	A	G	1.71549	1.05–2.79	0.0295688		1.68623	1.04–2.74	0.0346359
6	rs142904227	23973997	G	C	1.71546	1.05–2.79	0.0295748		1.6868	1.04–2.74	0.0345229
6	rs568882	23974250	A	G	0.559832	0.4–0.79	0.00101708		0.587355	0.41–0.83	0.00289291
6	rs478806	23975521	G	A	0.570282	0.41–0.8	0.000993528		0.597698	0.43–0.84	0.00286845
6	rs806521	23979366	G	C	0.57022	0.41–0.8	0.000991283		0.598286	0.43–0.84	0.00291907
6	rs573580	23980526	C	T	0.5817	0.42–0.81	0.00140346		0.60977	0.44–0.85	0.00397046
6	rs6922905	23981943	A	G	0.815481	0.68–0.97	0.0220356		0.837171	0.7–1	0.0487229
6	rs499179	23982182	T	C	1.29696	1.04–1.62	0.0227982		1.27679	1.02–1.6	0.0329583
6	rs508584	23984030	A	G	1.32654	1.11–1.59	0.00188556		1.33034	1.11–1.59	0.00177711
6	rs549604	23988154	T	C	0.641124	0.45–0.91	0.0118225		0.668048	0.47–0.95	0.0238978
6	rs519333	23988670	G	C	1.36269	1.07–1.74	0.0124074		1.33657	1.05–1.71	0.0196648
6	rs149709964	23991439	T	C	1.41993	1.01–1.99	0.0416746		1.4266	1.02–2	0.0388342
6	rs0	23992463	C	T	1.4095	1.01–1.96	0.0421832		1.41504	1.02–1.97	0.0396927
6	rs0	23992705	G	A	1.40753	1.01–1.96	0.0430099		1.41311	1.02–1.97	0.0404632
6	rs140929898	23994452	G	A	1.4048	1.01–1.95	0.0428323		1.41258	1.02–1.96	0.0394035
6	rs75901717	23994496	G	C	1.4048	1.01–1.95	0.0428323		1.41258	1.02–1.96	0.0394035
6	rs72842377	23995509	A	G	1.40346	1.01–1.95	0.0434014		1.41135	1.02–1.96	0.0398886
6	rs144579785	23995786	A	T	1.40427	1.01–1.95	0.0430496		1.41221	1.02–1.96	0.0395406
6	rs35488136	23996297	T	C	1.40466	1.02–1.93	0.0369113		1.42242	1.03–1.96	0.0302996
6	rs72842387	23997911	G	A	1.40513	1.01–1.95	0.0426752		1.41309	1.02–1.96	0.0391851
6	rs522153	23999397	C	T	0.545881	0.35–0.86	0.00855838		0.60742	0.38–0.97	0.0355285
6	rs9358739	24014419	T	G	0.618672	0.42–0.92	0.017306		0.663252	0.44–0.99	0.0458512
6	rs73725047	24022245	G	T	0.745689	0.54–1.02	0.0678989		0.729662	0.53–1	0.0497145
6	rs9467026	24058210	G	A	1.14745	1.01–1.3	0.0286615		1.15449	1.02–1.31	0.0225165
6	rs1277143	24058237	A	C	0.906585	0.8–1.03	0.130665		0.87255	0.77–0.99	0.040013
6	rs1277144	24058924	G	A	0.907598	0.8–1.03	0.142254		0.872779	0.76–1	0.0438718
6	rs1295857	24059630	T	C	0.907598	0.8–1.03	0.142254		0.872779	0.76–1	0.0438718
6	rs1356995	24059819	G	A	0.900772	0.8–1.02	0.0886027		0.874066	0.77–0.99	0.0305754
6	rs1277145	24060381	A	G	0.904652	0.8–1.02	0.10168		0.877555	0.78–0.99	0.0354924
6	rs1915460	24061039	C	A	0.900037	0.8–1.02	0.0861425		0.873411	0.77–0.99	0.0296636
6	rs1915461	24061327	A	G	0.909467	0.8–1.04	0.150886		0.874843	0.77–1	0.0476336
6	rs76158035	24080083	G	T	1.62477	1.03–2.55	0.0354863		1.57266	1–2.47	0.0490921
6	rs187114076	24086401	G	C	0.616999	0.41–0.94	0.0242424		0.59431	0.39–0.91	0.0158215
6	rs9379643	24105447	A	G	0.80133	0.7–0.92	0.00223259		0.813765	0.71–0.94	0.00463932
6	rs4236029	24110924	G	C	1.23573	1.03–1.48	0.0223138		1.20987	1.01–1.45	0.0411924
6	rs6920966	24112164	T	C	0.773881	0.62–0.96	0.021755		0.744437	0.6–0.93	0.00880334
6	rs1419229	24112537	G	A	0.860318	0.77–0.97	0.0104299		0.87891	0.78–0.99	0.0302039
6	rs1277149	24116523	T	C	1.27848	1.08–1.52	0.0051018		1.24991	1.05–1.49	0.0117311
6	rs74521412	24117839	A	T	0.806283	0.65–1	0.0497473		0.776265	0.62–0.96	0.0220927
6	rs77899004	24125652	C	G	0.810234	0.64–1.02	0.0766415		0.782008	0.62–0.99	0.039445
6	rs4455659	24126285	A	G	1.23463	1.06–1.44	0.00756539		1.21326	1.04–1.42	0.0150655
6	rs1402404	24128189	C	T	1.2844	1.1–1.5	0.00163308		1.26392	1.08–1.48	0.00345199
6	rs4449613	24130821	A	G	1.13654	1.01–1.28	0.0357275		1.14778	1.02–1.29	0.0241267
6	rs73389784	24135426	C	T	1.30262	1.08–1.57	0.00476573		1.26981	1.06–1.53	0.0114636
6	rs76931725	24135457	A	G	0.795773	0.64–0.99	0.0449608		0.767888	0.61–0.96	0.0213345
6	rs141763217	24138627	T	C	1.98414	1.2–3.29	0.00798906		1.92418	1.16–3.19	0.011231
6	rs56960179	24141632	A	G	0.63173	0.44–0.9	0.011638		0.611119	0.43–0.87	0.00692011
6	rs16888714	24141633	C	T	0.806143	0.65–1	0.049841		0.779912	0.63–0.97	0.0248224
6	rs3829810	24146672	A	G	0.828446	0.71–0.97	0.0162234		0.840048	0.72–0.98	0.0263473
6	rs113575032	24150769	A	T	1.2125	1.03–1.43	0.0219113		1.18486	1–1.4	0.045633
6	rs116728772	24150840	T	C	1.20979	1.03–1.43	0.0234947		1.18276	1–1.4	0.0479134
6	rs111593187	24150959	T	C	1.21149	1.03–1.43	0.0225132		1.18443	1–1.4	0.0461064
6	rs144734481	24171697	C	T	1.67232	1.07–2.6	0.0228927		1.6274	1.04–2.53	0.0312151
6	rs77291332	24181676	T	C	0.677562	0.49–0.95	0.0221808		0.650672	0.47–0.91	0.0118251
6	rs137974264	24183632	C	T	0.677707	0.49–0.95	0.0222798		0.650765	0.47–0.91	0.0118701
6	rs0	24184439	T	C	1.63931	1.08–2.5	0.0215889		1.57802	1.04–2.41	0.0339717
6	rs145146387	24201639	G	A	1.69225	1.07–2.67	0.0232621		1.63438	1.04–2.58	0.0343551
6	rs116663624	24261892	C	G	0.639548	0.45–0.92	0.0154918		0.62583	0.44–0.9	0.0111455
6	rs115229980	24284985	T	C	0.609	0.38–0.97	0.0357638		0.597872	0.38–0.95	0.0297345
6	rs112318719	24290617	A	G	1.66755	1.07–2.6	0.0243802		1.60945	1.03–2.51	0.0361827
6	rs1539044	24327501	C	T	0.59078	0.36–0.96	0.0330153		0.611936	0.38–0.99	0.0460605
6	rs150963166	24329842	C	T	0.636734	0.42–0.98	0.0380714		0.607021	0.4–0.93	0.0219355
6	rs73382219	24329990	T	C	1.67649	1.04–2.7	0.0333288		1.63542	1.02–2.63	0.0430813
6	rs12661152	24333304	C	T	0.634641	0.47–0.85	0.00264223		0.675386	0.5–0.91	0.0106019
6	rs9460996	24339756	C	T	0.626493	0.41–0.96	0.0311113		0.597437	0.39–0.91	0.017668
6	rs0	24358933	A	T	0.390885	0.21–0.73	0.0033035		0.395825	0.21–0.74	0.00373762
6	rs7746747	24375817	T	C	0.776884	0.6–1	0.0478682		0.743761	0.58–0.96	0.0216434
6	rs57815612	24391665	C	T	0.77994	0.61–1	0.0504832		0.747298	0.58–0.96	0.0231633
6	rs144133212	24397670	C	T	0.605206	0.36–1.01	0.0548188		0.585505	0.35–0.97	0.0389988
6	rs12191697	24400398	A	G	0.457446	0.27–0.78	0.00443346		0.526467	0.3–0.92	0.0231702
6	rs3761788	24415380	A	G	0.492174	0.29–0.84	0.00939139		0.564087	0.33–0.98	0.0414907
6	rs12210975	24426574	A	G	0.471603	0.28–0.8	0.00557148		0.536685	0.31–0.93	0.0256449
6	rs116193266	24428864	T	C	0.608319	0.42–0.89	0.0108147		0.58322	0.4–0.86	0.00589929
6	rs145510429	24433782	A	G	0.619117	0.44–0.87	0.00539569		0.636439	0.45–0.89	0.00914533
6	rs80355143	24437122	T	C	0.628768	0.43–0.92	0.0154097		0.605062	0.41–0.88	0.00903945
6	rs114131701	24438941	C	G	0.602492	0.36–1.01	0.053343		0.584954	0.35–0.98	0.0421493
6	rs2793429	24457574	A	T	0.907109	0.8–1.03	0.129065		0.865208	0.76–0.98	0.0283508
6	rs2744566	24458860	T	A	0.905004	0.8–1.03	0.12093		0.862697	0.76–0.98	0.0256316
6	rs115870427	24480485	T	C	1.50152	1.11–2.04	0.00889847		1.46883	1.08–1.99	0.0129579
6	rs116470942	24485398	G	A	1.52378	1.11–2.08	0.00821713		1.49016	1.09–2.03	0.0117621
6	rs114327789	24494193	C	T	1.54036	1.14–2.08	0.00462904		1.49973	1.11–2.02	0.00761299
6	rs142940968	24497256	T	C	1.8136	1.03–3.19	0.0392928		1.78949	1.02–3.14	0.0426489
6	rs182086393	24497551	A	G	1.53231	1.05–2.25	0.0287868		1.48076	1.01–2.17	0.0451848
6	rs188232574	24501566	G	T	1.65214	1.06–2.57	0.0264681		1.59252	1.02–2.48	0.0395532
6	rs150460576	24508420	A	G	0.855313	0.74–0.99	0.0330453		0.849367	0.74–0.98	0.0259831
6	rs143507632	24511698	C	G	1.84863	1.04–3.3	0.037206		1.82115	1.02–3.24	0.0413653
6	rs147709324	24524712	T	C	1.57345	1.09–2.27	0.0147891		1.53733	1.07–2.21	0.0201808
6	rs114333563	24527968	A	G	1.54558	1.08–2.22	0.0186		1.51104	1.05–2.17	0.0249341
6	rs12190214	24535208	A	C	0.582556	0.4–0.84	0.00440011		0.63209	0.43–0.92	0.0176192
6	rs114918104	24539900	A	G	1.43201	1.09–1.89	0.010823		1.39378	1.06–1.84	0.0181801
6	rs145011260	24548133	T	C	1.45259	1.11–1.9	0.00692725		1.41672	1.08–1.86	0.0114839
6	rs116383169	24549910	A	G	1.33777	1.02–1.75	0.035044		1.31025	1–1.72	0.0495675
6	rs9467220	24550964	C	T	1.14379	1.03–1.27	0.0150253		1.12547	1.01–1.26	0.0336252
6	rs114503596	24553328	C	T	1.38875	1.05–1.84	0.0228065		1.36053	1.03–1.8	0.0322005
6	rs116366982	24559455	T	A	1.42237	1.07–1.89	0.0155792		1.39392	1.05–1.85	0.0221693
6	rs148610045	24560699	G	T	1.52691	1.1–2.12	0.0120007		1.49793	1.08–2.08	0.0161119
6	rs188732950	24561612	G	A	0.59757	0.35–1.01	0.0541321		0.57296	0.34–0.97	0.0378926
6	rs2744548	24563285	C	T	0.821416	0.69–0.97	0.023465		0.791629	0.67–0.94	0.00802909
6	rs2744549	24563552	T	C	0.845922	0.71–1	0.0561328		0.815676	0.69–0.97	0.0217861
6	rs2817191	24564540	G	A	0.848088	0.71–1.01	0.0605099		0.817499	0.69–0.97	0.0236221
6	rs2744550	24564544	C	T	0.848088	0.71–1.01	0.0605099		0.817499	0.69–0.97	0.0236221
6	rs2760164	24564573	A	G	0.840869	0.7–1.01	0.0640691		0.809119	0.67–0.97	0.0254217
6	rs2760163	24564579	G	A	0.848088	0.71–1.01	0.0605099		0.817499	0.69–0.97	0.0236221
6	rs2760162	24565006	A	G	0.848291	0.71–1.01	0.0609054		0.817322	0.69–0.97	0.0234846
6	rs2817192	24565202	G	A	0.872856	0.75–1.02	0.0871216		0.838733	0.72–0.98	0.0298346
6	rs2817193	24565250	T	C	0.872227	0.75–1.02	0.0854805		0.837903	0.71–0.98	0.0289471
6	rs2760161	24565410	G	A	0.872227	0.75–1.02	0.0854805		0.837903	0.71–0.98	0.0289471
6	rs2817194	24565472	T	C	0.872227	0.75–1.02	0.0854805		0.837903	0.71–0.98	0.0289471
6	rs79050013	24565547	G	C	0.8854	0.76–1.04	0.128548		0.849182	0.72–1	0.0450632
6	rs144420029	24565708	T	C	0.613462	0.36–1.03	0.0663578		0.592535	0.35–1	0.0499194
6	rs2760160	24568177	T	C	0.86445	0.73–1.03	0.101778		0.831802	0.7–0.99	0.0414221
6	rs148941831	24568670	A	T	0.611886	0.38–0.99	0.047122		0.582477	0.36–0.95	0.0298236
6	rs2817195	24570344	G	A	0.849778	0.72–1.01	0.0609827		0.818416	0.69–0.97	0.0232026
6	rs2744552	24570719	A	G	0.849778	0.72–1.01	0.0609827		0.818416	0.69–0.97	0.0232026
6	rs9467234	24571663	C	T	1.77578	1.11–2.85	0.0174989		1.7126	1.07–2.75	0.0259197
6	rs2744558	24576337	C	T	0.851427	0.72–1.01	0.0612363		0.820432	0.69–0.97	0.0232706
6	rs75535284	24579227	A	C	0.74423	0.54–1.03	0.072187		0.717047	0.52–0.99	0.0460173
6	rs2744561	24579753	T	A	0.826423	0.69–0.99	0.0343801		0.793762	0.66–0.95	0.0115734
6	rs75964421	24584488	T	A	0.645293	0.47–0.88	0.00575982		0.618035	0.45–0.85	0.00264317
6	rs141476331	24587528	C	G	1.85901	1.08–3.2	0.0250915		1.85035	1.08–3.17	0.0254664
6	rs114298881	24595238	T	C	0.503225	0.27–0.92	0.0266256		0.495143	0.27–0.91	0.0235142
6	rs79162953	24614450	A	G	0.74402	0.58–0.96	0.0215069		0.710748	0.55–0.92	0.008466
6	rs140893237	24620927	T	G	1.92202	1.16–3.2	0.0117923		1.89325	1.14–3.14	0.0134722
6	rs138591319	24621145	A	C	1.89358	1.13–3.17	0.0150399		1.86075	1.11–3.11	0.0175698
6	rs192477459	24622582	C	G	0.557742	0.3–1.02	0.0593862		0.526859	0.29–0.97	0.0396731
6	rs146345712	24624570	A	G	1.61501	1.03–2.52	0.0351466		1.57764	1.01–2.47	0.0457202
6	rs76221733	24630112	T	C	1.24035	1.04–1.48	0.0188249		1.20696	1.01–1.45	0.0415969
6	rs77689121	24634637	G	A	1.2438	1.04–1.49	0.017278		1.21089	1.01–1.45	0.0380844
6	rs9461042	24634971	A	C	0.750139	0.59–0.95	0.018241		0.711336	0.56–0.9	0.00544168
6	rs145917964	24635994	A	C	1.94638	1.18–3.21	0.00929257		1.91569	1.16–3.16	0.0108959
6	rs148351594	24641451	C	T	1.86809	1.14–3.06	0.0133124		1.83619	1.12–3.01	0.0158752
6	rs74712457	24642759	A	C	1.27468	1.06–1.54	0.010529		1.24259	1.03–1.5	0.0228341
6	rs114624447	24645094	G	A	1.29705	1.08–1.56	0.00615853		1.26375	1.05–1.52	0.0142499
6	rs78763240	24649565	C	T	1.71858	1.08–2.74	0.0232556		1.68044	1.05–2.69	0.0300634
6	rs16901739	24652677	A	C	0.879124	0.77–1	0.053775		0.849839	0.74–0.97	0.0162853
6	rs17249771	24652788	T	C	0.79737	0.63–1.01	0.064785		0.769063	0.6–0.98	0.0334779
6	rs2294691	24652843	C	T	0.879124	0.77–1	0.053775		0.849839	0.74–0.97	0.0162853
6	rs2294690	24652879	G	C	0.883386	0.78–1.01	0.0629348		0.854846	0.75–0.98	0.0203713
6	rs2294689	24653273	C	G	0.882405	0.77–1.01	0.0606168		0.853907	0.75–0.97	0.019511
6	rs2294688	24653546	C	G	0.882405	0.77–1.01	0.0606168		0.853907	0.75–0.97	0.019511
6	rs3181238	24654443	C	T	0.872799	0.78–0.98	0.0213503		0.875584	0.78–0.98	0.0249783
6	rs3181237	24655034	T	C	0.882405	0.77–1.01	0.0606168		0.853907	0.75–0.97	0.019511
6	rs3181235	24655122	T	C	0.882405	0.77–1.01	0.0606168		0.853907	0.75–0.97	0.019511
6	rs3181233	24655176	G	A	0.882405	0.77–1.01	0.0606168		0.853907	0.75–0.97	0.019511
6	rs3212235	24655754	T	C	0.882405	0.77–1.01	0.0606168		0.853907	0.75–0.97	0.019511
6	rs3212234	24655951	G	C	0.882405	0.77–1.01	0.0606168		0.853907	0.75–0.97	0.019511
6	rs9467251	24657168	A	C	0.882405	0.77–1.01	0.0606168		0.853907	0.75–0.97	0.019511
6	rs17249687	24657467	A	G	0.882405	0.77–1.01	0.0606168		0.853907	0.75–0.97	0.019511
6	rs3212228	24658511	A	G	0.882405	0.77–1.01	0.0606168		0.853907	0.75–0.97	0.019511
6	rs2143339	24659172	G	C	0.874515	0.78–0.98	0.0236648		0.877565	0.78–0.99	0.0279493
6	rs3181230	24659482	C	T	0.882405	0.77–1.01	0.0606168		0.853907	0.75–0.97	0.019511
6	rs2056998	24661599	T	C	0.890117	0.78–1.01	0.079895		0.861304	0.75–0.98	0.0268267
6	rs9358787	24662584	C	T	0.882839	0.77–1.01	0.0616645		0.854432	0.75–0.98	0.0199869
6	rs9393575	24662919	C	T	0.882839	0.77–1.01	0.0616645		0.854432	0.75–0.98	0.0199869
6	rs1061925	24666007	G	T	1.17702	1.04–1.33	0.00943839		1.15749	1.02–1.31	0.0207478
6	rs3756817	24666059	A	T	0.891169	0.78–1.02	0.0844411		0.863129	0.76–0.99	0.0297717
6	rs3756816	24666060	A	C	0.891169	0.78–1.02	0.0844411		0.863129	0.76–0.99	0.0297717
6	rs3756815	24666194	C	G	0.88973	0.78–1.01	0.0801247		0.861772	0.75–0.98	0.0279994
6	rs115778524	24670272	G	A	0.814683	0.65–1.02	0.0742357		0.782342	0.62–0.98	0.0335593
6	rs7765052	24673620	A	G	0.899583	0.8–1.01	0.0704434		0.859235	0.76–0.97	0.0119099
6	rs144964582	24674400	T	C	1.60922	1.03–2.52	0.0367894		1.57076	1–2.46	0.0481819
6	rs9467253	24677326	T	C	0.899326	0.8–1.01	0.0698257		0.85956	0.76–0.97	0.0121703
6	rs186350426	24680022	T	C	1.60922	1.03–2.52	0.0367894		1.57076	1–2.46	0.0481819
6	rs9467255	24685317	C	A	0.806604	0.64–1.01	0.0616466		0.77435	0.62–0.97	0.027063
6	rs75159432	24690393	T	C	0.659195	0.44–0.99	0.0463603		0.634152	0.42–0.96	0.0307432
6	rs3777665	24693523	T	C	1.16169	1.01–1.33	0.0344989		1.15698	1.01–1.33	0.0398569
6	rs9467258	24694284	T	C	0.79598	0.64–0.99	0.0384241		0.764469	0.61–0.95	0.0156721
6	rs62400783	24694644	C	T	0.700074	0.51–0.97	0.0320257		0.692311	0.5–0.96	0.0285842
6	rs148733237	24696076	T	C	0.638897	0.42–0.96	0.0327386		0.614831	0.41–0.93	0.0213264
6	rs115365615	24706278	T	A	0.659104	0.44–1	0.0483277		0.634355	0.42–0.96	0.0323243
6	rs74704210	24707205	A	G	0.81902	0.66–1.01	0.0674283		0.787633	0.63–0.98	0.0301418
6	rs79995001	24709270	C	T	0.659104	0.44–1	0.0483277		0.634355	0.42–0.96	0.0323243
6	rs74325009	24710313	C	T	0.81902	0.66–1.01	0.0674283		0.787633	0.63–0.98	0.0301418
6	rs9467268	24721918	G	A	0.820037	0.67–1	0.0494743		0.804309	0.66–0.98	0.0319077
6	rs112579598	24723493	C	T	1.56301	1.05–2.33	0.0286415		1.5246	1.02–2.28	0.0400978
6	rs114735434	24733600	A	C	0.836483	0.7–1	0.051787		0.797124	0.66–0.96	0.0147164
6	rs143324721	24737046	A	G	0.842367	0.7–1.01	0.0612143		0.802951	0.67–0.96	0.0179554
6	rs9467275	24738328	C	T	0.843248	0.7–1.01	0.0624617		0.803414	0.67–0.96	0.0181205
6	rs9467277	24740946	G	A	0.771287	0.61–0.98	0.0339171		0.741437	0.58–0.94	0.0150136
6	rs148695755	24742463	C	A	0.635207	0.41–0.97	0.0376009		0.607382	0.39–0.94	0.0235702
6	rs138514294	24769647	T	C	1.38233	1.08–1.77	0.00998521		1.34507	1.05–1.72	0.0184216
6	rs114422337	24773117	C	G	1.37599	1.08–1.76	0.0109318		1.3394	1.05–1.71	0.0199607
6	rs114639700	24792078	T	C	1.41553	1.03–1.95	0.032185		1.38163	1.01–1.9	0.0459625
6	rs56934173	24844855	T	C	0.645501	0.42–0.99	0.0446834		0.621126	0.4–0.96	0.0303897
6	rs76053626	24860644	T	C	0.408028	0.26–0.65	0.000141598		0.4036	0.26–0.64	0.000101998
6	rs79050579	24868049	C	T	0.451466	0.29–0.7	0.000435538		0.449043	0.29–0.7	0.000373814
6	rs216264	24925659	T	C	1.18823	1.05–1.35	0.00755898		1.16791	1.03–1.33	0.0173613
6	rs606162	24926730	A	G	1.17625	1.04–1.32	0.00726262		1.15155	1.02–1.3	0.0215974
6	rs141146416	24929856	T	C	0.605494	0.39–0.94	0.0239141		0.582713	0.38–0.9	0.0158856
6	rs35129954	24930151	T	A	0.447852	0.23–0.87	0.0186246		0.503933	0.26–1	0.0484894
6	rs13218285	24930162	C	G	0.447852	0.23–0.87	0.0186246		0.503933	0.26–1	0.0484894
6	rs115869748	24931911	A	T	0.597034	0.39–0.93	0.0211274		0.574896	0.37–0.89	0.0140825
6	rs11760083	24932172	C	T	1.1991	0.89–1.62	0.234647		1.47934	1.06–2.06	0.0198231
6	rs16889798	24936923	G	C	1.20093	0.89–1.62	0.230552		1.47888	1.06–2.06	0.0198989
6	rs13212828	24941502	A	G	0.837327	0.72–0.98	0.0234812		0.850301	0.73–0.99	0.039682
6	rs115280633	24942431	T	A	0.609886	0.39–0.95	0.0300451		0.588164	0.37–0.92	0.0208437
6	rs71555172	24944039	C	A	0.4256	0.21–0.85	0.0157965		0.4757	0.24–0.96	0.0387277
6	rs143932182	24944591	C	G	0.611254	0.39–0.96	0.0308079		0.589023	0.38–0.92	0.0212282
6	rs80241867	24952403	A	T	0.666541	0.47–0.94	0.0199908		0.645592	0.46–0.91	0.0120638
6	rs144215914	24954072	G	A	0.551267	0.3–1.03	0.0611784		0.536167	0.29–1	0.0493564
6	rs140433345	24957854	A	C	0.674317	0.48–0.94	0.0207484		0.654233	0.47–0.91	0.0128282
6	rs146570716	24958088	A	G	0.657277	0.47–0.92	0.0151141		0.638278	0.45–0.9	0.00938528
6	rs116479955	24958345	A	C	0.635679	0.41–0.98	0.0405973		0.618736	0.4–0.95	0.0300242
6	rs115323783	24963188	A	C	0.673261	0.48–0.94	0.0203154		0.657156	0.47–0.92	0.0139127
6	rs79018268	24966609	T	C	0.723463	0.53–0.99	0.043602		0.706577	0.52–0.97	0.0307517
6	rs149566612	25024059	T	C	0.494092	0.26–0.92	0.0270881		0.48034	0.26–0.89	0.0208386
6	rs116159504	25053850	A	G	0.533769	0.3–0.96	0.0359085		0.516152	0.29–0.93	0.0264102
6	rs185979834	25070841	G	A	1.68989	1.08–2.66	0.0229383		1.66635	1.06–2.62	0.0270953
6	rs114809585	25091993	G	T	1.68845	1.07–2.65	0.0231223		1.66544	1.06–2.62	0.0272192
6	rs138588877	25098302	T	C	1.61126	1.08–2.41	0.0198917		1.57625	1.05–2.36	0.0266388
6	rs115648503	25121897	A	G	1.69094	1.1–2.61	0.0174957		1.64349	1.07–2.53	0.0245453
6	rs77216398	25123873	A	C	1.4655	1.03–2.08	0.0322121		1.47465	1.04–2.09	0.0298351
6	rs116436768	25126107	A	G	1.69094	1.1–2.61	0.0174957		1.64349	1.07–2.53	0.0245453
6	rs9467416	25131981	A	G	1.65271	1.05–2.6	0.0300756		1.63472	1.04–2.58	0.0343008
6	rs137913718	25136544	T	C	1.44119	1.04–1.99	0.0267615		1.39741	1.01–1.93	0.0427938
6	rs34706906	25144242	T	C	1.31846	1.01–1.72	0.0419428		1.35127	1.03–1.77	0.0281161
6	rs149589504	25156303	A	G	2.07932	1.26–3.42	0.00394449		2.01772	1.23–3.32	0.00575491
6	rs145463836	25200421	A	G	1.51349	1.05–2.17	0.0248167		1.47064	1.02–2.12	0.0376151
6	rs146866943	25251772	A	G	1.8603	1.08–3.22	0.0264532		1.80324	1.04–3.11	0.0342297
6	rs148432311	25256084	A	G	1.80755	1.04–3.14	0.0355235		1.75484	1.01–3.04	0.044897
6	rs139930573	25257138	T	A	1.80876	1.04–3.14	0.0353154		1.7561	1.01–3.04	0.0446269
6	rs145739611	25257820	T	C	1.86077	1.08–3.22	0.0263538		1.80568	1.05–3.12	0.03381
6	rs2690061	25273053	C	T	1.12819	1.01–1.26	0.0387899		1.12406	1–1.26	0.0455054
6	rs77672372	25290264	C	T	0.571925	0.36–0.91	0.0197095		0.57808	0.36–0.92	0.0221161
6	rs78908838	25290333	C	T	0.571925	0.36–0.91	0.0197095		0.57808	0.36–0.92	0.0221161
6	rs114412595	25290376	T	C	0.571925	0.36–0.91	0.0197095		0.57808	0.36–0.92	0.0221161
6	rs116047788	25291077	A	T	0.571925	0.36–0.91	0.0197095		0.57808	0.36–0.92	0.0221161
6	rs79861639	25291726	C	T	0.615799	0.39–0.97	0.038041		0.621655	0.39–0.98	0.0417336
6	rs17677373	25292244	A	G	0.615799	0.39–0.97	0.038041		0.621655	0.39–0.98	0.0417336
6	rs77524013	25293201	C	A	0.615799	0.39–0.97	0.038041		0.621655	0.39–0.98	0.0417336
6	rs141131009	25293264	C	T	0.615799	0.39–0.97	0.038041		0.621655	0.39–0.98	0.0417336
6	rs115875496	25293399	A	G	0.615799	0.39–0.97	0.038041		0.621655	0.39–0.98	0.0417336
6	rs74749775	25293739	A	G	0.615799	0.39–0.97	0.038041		0.621655	0.39–0.98	0.0417336
6	rs79777227	25293768	G	A	0.784213	0.63–0.98	0.0301546		0.799321	0.64–1	0.0461801
6	rs116545001	25293878	T	G	0.615799	0.39–0.97	0.038041		0.621655	0.39–0.98	0.0417336
6	rs76092634	25294788	G	A	0.615799	0.39–0.97	0.038041		0.621655	0.39–0.98	0.0417336
6	rs75344917	25295518	G	A	0.615799	0.39–0.97	0.038041		0.621655	0.39–0.98	0.0417336
6	rs17734186	25296065	G	A	0.615799	0.39–0.97	0.038041		0.621655	0.39–0.98	0.0417336
6	rs0	25297128	C	T	0.615799	0.39–0.97	0.038041		0.621655	0.39–0.98	0.0417336
6	rs78640674	25297272	C	T	0.615799	0.39–0.97	0.038041		0.621655	0.39–0.98	0.0417336
6	rs9393640	25328672	T	C	1.3296	1.04–1.71	0.0255849		1.34136	1.04–1.72	0.0215469
6	rs1569558	25342432	A	G	0.886154	0.79–1	0.0451831		0.884646	0.79–1	0.0429612
6	rs12193883	25342755	G	C	0.882083	0.78–0.99	0.0382908		0.880178	0.78–0.99	0.0357203
6	rs138227949	25344239	T	C	0.621332	0.43–0.89	0.0103082		0.607034	0.42–0.87	0.00707905
6	rs55935768	25346796	C	G	0.834031	0.69–1.01	0.061564		0.811558	0.67–0.98	0.0320338
6	rs55708418	25347680	C	T	0.828202	0.68–1	0.0517067		0.805788	0.67–0.97	0.026284
6	rs114726851	25351667	G	A	0.636542	0.44–0.91	0.0141393		0.623575	0.43–0.89	0.0103362
6	rs28744391	25355720	C	A	0.778372	0.64–0.94	0.0098309		0.757876	0.63–0.92	0.00445489
6	rs73732950	25355997	G	T	1.34028	1.06–1.7	0.0164632		1.3026	1.02–1.66	0.0315335
6	rs75414494	25358648	G	A	1.39396	1.09–1.78	0.00778337		1.35705	1.06–1.74	0.0150149
6	rs78781410	25359954	T	G	1.36119	1.04–1.79	0.0264007		1.32263	1.01–1.74	0.0450396
6	rs28713764	25363092	A	G	0.826049	0.7–0.98	0.0254644		0.804705	0.68–0.95	0.0116966
6	rs150312124	25368005	G	C	0.668243	0.47–0.95	0.0268249		0.652859	0.46–0.93	0.0191588
6	rs6930874	25375789	G	A	0.824121	0.7–0.97	0.0236842		0.790122	0.67–0.94	0.00660019
6	rs112893414	25377524	G	A	0.858333	0.71–1.03	0.104754		0.823944	0.68–0.99	0.0419948
6	rs1927695	25378113	G	A	1.17944	1.04–1.34	0.0120585		1.17033	1.03–1.33	0.0170278
6	rs881698	25403225	G	A	1.76055	1.15–2.69	0.00917512		1.69447	1.11–2.6	0.0155678
6	rs72831239	25414402	C	A	0.6364	0.46–0.87	0.00537804		0.69497	0.5–0.97	0.0348113
6	rs72831240	25414412	T	C	0.64242	0.47–0.88	0.00649407		0.704863	0.5–0.99	0.0430122
6	rs12206709	25415117	A	C	1.23651	0.88–1.74	0.220607		1.45624	1.02–2.08	0.037586
6	rs9467507	25418453	T	C	1.13796	1.02–1.27	0.0209431		1.13544	1.02–1.27	0.0236639
6	rs9461167	25418571	C	A	1.13387	1.02–1.27	0.0246257		1.13128	1.01–1.26	0.0278115
6	rs72831244	25419268	A	G	1.14789	1.02–1.29	0.0176015		1.1482	1.02–1.29	0.0175277
6	rs58124843	25419358	A	G	1.1467	1.02–1.29	0.0184902		1.14699	1.02–1.29	0.0184202
6	rs2076890	25420744	T	G	1.27158	1.1–1.48	0.00156204		1.27287	1.1–1.48	0.00152375
6	rs9467508	25421747	A	G	0.894369	0.8–1	0.0530074		0.882118	0.79–0.99	0.0307283
6	rs113798343	25422195	A	G	0.894684	0.8–1	0.0557017		0.882335	0.79–0.99	0.0324071
6	rs6921603	25422400	A	G	0.892241	0.8–1	0.0482206		0.880193	0.79–0.99	0.0279847
6	rs75481813	25423804	T	C	1.79444	1.07–3.01	0.0270251		1.73892	1.04–2.92	0.0363927
6	rs12153885	25424003	A	T	1.2355	1.06–1.44	0.00578684		1.23668	1.06–1.44	0.00568665
6	rs12213948	25424256	G	A	0.874548	0.78–0.98	0.0172887		0.879257	0.79–0.98	0.0225992
6	rs12200019	25430896	T	C	1.25292	1.07–1.47	0.0058209		1.25832	1.07–1.48	0.00517961
6	rs56124105	25431771	T	G	0.690485	0.47–1.02	0.0610624		0.676467	0.46–0.99	0.0463123
6	rs12195837	25434243	T	C	1.20911	1.02–1.43	0.0276626		1.1929	1.01–1.41	0.0417425
6	rs7760659	25434842	T	C	1.2009	1.01–1.42	0.0333769		1.18471	1–1.4	0.0499213
6	rs9461171	25437802	T	C	1.18305	1.04–1.35	0.0102307		1.1597	1.02–1.32	0.0248488
6	rs72831273	25442651	T	C	0.852257	0.72–1.01	0.0687161		0.840448	0.71–1	0.0494482
6	rs55998719	25443805	A	G	0.848801	0.71–1.01	0.0622526		0.836471	0.7–1	0.0438175
6	rs56090310	25444188	T	C	0.845892	0.71–1.01	0.0575458		0.833359	0.7–0.99	0.0400664
6	rs9295659	25445302	T	C	1.16625	1–1.36	0.0536269		1.16962	1–1.37	0.0493631
6	rs6456684	25457627	G	C	1.23101	1.05–1.45	0.0123151		1.18992	1.01–1.4	0.0390228
6	rs7453019	25457857	G	C	1.22761	1.04–1.45	0.013757		1.18516	1–1.4	0.044276
6	rs77894098	25462596	G	A	0.823691	0.68–1	0.0481496		0.790293	0.65–0.96	0.0178601
6	rs9467522	25465516	C	G	1.28355	1.05–1.57	0.0158249		1.24055	1.01–1.52	0.0388182
6	rs6900696	25465853	T	C	1.28355	1.05–1.57	0.0158249		1.24055	1.01–1.52	0.0388182
6	rs111290466	25467356	A	G	1.27645	1.04–1.56	0.0181797		1.23351	1.01–1.51	0.0440401
6	rs74632302	25526774	T	C	0.741076	0.55–1.01	0.0555606		0.726948	0.53–0.99	0.042667
6	rs139280881	25561709	G	T	1.78827	1.09–2.92	0.0202094		1.72938	1.06–2.83	0.0296815
6	rs141185836	25575501	G	A	1.78827	1.09–2.92	0.0202094		1.72938	1.06–2.83	0.0296815
6	rs193139594	25604789	T	A	1.75383	1.09–2.82	0.0205383		1.69358	1.05–2.73	0.0309265
6	rs140444362	25606661	T	A	1.75233	1.09–2.82	0.0207235		1.69299	1.05–2.73	0.0310095
6	rs116476354	25614705	C	T	1.68806	1.05–2.7	0.0290359		1.63222	1.02–2.62	0.042171
6	rs59057501	25624965	A	G	1.7293	1.12–2.68	0.0141887		1.67433	1.08–2.6	0.0214081
6	rs114788537	25628161	G	C	0.551114	0.3–1.01	0.054146		0.530646	0.29–0.97	0.0400658
6	rs9467551	25656713	C	T	0.574512	0.34–0.97	0.0371939		0.550871	0.33–0.93	0.024938
6	rs115008714	25657913	G	A	0.607541	0.43–0.85	0.00413721		0.598063	0.42–0.84	0.00327517
6	rs114608613	25679179	C	A	0.433103	0.25–0.76	0.00384305		0.415316	0.24–0.73	0.00238289
6	rs144783115	25699219	A	G	0.656756	0.46–0.95	0.0241402		0.631075	0.44–0.91	0.0135916
6	rs16890968	25725638	C	G	0.639183	0.44–0.94	0.0224855		0.611954	0.42–0.9	0.012462
6	rs151181640	25727987	G	C	0.663205	0.43–1.01	0.0580236		0.636809	0.42–0.97	0.0373744
6	rs149627205	25729103	G	C	0.639602	0.44–0.94	0.0226876		0.611146	0.42–0.9	0.0122377
6	rs116128719	25732330	T	C	0.639602	0.44–0.94	0.0226876		0.611146	0.42–0.9	0.0122377
6	rs148300084	25746495	A	G	0.666571	0.43–1.03	0.0648628		0.64021	0.42–0.98	0.0424587
6	rs76117104	25752119	C	T	0.666571	0.43–1.03	0.0648628		0.64021	0.42–0.98	0.0424587
6	rs77337436	25761501	G	C	0.685491	0.5–0.94	0.0189456		0.672878	0.49–0.92	0.0142474
6	rs112673081	25775438	C	T	0.735788	0.54–1.01	0.0551108		0.722324	0.53–0.99	0.0425459
6	rs186671544	25797985	A	G	0.554515	0.36–0.86	0.00902301		0.534129	0.34–0.83	0.00566509
6	rs149735118	25804617	T	G	0.681955	0.51–0.9	0.00796846		0.658666	0.49–0.88	0.0042175
6	rs144667400	25813810	C	T	0.554515	0.36–0.86	0.00902301		0.534129	0.34–0.83	0.00566509
6	rs147754436	25819085	T	A	0.604614	0.42–0.88	0.00867852		0.577508	0.4–0.84	0.00438913
6	rs149474193	25838279	C	A	0.587817	0.38–0.9	0.0148383		0.566001	0.37–0.87	0.00927863
6	rs191474700	25928685	G	A	0.517667	0.34–0.79	0.00239338		0.500128	0.33–0.77	0.00143211
6	rs140549371	25965271	T	C	0.54642	0.36–0.84	0.00560732		0.531647	0.35–0.82	0.00383399
6	rs147130026	26002050	T	C	0.644188	0.44–0.94	0.0234241		0.625308	0.43–0.92	0.0157676
6	rs189893708	26057223	G	A	0.56483	0.37–0.86	0.00726484		0.546695	0.36–0.83	0.00453296
6	rs143698141	26058370	G	A	0.56483	0.37–0.86	0.00726484		0.546695	0.36–0.83	0.00453296
6	rs189908295	26065082	A	C	0.56483	0.37–0.86	0.00726484		0.546695	0.36–0.83	0.00453296
6	rs145987223	26069658	G	A	0.56483	0.37–0.86	0.00726484		0.546695	0.36–0.83	0.00453296
6	rs150906376	26070541	C	G	0.649165	0.45–0.95	0.0245392		0.626306	0.43–0.91	0.0150721
6	rs141163325	26118243	G	C	1.72232	1.05–2.82	0.0302465		1.67668	1.02–2.75	0.040301
6	rs151035256	26149330	C	T	1.41047	1.05–1.89	0.0214552		1.37849	1.03–1.85	0.032166
6	rs140731725	26172548	C	T	1.70366	1.1–2.65	0.0180549		1.65215	1.06–2.57	0.0261817
6	rs118063654	26174357	G	A	1.86696	1.19–2.94	0.00696351		1.79929	1.14–2.84	0.011415
6	rs77902690	26174398	A	G	1.86696	1.19–2.94	0.00696351		1.79929	1.14–2.84	0.011415
6	rs79187848	26174557	A	C	1.86696	1.19–2.94	0.00696351		1.79929	1.14–2.84	0.011415
6	rs76065245	26175277	A	G	1.86696	1.19–2.94	0.00696351		1.79929	1.14–2.84	0.011415
6	rs112250267	26175832	T	C	1.33845	0.96–1.87	0.0891338		1.39858	1–1.96	0.04971
6	rs148772495	26176418	G	C	1.86711	1.19–2.94	0.00695195		1.80013	1.14–2.84	0.0113413
6	rs140514153	26176533	A	G	1.86755	1.19–2.94	0.00693005		1.79999	1.14–2.84	0.0113557
6	rs113370001	26190776	A	G	1.36728	1.03–1.81	0.0302572		1.33617	1.01–1.77	0.0450142
6	rs113946890	26198405	G	A	1.36844	1.03–1.82	0.0298163		1.33739	1.01–1.78	0.0443485
6	rs111862300	26200298	A	G	1.38019	1.04–1.83	0.0253775		1.34837	1.02–1.79	0.0383548
6	rs113189571	26218836	A	C	1.35088	1.03–1.78	0.0309572		1.32189	1.01–1.74	0.0456258
6	rs112043590	26237286	G	C	1.42729	1.06–1.92	0.0184665		1.39987	1.04–1.88	0.0260911
6	rs113566504	26259864	A	T	0.644578	0.41–1.02	0.0591706		0.616067	0.39–0.98	0.0388463
6	rs115248369	26262268	T	C	0.642436	0.4–1.04	0.0704579		0.614383	0.38–1	0.0482334
6	rs143800838	26288342	G	A	0.666079	0.44–1	0.0501688		0.646077	0.43–0.97	0.0364294
6	rs151070279	26313441	T	C	0.655929	0.44–0.98	0.0415006		0.635685	0.42–0.96	0.0296005
6	rs2007370	26317896	A	G	1.7549	1.09–2.83	0.0211779		2.22751	1.36–3.65	0.00149772
6	rs148447232	26334092	A	G	0.433267	0.23–0.83	0.0110801		0.421036	0.22–0.81	0.00890257
6	rs114332974	26341745	T	G	1.49759	1.06–2.11	0.0214519		1.45974	1.03–2.06	0.0317769
6	rs148587847	26346244	C	T	0.589644	0.37–0.93	0.0226071		0.565613	0.36–0.89	0.014666
6	rs140181245	26349648	G	A	1.50828	1.08–2.1	0.0147768		1.48304	1.07–2.06	0.0192704
6	rs147446377	26353319	T	A	0.604099	0.37–0.99	0.045138		0.586936	0.36–0.96	0.0354149
6	rs72836467	26353927	G	A	1.26596	0.99–1.62	0.0619758		1.33418	1.04–1.71	0.0236964
6	rs115467673	26354482	C	G	1.42446	1.04–1.95	0.0272066		1.4016	1.02–1.92	0.034783
6	rs116018523	26357234	C	T	1.2872	1.02–1.63	0.03483		1.3454	1.06–1.7	0.0138778
6	rs116116769	26359349	T	A	1.41082	1.06–1.88	0.0198154		1.38615	1.04–1.85	0.0269461
6	rs148410623	26368036	A	G	1.41178	1.06–1.89	0.0195699		1.38721	1.04–1.85	0.0265861
6	rs116651795	26369716	T	C	1.41178	1.06–1.89	0.0195699		1.38721	1.04–1.85	0.0265861
6	rs115813830	26370405	T	C	1.41178	1.06–1.89	0.0195699		1.38721	1.04–1.85	0.0265861
6	rs7750384	26371364	T	C	1.1913	0.99–1.43	0.060845		1.20729	1.01–1.45	0.0438298
6	rs72841519	26371901	C	T	1.1913	0.99–1.43	0.060845		1.20729	1.01–1.45	0.0438298
6	rs138643110	26375821	C	T	1.38015	1.03–1.84	0.0291184		1.35548	1.02–1.81	0.0392557
6	rs149773133	26381789	T	C	1.40711	1.02–1.93	0.034701		1.3882	1.01–1.91	0.0423415
6	rs79414930	26382096	T	G	1.53741	1.11–2.14	0.010411		1.49944	1.08–2.08	0.0160076
6	rs28506050	26383005	A	G	0.591464	0.38–0.92	0.0203084		0.572653	0.37–0.89	0.0136346
6	rs116499448	26383287	T	C	1.40711	1.02–1.93	0.034701		1.3882	1.01–1.91	0.0423415
6	rs149895116	26406248	G	A	1.4534	1.09–1.95	0.0119632		1.41212	1.05–1.89	0.021099
6	rs2393654	26430711	T	G	1.45788	1.09–1.95	0.0105121		1.41702	1.06–1.89	0.0186064
6	rs149717426	26434568	T	C	1.45905	1.09–1.95	0.0103486		1.41824	1.06–1.9	0.0183183
6	rs150232799	26436550	C	A	0.605316	0.37–0.99	0.0439457		0.590604	0.36–0.96	0.0349469
6	rs142168682	26438420	C	T	1.57425	1.05–2.36	0.0275382		1.54388	1.03–2.31	0.0356089
6	rs115633130	26445364	C	T	0.560979	0.33–0.95	0.0327968		0.541637	0.32–0.92	0.0239605
6	rs115955554	26450477	T	G	0.561578	0.33–0.95	0.0331155		0.542246	0.32–0.92	0.0242163
6	rs116381244	26457183	A	G	0.602416	0.36–1.01	0.0529699		0.581823	0.35–0.97	0.0391613
6	rs148555708	26457290	A	G	0.58198	0.35–0.96	0.0356212		0.566706	0.34–0.94	0.0275446
6	rs12193283	26494163	A	C	0.750914	0.59–0.96	0.0212704		0.770147	0.6–0.98	0.0366251
6	rs12197304	26496733	T	C	0.759676	0.59–0.97	0.0287455		0.779412	0.61–1	0.0484767
6	rs142565147	26497348	C	G	0.536518	0.32–0.91	0.0206573		0.521573	0.31–0.88	0.015458
6	rs140143157	26499398	A	G	0.535592	0.32–0.91	0.0203484		0.520848	0.31–0.88	0.0152771
6	rs188375743	26521422	A	T	0.521849	0.3–0.9	0.0185636		0.506942	0.29–0.87	0.01422
6	rs141039227	26566995	A	C	0.520301	0.3–0.89	0.0172723		0.504302	0.29–0.86	0.0126038
6	rs0	26676133	C	T	0.490453	0.3–0.81	0.00534182		0.554947	0.33–0.93	0.0262423
6	rs0	26678649	C	G	0.536772	0.34–0.84	0.00580993		0.576904	0.37–0.9	0.0151776
6	rs4713016	26696942	A	G	0.589087	0.38–0.92	0.0190284		0.637335	0.41–1	0.0479206
6	rs10456049	26745371	C	G	0.573748	0.37–0.89	0.0131829		0.621984	0.4–0.97	0.0360386
6	rs113982316	26746778	C	G	1.58774	1.09–2.32	0.017112		1.53951	1.05–2.25	0.0261909
6	rs184009525	26746835	C	G	0.534864	0.34–0.85	0.00841295		0.616127	0.38–1	0.0476823
6	rs13216484	26762087	T	C	0.718546	0.54–0.95	0.022042		0.736584	0.55–0.98	0.0344465
6	rs0	26800646	A	G	0.435535	0.23–0.81	0.00863318		0.423581	0.23–0.79	0.00651462
6	rs0	26802183	T	A	0.800541	0.66–0.97	0.0217039		0.779094	0.64–0.94	0.010935
6	rs71557351	26803025	C	T	0.807628	0.71–0.92	0.00162232		0.801454	0.7–0.92	0.00113359
6	rs71557352	26803118	C	T	0.798429	0.69–0.92	0.00195196		0.783949	0.68–0.9	0.000873634
6	rs145003123	26806169	C	G	0.812566	0.69–0.96	0.0162732		0.791402	0.67–0.94	0.00748557
6	rs9379935	26829830	G	A	0.817363	0.69–0.97	0.0185588		0.795592	0.67–0.94	0.00839968
6	rs9379936	26830222	A	T	0.816831	0.69–0.97	0.0181		0.795144	0.67–0.94	0.00816897
6	rs3896386	26839995	T	C	1.23212	1.03–1.47	0.0193052		1.20214	1.01–1.43	0.0402167
6	rs2475078	26840672	A	G	1.21849	1.08–1.38	0.00175892		1.18673	1.05–1.35	0.0082556
6	rs71557353	26840865	G	T	0.791325	0.69–0.91	0.00101618		0.776123	0.67–0.89	0.000415694
6	rs6912917	26841207	C	T	0.816005	0.69–0.97	0.0175247		0.794415	0.67–0.94	0.00791057
6	rs71276077	26849098	T	C	0.791325	0.69–0.91	0.00101618		0.776123	0.67–0.89	0.000415694
6	rs10946858	26849915	A	G	0.849688	0.71–1.01	0.0645071		0.823456	0.69–0.98	0.0293936
6	rs77666565	26851415	A	G	0.786463	0.63–0.97	0.0277717		0.785208	0.63–0.97	0.0268112
6	rs7743500	26852053	A	G	1.22762	1.08–1.39	0.00119438		1.1966	1.05–1.36	0.00561583
6	rs0	26855543	C	G	0.82764	0.72–0.95	0.00633268		0.816268	0.71–0.94	0.00361568
6	rs111642909	26858730	A	C	0.816005	0.69–0.97	0.0175247		0.794415	0.67–0.94	0.00791057
6	rs9766754	26861038	C	T	0.849394	0.71–1.01	0.06366		0.82347	0.69–0.98	0.0292223
6	rs9295713	26865215	T	C	1.36078	1.05–1.76	0.0179165		1.32597	1.03–1.71	0.030622
6	rs71557359	26865936	A	C	0.808494	0.71–0.92	0.00157307		0.802386	0.7–0.92	0.00110587
6	rs4711132	26877924	T	C	1.43047	1.12–1.82	0.00392531		1.39536	1.09–1.78	0.00755292
6	rs12176087	26886142	A	C	0.786363	0.68–0.9	0.000679902		0.771826	0.67–0.89	0.000280605
6	rs6456760	26891743	C	T	1.36078	1.05–1.76	0.0179165		1.32597	1.03–1.71	0.030622
6	rs145308571	26892268	A	G	0.598388	0.38–0.94	0.0269959		0.580648	0.37–0.91	0.0189643
6	rs58060922	26895248	A	C	0.789616	0.64–0.98	0.0292803		0.787431	0.64–0.97	0.0275293
6	rs10946876	26896889	A	G	0.839674	0.69–1.02	0.0726066		0.817254	0.67–0.99	0.0403249
6	rs187446530	26898952	A	G	0.698905	0.48–1.02	0.0647251		0.674973	0.46–0.99	0.0431849
6	rs10946879	26899319	G	A	0.843826	0.7–1.02	0.0816145		0.821856	0.68–1	0.0465397
6	rs3999306	26900434	T	C	1.31723	1.02–1.7	0.0334092		1.29099	1–1.66	0.0489015
6	rs71557378	26903585	G	T	0.805057	0.65–1	0.0489341		0.799492	0.64–0.99	0.042438
6	rs7745897	26907496	G	A	1.27509	1.04–1.57	0.020323		1.2411	1.01–1.53	0.0406123
6	rs9379945	26907831	C	T	0.791645	0.69–0.91	0.00115139		0.774142	0.67–0.89	0.000423124
6	rs60882115	26909096	G	C	0.805057	0.65–1	0.0489341		0.799492	0.64–0.99	0.042438
6	rs6906116	26910680	T	C	1.38101	1.05–1.82	0.0226706		1.34209	1.02–1.77	0.0386498
6	rs7755054	26914643	G	C	0.863707	0.77–0.97	0.0116134		0.854214	0.76–0.96	0.0068608
6	rs4711137	26917173	A	G	0.880599	0.78–0.99	0.0309603		0.868184	0.77–0.98	0.0171611
6	rs142612430	26917918	G	A	0.555507	0.33–0.95	0.0309536		0.539511	0.32–0.92	0.0238289
6	rs6905284	26919450	C	A	0.908052	0.81–1.01	0.0848593		0.892137	0.8–1	0.0431932
6	rs9348739	26923099	C	G	0.794799	0.69–0.91	0.00129231		0.778934	0.68–0.9	0.000524532
6	rs55711279	26929518	G	A	0.808404	0.71–0.92	0.00147689		0.801922	0.7–0.91	0.00101117
6	rs9393777	26942027	C	T	0.805459	0.7–0.93	0.0023844		0.78983	0.69–0.91	0.001032
6	rs6456763	26943438	A	G	1.31271	1.07–1.61	0.00828351		1.27752	1.04–1.57	0.0184948
6	rs139527154	26948588	A	C	0.534797	0.31–0.92	0.0240206		0.520097	0.3–0.9	0.0188169
6	rs9368480	26955750	A	C	0.892543	0.8–1	0.0464673		0.881505	0.79–0.99	0.0278973
6	rs4713066	26960089	T	G	0.832818	0.73–0.95	0.00877771		0.860261	0.74–1	0.0496778
6	rs2754597	26962947	G	A	1.18445	1.03–1.36	0.015204		1.15823	1.01–1.33	0.0381519
6	rs9348743	26963009	G	A	0.818858	0.69–0.97	0.0199794		0.800935	0.68–0.95	0.0104859
6	rs10946890	26963368	A	G	0.813509	0.71–0.94	0.00386592		0.845918	0.73–0.98	0.0296763
6	rs0	26967504	C	T	0.602516	0.39–0.93	0.0224506		0.630183	0.41–0.98	0.0390809
6	rs9357029	26970402	A	G	1.19956	1.05–1.37	0.00868766		1.16765	1.02–1.34	0.0280197
6	rs114508803	26974922	C	G	0.611307	0.39–0.97	0.0346104		0.595015	0.38–0.94	0.0254595
6	rs2008668	26976288	C	T	1.20099	1.05–1.38	0.00829759		1.16921	1.02–1.34	0.026776
6	rs9368487	26985177	G	A	1.20106	1.05–1.38	0.00819374		1.16899	1.02–1.34	0.0267569
6	rs78513195	26985235	G	A	0.611307	0.39–0.97	0.0346104		0.595015	0.38–0.94	0.0254595
6	rs7751878	26987723	T	G	1.20571	1.05–1.38	0.00699835		1.17355	1.02–1.35	0.0233258
6	rs6932003	26990191	T	C	1.2007	1.05–1.38	0.00832585		1.1685	1.02–1.34	0.0272256
6	rs4602717	26994606	G	A	1.1975	1.05–1.37	0.0093199		1.16536	1.01–1.34	0.0299938
6	rs9379953	26995321	C	T	0.86315	0.74–1	0.0501641		0.853354	0.74–0.99	0.0359948
6	rs78149937	27003092	T	C	0.581346	0.39–0.86	0.00739114		0.596405	0.4–0.89	0.0112895
6	rs111579483	27013435	A	G	0.804123	0.68–0.95	0.0120876		0.786832	0.66–0.93	0.00628239
6	rs9393787	27016608	G	A	0.855095	0.71–1.02	0.0874684		0.832182	0.69–1	0.0468168
6	rs138347566	27039661	G	A	0.587424	0.35–0.99	0.047226		0.570898	0.34–0.97	0.0371455
6	rs73739527	27042401	T	C	0.856102	0.72–1.02	0.0903801		0.831782	0.69–1	0.0465417
6	rs73739528	27042555	C	A	1.30416	1.07–1.59	0.0092836		1.27126	1.04–1.56	0.0196267
6	rs58223158	27052392	G	A	0.837074	0.7–1	0.0492092		0.812468	0.68–0.97	0.0226922
6	rs10946900	27055588	A	G	1.22703	1.02–1.48	0.0323859		1.23035	1.02–1.48	0.0305347
6	rs76588690	27056989	T	C	0.668659	0.45–1	0.0505267		0.646994	0.43–0.97	0.0347732
6	rs111985799	27063010	G	C	0.834254	0.68–1.02	0.0812198		0.813216	0.66–1	0.0474355
6	rs76862354	27065274	G	C	0.483751	0.3–0.79	0.00336355		0.469786	0.29–0.77	0.00255385
6	rs76014119	27067141	G	A	1.31877	1.04–1.67	0.021928		1.28427	1.01–1.63	0.0391644
6	rs191991831	27069114	A	T	0.531471	0.31–0.92	0.0245911		0.519269	0.3–0.9	0.0193363
6	rs75922320	27071198	C	T	0.53187	0.35–0.8	0.00248993		0.536278	0.35–0.81	0.00311447
6	rs187740642	27072153	T	C	0.518289	0.27–0.99	0.0467635		0.503673	0.26–0.97	0.0399868
6	rs184968708	27079368	T	C	0.518289	0.27–0.99	0.0467635		0.503673	0.26–0.97	0.0399868
6	rs115110053	27079577	T	C	0.524588	0.35–0.79	0.00196223		0.52875	0.35–0.8	0.00245752
6	rs115798140	27083165	C	G	0.518289	0.27–0.99	0.0467635		0.503673	0.26–0.97	0.0399868
6	rs73739580	27091405	C	T	0.827349	0.69–0.99	0.0360361		0.804073	0.67–0.96	0.0166667
6	rs183835926	27096225	A	G	0.518289	0.27–0.99	0.0467635		0.503673	0.26–0.97	0.0399868
6	rs58602580	27099179	A	G	0.829225	0.69–0.99	0.0385783		0.806168	0.67–0.96	0.0181605
6	rs115363280	27099672	A	G	0.516916	0.34–0.78	0.00150783		0.521266	0.35–0.79	0.00190961
6	rs115100704	27104343	C	T	0.518289	0.27–0.99	0.0467635		0.503673	0.26–0.97	0.0399868
6	rs116675691	27107520	T	C	0.518808	0.27–0.99	0.0470952		0.50419	0.26–0.97	0.0402838
6	rs79265769	27109595	C	A	0.483745	0.3–0.79	0.00336268		0.469781	0.29–0.77	0.00255332
6	rs16894323	27113474	C	T	0.50561	0.34–0.76	0.000992646		0.509953	0.34–0.77	0.00127433
6	rs188713306	27116209	C	G	0.485301	0.25–0.94	0.0334091		0.471575	0.24–0.92	0.0286083
6	rs12110621	27118326	G	T	1.30444	1.04–1.64	0.022833		1.27092	1.01–1.6	0.0411738
6	rs76649822	27123400	T	C	0.846067	0.71–1.01	0.0642074		0.821972	0.69–0.98	0.0314085
6	rs73740410	27126281	G	A	0.834986	0.7–1	0.0469322		0.810781	0.68–0.97	0.0219983
6	rs138530577	27149085	A	C	0.496875	0.29–0.86	0.0118458		0.567916	0.32–0.99	0.0471539
6	rs9348755	27152334	T	C	0.813526	0.66–1.01	0.0586795		0.796982	0.64–0.99	0.0391399
6	rs858975	27155623	G	A	1.16025	1.04–1.29	0.00771444		1.12797	1.01–1.26	0.0375598
6	rs143704110	27155843	T	C	0.585238	0.35–0.99	0.0457888		0.568595	0.34–0.96	0.0359573
6	rs143035384	27174199	T	C	0.572189	0.34–0.97	0.0367957		0.555769	0.33–0.94	0.0285778
6	rs76013278	27201553	A	G	0.682239	0.48–0.98	0.0359698		0.660065	0.46–0.95	0.0232908
6	rs190035318	27209927	G	C	1.65744	1.03–2.65	0.0354979		1.62692	1.02–2.61	0.0430953
6	rs9393795	27217719	C	G	1.13447	1.02–1.26	0.0178246		1.11272	1–1.24	0.0478362
6	rs76907775	27218376	G	C	0.671971	0.46–0.98	0.0380609		0.650192	0.45–0.95	0.0253227
6	rs6915678	27235866	T	G	0.874065	0.79–0.97	0.0118561		0.896812	0.81–1	0.0472361
6	rs147889721	27243579	C	T	1.67099	1.04–2.69	0.0351734		1.64013	1.02–2.65	0.0426645
6	rs115060964	27251515	T	G	1.39095	1.06–1.82	0.0163369		1.35269	1.03–1.77	0.0286114
6	rs74436247	27259022	C	G	1.28398	1.05–1.57	0.0139032		1.25096	1.02–1.53	0.0290304
6	rs9379973	27288419	T	C	0.801309	0.71–0.91	0.000589973		0.829306	0.72–0.95	0.00658097
6	rs147705395	27484980	C	A	0.587289	0.38–0.92	0.0193562		0.571511	0.37–0.89	0.0142253
6	rs149611680	27571045	C	T	0.584111	0.36–0.94	0.0272791		0.57259	0.35–0.92	0.0224984
6	rs142093816	27584696	T	G	0.668356	0.45–0.99	0.0462725		0.661521	0.44–0.98	0.0416565
6	rs149770977	27648207	C	T	0.602267	0.39–0.94	0.026304		0.591008	0.38–0.93	0.0215347
6	rs0	27653054	G	A	0.602267	0.39–0.94	0.026304		0.591008	0.38–0.93	0.0215347
6	rs141311343	27660827	A	G	0.602267	0.39–0.94	0.026304		0.591008	0.38–0.93	0.0215347
6	rs9366700	27696951	C	T	0.863898	0.77–0.96	0.00834356		0.887473	0.79–0.99	0.0384239
6	rs6456802	27698355	A	G	0.863523	0.77–0.96	0.00819841		0.888949	0.79–1	0.0414643
6	rs9393851	27699581	T	A	0.863075	0.77–0.96	0.00793206		0.886788	0.79–0.99	0.0373295
6	rs9461400	27700559	A	G	0.866013	0.78–0.97	0.00947836		0.890954	0.8–1	0.0452972
6	rs9295742	27702832	G	A	0.867251	0.78–0.97	0.01018		0.892096	0.8–1	0.0477035
6	rs9461401	27703291	G	A	0.867375	0.78–0.97	0.0102513		0.892462	0.8–1	0.0484977
6	rs9468213	27706180	G	A	0.842643	0.75–0.95	0.00499583		0.871875	0.77–0.99	0.0358305
6	rs6914924	27711530	C	T	0.863487	0.77–0.96	0.00801442		0.887067	0.79–0.99	0.0373128
6	rs6930992	27712120	A	C	0.866433	0.78–0.97	0.00979925		0.889671	0.79–1	0.042781
6	rs6901520	27714575	G	T	0.862341	0.77–0.96	0.00763673		0.885762	0.79–0.99	0.0355035
6	rs9295743	27715102	G	C	0.854411	0.77–0.95	0.00468542		0.876964	0.78–0.98	0.0236971
6	rs9283880	27715243	A	C	0.861483	0.77–0.96	0.007192		0.884977	0.79–0.99	0.0342176
6	rs9283881	27715255	A	T	0.86273	0.77–0.96	0.0078099		0.885743	0.79–0.99	0.0355269
6	rs9283882	27715258	A	C	0.869233	0.78–0.97	0.0113124		0.891917	0.8–1	0.0462681
6	rs7760523	27718109	A	G	0.861483	0.77–0.96	0.007192		0.884977	0.79–0.99	0.0342176
6	rs35957409	27718272	T	C	0.867382	0.78–0.97	0.0106057		0.891834	0.8–1	0.0480818
6	rs9461405	27719375	G	T	0.865312	0.78–0.96	0.00912527		0.889285	0.79–1	0.0421117
6	rs7776351	27726731	C	T	0.864166	0.77–0.96	0.0086367		0.887854	0.79–0.99	0.0395617
6	rs7773070	27728827	T	C	0.864166	0.77–0.96	0.0086367		0.887854	0.79–0.99	0.0395617
6	rs7759217	27730463	A	G	0.836937	0.75–0.93	0.00123603		0.855546	0.77–0.96	0.00587669
6	rs9468219	27731755	A	C	1.1981	1.07–1.34	0.00130377		1.17267	1.05–1.31	0.00565559
6	rs9366702	27734470	T	C	0.836131	0.75–0.93	0.00118424		0.854977	0.76–0.96	0.00583223
6	rs9295747	27736993	T	G	0.846501	0.75–0.95	0.00638121		0.877397	0.77–1	0.0470066
6	rs9368530	27737605	A	G	0.850117	0.76–0.95	0.00309842		0.869818	0.78–0.97	0.0133861
6	rs742046	27739254	T	C	0.851639	0.76–0.95	0.00342787		0.871051	0.78–0.97	0.0143119
6	rs9468223	27740666	C	T	0.85113	0.76–0.95	0.00333889		0.869821	0.78–0.97	0.0134307
6	rs2179094	27741825	T	C	0.851697	0.76–0.95	0.00345731		0.872078	0.78–0.97	0.0151854
6	rs1985099	27742035	G	A	1.15745	1.04–1.29	0.00846108		1.12754	1.01–1.26	0.0349722
6	rs9468225	27745719	G	T	1.15072	1.03–1.28	0.00994154		1.12452	1.01–1.25	0.0350112
6	rs9461407	27745738	A	G	1.18176	1.06–1.31	0.00216203		1.15638	1.04–1.29	0.00931247
6	rs2893931	27748010	G	A	0.855194	0.77–0.95	0.00441603		0.875594	0.78–0.98	0.0185901
6	rs2394002	27748015	G	A	0.846815	0.76–0.94	0.00261885		0.866902	0.78–0.97	0.0120414
6	rs2092075	27749330	G	C	0.855317	0.77–0.95	0.00445066		0.875786	0.78–0.98	0.0187802
6	rs13211701	27750079	T	C	0.854013	0.77–0.95	0.0040661		0.874682	0.78–0.98	0.0176652
6	rs9468229	27750086	G	A	0.854013	0.77–0.95	0.0040661		0.874682	0.78–0.98	0.0176652
6	rs2179095	27750858	C	T	0.849949	0.76–0.95	0.00306515		0.869246	0.78–0.97	0.0129607
6	rs200465	27757654	T	A	1.1973	1.07–1.33	0.00108558		1.17163	1.05–1.31	0.00516464
6	rs200476	27768348	A	T	1.19254	1.07–1.33	0.00156634		1.16352	1.04–1.3	0.00884184
6	rs111633360	27780746	C	T	1.24219	1.08–1.43	0.00280737		1.22377	1.06–1.41	0.00565024
6	rs41269271	27782559	G	A	1.24334	1.08–1.43	0.0026903		1.22497	1.06–1.41	0.00541766
6	rs9295750	27784428	G	A	1.24528	1.08–1.44	0.00249662		1.22674	1.06–1.42	0.00508
6	rs76991516	27789383	T	C	1.22559	1.04–1.44	0.0144882		1.20907	1.03–1.42	0.0231175
6	rs78718062	27789730	A	G	1.21642	1.03–1.43	0.0193853		1.20095	1.02–1.42	0.0295733
6	rs73386612	27808779	T	A	1.21422	1.06–1.39	0.00541495		1.19571	1.04–1.37	0.0109492
6	rs34788973	27879200	A	C	0.632458	0.43–0.92	0.0174908		0.668179	0.46–0.98	0.0381859
6	rs61742093	27879982	G	A	0.624535	0.43–0.91	0.0144183		0.66011	0.45–0.97	0.0324116
6	rs192327657	28023184	C	T	1.20403	1.03–1.41	0.0207383		1.17527	1–1.38	0.046775
6	rs77952313	28041681	A	G	1.32752	1.03–1.71	0.026737		1.29652	1.01–1.67	0.0434526
6	rs147896446	28049857	C	A	1.32663	1.03–1.7	0.0271037		1.2954	1.01–1.67	0.0441695
6	rs113524526	28179291	C	T	1.19258	1.04–1.37	0.0108183		1.16849	1.02–1.34	0.0256647
6	rs73400572	28179523	A	C	1.19442	1.04–1.37	0.0114197		1.17081	1.02–1.35	0.0260711
6	rs74987873	28182716	A	C	1.27311	1.05–1.54	0.0141092		1.24451	1.02–1.51	0.0272759
6	rs76429394	28188006	C	T	1.3799	1.08–1.77	0.0111666		1.34567	1.05–1.73	0.0200216
6	rs73400581	28193467	A	G	1.18159	1.03–1.35	0.0156434		1.15489	1.01–1.32	0.038897
6	rs77365919	28210178	G	A	1.36164	1.06–1.74	0.0142758		1.32588	1.03–1.7	0.0260942
6	rs116237214	28211047	G	A	1.36047	1.06–1.74	0.0145525		1.32466	1.03–1.7	0.0265918
6	rs60913498	28211457	A	T	1.18761	1.04–1.36	0.0111695		1.15948	1.01–1.33	0.0308936
6	rs116630754	28212786	G	A	1.32736	1.06–1.66	0.0132202		1.29226	1.03–1.62	0.0260046
6	rs73402513	28215941	C	A	1.23851	1.05–1.46	0.0116396		1.20483	1.02–1.43	0.0295746
6	rs112688333	28216617	G	A	1.23407	1.05–1.46	0.0129136		1.2008	1.02–1.42	0.0322662
6	rs62638680	28219695	A	G	1.2232	1.04–1.44	0.0166348		1.19046	1.01–1.41	0.0403523
6	rs114113389	28223796	T	G	1.33948	1.05–1.71	0.0178327		1.30149	1.02–1.66	0.0338357
6	rs11966237	28233781	G	A	1.2232	1.04–1.44	0.0166348		1.19046	1.01–1.41	0.0403523
6	rs78765006	28242705	T	C	1.23352	1.04–1.46	0.013193		1.2009	1.02–1.42	0.0323893
6	rs73385807	28255531	A	T	1.21987	1.03–1.44	0.0188908		1.1874	1–1.4	0.0445344
6	rs73385810	28256472	T	A	1.21987	1.03–1.44	0.0188908		1.1874	1–1.4	0.0445344
6	rs115871162	28263592	T	C	1.32037	1.04–1.68	0.025139		1.28353	1–1.64	0.0456196
6	rs73385818	28264823	A	C	1.22461	1.04–1.45	0.016768		1.19195	1.01–1.41	0.0401994
6	rs115264941	28276402	T	C	1.22315	1.04–1.44	0.017311		1.19049	1.01–1.41	0.0414462
6	rs112148779	28278726	C	A	1.227	1.04–1.45	0.0156144		1.19458	1.01–1.41	0.0375481
6	rs6932394	28279058	A	G	1.22703	1.04–1.45	0.0154924		1.19436	1.01–1.41	0.0375811
6	rs75885713	28312356	A	G	0.807607	0.66–0.99	0.0373498		0.799109	0.65–0.98	0.029405
6	rs1555046	28329037	G	C	0.684752	0.5–0.94	0.0209147		0.716289	0.52–0.99	0.0443792
6	rs12661831	28337769	A	G	1.38169	0.89–2.14	0.148023		1.73842	1.09–2.76	0.0192077
6	rs116149050	28358081	T	C	1.48702	1.13–1.95	0.00436852		1.45005	1.1–1.91	0.00790742
6	rs115985571	28360603	T	A	1.39805	1.09–1.79	0.00796136		1.36295	1.06–1.75	0.0148201
6	rs142035039	28367422	C	A	1.39669	1.09–1.79	0.00813362		1.3614	1.06–1.75	0.0151763
6	rs138065149	28371550	G	A	1.39393	1.09–1.79	0.00900638		1.35946	1.06–1.75	0.0163523
6	rs78554462	28374098	C	G	1.39393	1.09–1.79	0.00900638		1.35946	1.06–1.75	0.0163523
6	rs77261800	28376859	C	T	1.45104	1.11–1.9	0.00694346		1.41336	1.08–1.85	0.012575
6	rs114077023	28380308	T	C	1.45104	1.11–1.9	0.00694346		1.41336	1.08–1.85	0.012575
6	rs17315739	28405796	G	A	0.662248	0.47–0.93	0.0174436		0.700768	0.5–0.99	0.0432666
6	rs13215476	28406136	A	T	0.911539	0.82–1.01	0.0837342		0.898962	0.81–1	0.0480117
6	rs149811502	28406427	C	G	1.35006	1.06–1.72	0.0152312		1.31408	1.03–1.68	0.0282627
6	rs77404570	28425460	C	T	1.32367	1.06–1.65	0.0125337		1.28435	1.03–1.6	0.0270779
6	rs112943436	28452366	T	C	1.42858	1.12–1.83	0.00451014		1.39558	1.09–1.79	0.00829428
6	rs12660763	28475977	A	G	0.657906	0.49–0.89	0.00641287		0.708524	0.52–0.97	0.0296322
6	rs6933732	28479800	T	C	0.658367	0.49–0.89	0.0065034		0.709952	0.52–0.97	0.0306341
6	rs35327256	28481390	A	G	0.658367	0.49–0.89	0.0065034		0.709952	0.52–0.97	0.0306341
6	rs28382611	28502284	T	C	1.36937	1.09–1.72	0.0063077		1.32963	1.06–1.67	0.0139106
6	rs189183943	28512443	G	T	1.47604	1.13–1.93	0.00480389		1.43767	1.1–1.89	0.008883
6	rs116385714	28539373	G	A	1.3671	1.06–1.75	0.014126		1.33399	1.04–1.71	0.0244473
6	rs143990859	28562367	T	C	1.48372	1.03–2.14	0.0354342		1.44897	1–2.09	0.0481365
6	rs151066433	28590656	T	C	1.35845	1.06–1.74	0.0159947		1.32452	1.03–1.7	0.0279221
6	rs13209646	28600128	A	T	0.584099	0.39–0.87	0.00789202		0.643688	0.42–0.98	0.0390702
6	rs114491008	28601181	C	A	1.35845	1.06–1.74	0.0159947		1.32452	1.03–1.7	0.0279221
6	rs115963731	28610469	G	T	1.35774	1.06–1.74	0.0165088		1.32461	1.03–1.7	0.028343
6	rs182189500	28618827	G	A	0.721644	0.54–0.97	0.0308589		0.699022	0.52–0.94	0.0188697
6	rs148270133	28633732	C	T	1.44785	1.1–1.9	0.00772601		1.41096	1.07–1.85	0.0136472
6	rs146396218	28646672	G	T	1.34937	1.05–1.73	0.0189966		1.31674	1.02–1.69	0.0321154
6	rs138556087	28686512	A	G	1.31059	1.03–1.66	0.025039		1.27877	1.01–1.62	0.0428521
6	rs140931952	28699237	G	C	1.30646	1.03–1.66	0.0268206		1.27425	1–1.62	0.0459968
6	rs150622746	28700039	C	T	1.30646	1.03–1.66	0.0268206		1.27425	1–1.62	0.0459968
6	rs114427903	28701049	T	G	1.30139	1.03–1.65	0.0294055		1.26938	1–1.61	0.0499538
6	rs149121345	28702332	T	A	1.30139	1.03–1.65	0.0294055		1.26938	1–1.61	0.0499538
6	rs145930567	28703284	G	A	1.37432	1.05–1.79	0.0185922		1.33752	1.03–1.75	0.0321755
6	rs116707921	28916833	A	G	1.43148	0.97–2.12	0.0745181		1.55121	1.04–2.31	0.0308824
6	rs146000029	29017900	C	T	1.3008	1.03–1.65	0.0289869		1.27217	1–1.61	0.0468671
6	rs141758417	29021419	C	A	1.3008	1.03–1.65	0.0289869		1.27217	1–1.61	0.0468671
6	rs184527576	29046167	G	A	0.560588	0.31–1.02	0.0560453		0.535338	0.3–0.97	0.0397943
6	rs149249607	29047980	A	C	1.30167	1.03–1.65	0.0285739		1.27267	1–1.61	0.0465104
6	rs7740805	29051874	G	A	1.30246	1.03–1.65	0.0282077		1.27316	1–1.61	0.0461652
6	rs114473370	29064940	C	G	1.37273	1.05–1.8	0.0226686		1.33972	1.02–1.76	0.0364002
6	rs148079677	29070561	G	A	1.30334	1.03–1.65	0.0282453		1.27477	1–1.62	0.0456128
6	rs184051496	29082095	T	C	0.560588	0.31–1.02	0.0560453		0.535338	0.3–0.97	0.0397943
6	rs146930987	29109249	A	G	1.37521	1.05–1.81	0.0224649		1.34248	1.02–1.77	0.0358579
6	rs116640853	29136954	A	C	1.30052	1.03–1.65	0.0291237		1.27151	1–1.61	0.04736
6	rs28757219	29143451	T	A	0.58052	0.39–0.86	0.00741436		0.651915	0.43–0.99	0.0466938
6	rs41317751	29162817	C	T	0.726615	0.54–0.97	0.0326882		0.742624	0.55–1	0.0473015
6	rs148635087	29176088	T	A	1.30382	1.03–1.65	0.0279591		1.27445	1–1.62	0.0457744
6	rs148994406	29183324	C	T	1.31153	1.04–1.66	0.02446		1.28189	1.01–1.63	0.0405367
6	rs146929039	29186994	C	A	1.30246	1.03–1.65	0.0282077		1.27313	1–1.61	0.0461888
6	rs137919367	29187258	A	G	1.45359	1.04–2.02	0.0263688		1.40938	1.01–1.96	0.0423507
6	rs7757500	29192146	A	G	1.30246	1.03–1.65	0.0282077		1.27313	1–1.61	0.0461888
6	rs147740462	29236088	T	C	1.29676	1.02–1.64	0.0306773		1.26773	1–1.61	0.049794
6	rs140328991	29237584	A	T	1.29676	1.02–1.64	0.0306773		1.26773	1–1.61	0.049794
6	rs116013196	29272543	T	C	1.30741	1.04–1.64	0.0216986		1.27417	1.01–1.6	0.0390243
6	rs142405110	29292736	T	G	0.566342	0.37–0.86	0.008215		0.547168	0.36–0.83	0.00508797
6	rs115165349	29297959	C	G	0.752754	0.57–1	0.048994		0.731053	0.55–0.97	0.0304239
6	rs16894773	29335482	T	C	0.851241	0.72–1	0.0509463		0.82981	0.7–0.98	0.0249084
6	rs151017248	29335581	T	A	0.551401	0.36–0.84	0.00536269		0.53296	0.35–0.81	0.00326984
6	rs114962057	29340375	G	T	0.597626	0.36–1	0.0492013		0.579751	0.35–0.97	0.0374755
6	rs59716966	29341319	T	C	0.846436	0.72–1	0.0482721		0.826332	0.7–0.98	0.0248148
6	rs9380122	29342236	G	A	0.849941	0.72–1	0.0533345		0.829682	0.7–0.98	0.027533
6	rs16894836	29361707	G	T	1.3363	0.91–1.97	0.143981		1.67934	1.11–2.55	0.0151974
6	rs429479	29372323	G	A	0.673835	0.48–0.94	0.0199926		0.708579	0.51–0.99	0.0443072
6	rs437955	29375802	C	T	0.684512	0.5–0.94	0.0210513		0.717105	0.52–0.99	0.0445632
6	rs406511	29376385	G	C	0.671905	0.49–0.93	0.0151517		0.705014	0.51–0.97	0.0341482
6	rs111435677	29381514	C	T	0.587482	0.35–0.99	0.0465461		0.566963	0.34–0.96	0.0336782
6	rs2523422	29411104	A	G	1.30895	1.02–1.68	0.0340304		1.62041	1.23–2.14	0.000611821
6	rs2523442	29417817	C	T	1.319	1.03–1.69	0.0296785		1.62786	1.24–2.14	0.000525563
6	rs2523441	29418657	T	A	1.1836	0.96–1.46	0.110394		1.31392	1.06–1.63	0.0138513
6	rs2107193	29420000	T	G	1.1836	0.96–1.46	0.110394		1.31392	1.06–1.63	0.0138513
6	rs2523439	29427520	A	G	1.30884	1.02–1.68	0.033745		1.61744	1.23–2.13	0.000606482
6	rs2021729	29429392	A	G	1.19539	0.97–1.47	0.0895837		1.32703	1.07–1.65	0.0104064
6	rs2107192	29433942	A	G	1.19588	0.97–1.47	0.0895335		1.32861	1.07–1.65	0.0102787
6	rs2746833	29437362	T	C	1.13497	0.98–1.32	0.101761		1.16929	1–1.36	0.0453204
6	rs1362078	29438604	G	A	1.31836	1.03–1.69	0.0287898		1.63297	1.24–2.15	0.000453769
6	rs35724348	29439543	A	G	0.609399	0.39–0.94	0.026735		0.640842	0.41–1	0.0480508
6	rs12206077	29440741	A	G	0.645703	0.49–0.86	0.0026472		0.71414	0.52–0.98	0.0386502
6	rs1233492	29458477	G	A	1.19012	0.97–1.46	0.096329		1.3267	1.07–1.65	0.0102481
6	rs1233490	29461914	G	A	1.3097	1.02–1.68	0.0323138		1.63209	1.24–2.15	0.000454871
6	rs2746147	29466608	A	G	1.29394	1.01–1.65	0.0378615		1.60044	1.22–2.09	0.000615302
6	rs1233486	29469652	A	G	1.19012	0.97–1.46	0.096329		1.3267	1.07–1.65	0.0102481
6	rs3130860	29474385	C	A	0.889078	0.8–0.99	0.0305323		0.896805	0.81–1	0.0457039
6	rs1233482	29475682	A	C	1.18344	0.96–1.45	0.108593		1.31904	1.06–1.64	0.0121994
6	rs3131020	29475902	C	T	0.873522	0.78–0.97	0.0142682		0.887829	0.8–0.99	0.0322962
6	rs2523433	29482432	T	C	1.4184	1.12–1.79	0.00345287		1.72722	1.34–2.23	2.96e-05
6	rs969932	29494411	A	G	1.29712	1.01–1.67	0.0451953		1.70344	1.27–2.28	0.000333219
6	rs141698855	29496293	T	C	1.8769	1.08–3.27	0.0264661		1.80235	1.03–3.14	0.0377478
6	rs886381	29500225	T	C	1.3306	1.03–1.72	0.0277839		1.75454	1.31–2.35	0.000155394
6	rs2745407	29500643	T	C	1.30649	1.02–1.68	0.0378217		1.70691	1.28–2.28	0.000279063
6	rs2223611	29504206	A	G	0.875955	0.78–0.98	0.0201817		0.891771	0.8–1	0.0465026
6	rs9461535	29506861	A	G	0.46482	0.27–0.81	0.00692591		0.447184	0.26–0.78	0.00469549
6	rs362514	29507310	T	C	0.876475	0.78–0.98	0.0209503		0.892088	0.8–1	0.0475668
6	rs2534795	29511341	T	C	1.3306	1.03–1.72	0.0277839		1.75454	1.31–2.35	0.000155394
6	rs78799316	29511444	T	C	0.807407	0.64–1.02	0.0696833		0.786044	0.62–0.99	0.0422372
6	rs41317798	29514923	A	G	0.688641	0.51–0.93	0.0167351		0.729301	0.53–0.99	0.0459626
6	rs2523445	29516175	C	T	1.31339	1.03–1.67	0.0266397		1.64199	1.26–2.15	0.000294205
6	rs387659	29516180	G	A	0.872925	0.78–0.97	0.0158802		0.888845	0.8–0.99	0.0383508
6	rs2534792	29517977	A	G	1.35644	1.07–1.73	0.0130375		1.70543	1.3–2.23	0.000101289
6	rs408623	29519554	T	G	0.50465	0.31–0.83	0.00678883		0.584334	0.35–0.98	0.0407957
6	rs2534791	29522712	G	A	1.34489	1.06–1.71	0.0152693		1.68139	1.29–2.2	0.000138611
6	rs2076485	29523952	G	A	1.3355	1.05–1.7	0.0176695		1.66698	1.28–2.18	0.000173435
6	rs2534790	29524168	T	G	1.35644	1.07–1.73	0.0130375		1.70543	1.3–2.23	0.000101289
6	rs362531	29530455	A	G	0.904021	0.79–1.03	0.142864		0.87108	0.76–1	0.0486173
6	rs0	29536213	C	T	0.520336	0.29–0.95	0.0330144		0.537861	0.29–0.99	0.0472623
6	rs3117073	29544825	G	A	0.577795	0.43–0.78	0.000356514		0.633467	0.45–0.88	0.00706599
6	rs3095275	29555681	A	G	0.550595	0.38–0.79	0.00137769		0.618484	0.42–0.92	0.0166099
6	rs3095274	29560480	A	G	0.631335	0.48–0.83	0.000753734		0.68791	0.51–0.92	0.0121226
6	rs3095273	29566369	A	G	0.635653	0.48–0.85	0.00202511		0.708094	0.51–0.98	0.0349891
6	rs3129081	29604683	C	T	0.69029	0.54–0.89	0.00433316		0.736981	0.57–0.96	0.0230021
6	rs29232	29611431	T	C	1.13286	1.01–1.27	0.0299166		1.13302	1.01–1.27	0.0300359
6	rs3130250	29625001	A	G	0.771181	0.62–0.95	0.0166332		0.801513	0.65–0.99	0.0442186
6	rs3130253	29634012	A	G	0.511837	0.32–0.81	0.00451401		0.584001	0.36–0.94	0.0283074
6	rs389743	29644238	C	G	1.40588	1.05–1.89	0.0242424		1.37165	1.02–1.85	0.0369343
6	rs140356415	29656984	C	G	0.531901	0.29–0.99	0.0463067		0.514882	0.28–0.96	0.0362592
6	rs145814402	29661857	A	G	1.3976	1.05–1.86	0.0213408		1.36662	1.03–1.82	0.0322473
6	rs181264520	29663468	T	G	0.531901	0.29–0.99	0.0463067		0.514882	0.28–0.96	0.0362592
6	rs148869056	29671906	T	C	0.550399	0.3–1.01	0.0530433		0.534039	0.29–0.98	0.0420045
6	rs3132731	29733374	T	C	0.525389	0.32–0.86	0.0100908		0.600775	0.36–1	0.0493826
6	rs3115630	29794501	T	C	0.511761	0.32–0.81	0.0044968		0.58089	0.36–0.94	0.0264869
6	rs2734976	29832958	C	T	0.886815	0.8–0.99	0.0298764		0.894299	0.8–1	0.0441734
6	rs9258823	29832963	G	A	0.885967	0.79–0.99	0.0293528		0.895124	0.8–1	0.0471683
6	rs2975030	29832966	G	A	0.885723	0.79–0.99	0.0289967		0.894865	0.8–1	0.0466061
6	rs55676227	29892163	C	T	1.33609	0.9–1.99	0.15308		1.52356	1.01–2.29	0.0428509
6	rs62388764	29901604	A	G	1.26881	0.88–1.84	0.207623		1.47	1–2.15	0.0479114
6	rs61180635	29902168	T	C	1.26777	0.88–1.84	0.209216		1.46952	1–2.15	0.0481148
6	rs58309428	29902293	T	C	1.26777	0.88–1.84	0.209216		1.46952	1–2.15	0.0481148
6	rs55901207	29905557	C	A	1.26777	0.88–1.84	0.209216		1.46952	1–2.15	0.0481148
6	rs41541212	29910510	A	G	1.29218	1.02–1.63	0.0325635		1.2721	1–1.61	0.0454753
6	rs9260144	29910839	T	C	1.143	1.01–1.29	0.0328262		1.15239	1.02–1.3	0.0240666
6	rs28780068	29921227	G	C	1.14983	0.98–1.35	0.0823278		1.19083	1.02–1.4	0.0321152
6	rs9260707	29929536	A	G	0.447725	0.25–0.8	0.00671031		0.512166	0.28–0.93	0.0277827
6	rs373472	29943075	G	A	1.42261	1.08–1.88	0.0135329		1.38738	1.05–1.84	0.0224687
6	rs9260866	29946019	A	G	1.28691	1.05–1.57	0.0135289		1.27002	1.04–1.55	0.0195851
6	rs9260867	29946021	A	G	1.26587	1.04–1.54	0.0189587		1.2495	1.03–1.52	0.0271109
6	rs9260872	29946577	A	C	1.25672	1.03–1.54	0.027497		1.23946	1.01–1.52	0.0386809
6	rs1264812	29948154	A	G	1.42521	1.08–1.89	0.0134811		1.39069	1.05–1.84	0.0220839
6	rs116265131	29950206	C	T	0.714317	0.5–1.02	0.0673552		0.685954	0.48–0.99	0.0416677
6	rs138764259	29950309	C	G	0.714317	0.5–1.02	0.0673552		0.685954	0.48–0.99	0.0416677
6	rs1264810	29957622	A	G	1.4428	1.09–1.91	0.0107885		1.40846	1.06–1.87	0.0177381
6	rs1264809	29957840	G	A	1.44452	1.09–1.91	0.0105363		1.41011	1.06–1.87	0.0173568
6	rs9260937	29958526	T	A	1.28784	1.06–1.57	0.0128326		1.2701	1.04–1.55	0.0189971
6	rs1264808	29958767	A	C	1.44452	1.09–1.91	0.0105363		1.41011	1.06–1.87	0.0173568
6	rs356957	29963967	C	G	1.46893	1.11–1.95	0.00728623		1.43413	1.08–1.9	0.0122592
6	rs190906158	29964071	A	G	0.711978	0.5–1.02	0.0617061		0.684606	0.48–0.98	0.0381914
6	rs356962	29968685	A	G	1.47228	1.11–1.95	0.00695435		1.43676	1.08–1.91	0.0118455
6	rs356972	29980981	G	T	1.48881	1.12–1.97	0.00562513		1.45219	1.09–1.93	0.00980834
6	rs114441871	29996029	A	T	1.41059	1.05–1.89	0.0215347		1.37411	1.02–1.84	0.0343187
6	rs114049924	30002744	G	C	0.710381	0.5–1.01	0.059964		0.683309	0.48–0.98	0.0372179
6	rs259932	30004849	C	T	1.48642	1.12–1.97	0.00581223		1.45063	1.09–1.93	0.00999911
6	rs140451272	30014392	C	T	0.677383	0.47–0.97	0.0340956		0.652012	0.45–0.94	0.0207599
6	rs143441568	30017422	G	C	0.658497	0.43–1.01	0.0545795		0.634331	0.41–0.97	0.0365296
6	rs114743412	30018850	A	G	0.658497	0.43–1.01	0.0545795		0.634331	0.41–0.97	0.0365296
6	rs144678321	30020948	A	G	0.658497	0.43–1.01	0.0545795		0.634331	0.41–0.97	0.0365296
6	rs147903646	30021017	A	G	0.658497	0.43–1.01	0.0545795		0.634331	0.41–0.97	0.0365296
6	rs141808319	30024383	C	G	0.6907	0.48–0.99	0.0427036		0.664794	0.46–0.95	0.0262559
6	rs115849172	30026485	C	T	0.658464	0.43–1.01	0.0545242		0.634337	0.41–0.97	0.0365165
6	rs3132129	30027860	A	G	0.502064	0.32–0.8	0.00343406		0.572452	0.35–0.92	0.0225763
6	rs114603121	30036610	A	T	0.658464	0.43–1.01	0.0545242		0.634337	0.41–0.97	0.0365165
6	rs115855070	30037726	G	T	0.658464	0.43–1.01	0.0545242		0.634337	0.41–0.97	0.0365165
6	rs116237627	30037880	G	T	0.658464	0.43–1.01	0.0545242		0.634337	0.41–0.97	0.0365165
6	rs114314772	30040530	G	T	1.48858	1.12–1.98	0.00585402		1.45111	1.09–1.93	0.0102578
6	rs9261387	30061361	T	C	0.51187	0.32–0.81	0.00452217		0.594057	0.37–0.96	0.033646
6	rs60305725	30073785	T	C	1.49951	1.12–2.01	0.00630891		1.46192	1.09–1.96	0.0108812
6	rs2240069	30075641	A	G	0.906286	0.81–1.02	0.0993011		0.885677	0.79–1	0.0432569
6	rs3132679	30075843	T	C	0.906238	0.81–1.02	0.0993339		0.88558	0.79–1	0.0432096
6	rs28400887	30075903	T	C	1.18786	1.04–1.35	0.0090429		1.18487	1.04–1.35	0.0101443
6	rs3132121	30076016	C	T	0.906238	0.81–1.02	0.0993339		0.88558	0.79–1	0.0432096
6	rs3132122	30076018	C	G	0.906238	0.81–1.02	0.0993339		0.88558	0.79–1	0.0432096
6	rs3132678	30076064	A	G	0.906238	0.81–1.02	0.0993339		0.88558	0.79–1	0.0432096
6	rs3132677	30076163	T	C	0.904661	0.8–1.02	0.0936119		0.884308	0.79–0.99	0.0408517
6	rs3132123	30076426	G	A	0.903039	0.8–1.02	0.0878553		0.882591	0.78–0.99	0.0377406
6	rs2523990	30077229	G	A	1.06254	0.93–1.22	0.388092		1.16986	1.01–1.36	0.0371523
6	rs10947053	30077584	T	C	1.21386	1.08–1.37	0.00170959		1.21448	1.08–1.37	0.00167202
6	rs4959041	30077967	C	T	1.21406	1.08–1.37	0.00166402		1.21473	1.08–1.37	0.00162229
6	rs35775852	30078265	G	A	1.39385	1.05–1.85	0.0212165		1.34163	1.01–1.78	0.0422882
6	rs115422540	30078755	A	G	1.39602	1.05–1.85	0.0212229		1.34408	1.01–1.79	0.0419632
6	rs114990206	30078892	G	C	1.39602	1.05–1.85	0.0212229		1.34408	1.01–1.79	0.0419632
6	rs2284163	30079015	T	G	1.20745	1.07–1.36	0.00226042		1.20815	1.07–1.36	0.00220623
6	rs75474874	30079599	A	G	1.39602	1.05–1.85	0.0212229		1.34408	1.01–1.79	0.0419632
6	rs34801993	30080204	C	T	1.39385	1.05–1.85	0.0212165		1.34163	1.01–1.78	0.0422882
6	rs35521684	30080280	T	C	1.39385	1.05–1.85	0.0212165		1.34163	1.01–1.78	0.0422882
6	rs34704616	30080369	A	G	1.39385	1.05–1.85	0.0212165		1.34163	1.01–1.78	0.0422882
6	rs36063651	30080533	C	G	1.39385	1.05–1.85	0.0212165		1.34163	1.01–1.78	0.0422882
6	rs112342133	30080618	A	G	1.38087	1.04–1.83	0.0253749		1.32935	1–1.77	0.0495331
6	rs9501314	30080955	T	A	1.18264	1.03–1.35	0.0136815		1.15419	1.01–1.32	0.0366785
6	rs9261424	30080994	C	G	1.20674	1.07–1.36	0.00231935		1.20716	1.07–1.36	0.00228879
6	rs116623584	30081310	A	G	1.38087	1.04–1.83	0.0253749		1.32935	1–1.77	0.0495331
6	rs114004665	30082368	G	A	1.38291	1.04–1.84	0.0254015		1.33168	1–1.77	0.0491946
6	rs116187716	30082962	A	G	1.18264	1.03–1.35	0.0136815		1.15419	1.01–1.32	0.0366785
6	rs9501315	30084587	G	T	1.18469	1.04–1.35	0.0127277		1.15634	1.01–1.32	0.0342762
6	rs9261431	30086422	C	G	1.17696	1.04–1.33	0.00994808		1.17973	1.04–1.34	0.00893067
6	rs181368138	30086860	T	C	1.39606	1.05–1.85	0.0211667		1.34397	1.01–1.79	0.0419677
6	rs185493157	30086911	T	C	1.39606	1.05–1.85	0.0211667		1.34397	1.01–1.79	0.0419677
6	rs9261433	30086927	C	T	1.27767	0.99–1.65	0.0580902		1.4706	1.13–1.92	0.00429857
6	rs115629356	30087186	C	A	1.39606	1.05–1.85	0.0211667		1.34397	1.01–1.79	0.0419677
6	rs115254023	30087605	T	C	1.36991	1.04–1.8	0.0249593		1.33314	1.01–1.76	0.0409278
6	rs9261434	30087776	G	C	0.627783	0.46–0.86	0.00384953		0.689079	0.5–0.96	0.0254302
6	rs191878719	30088221	C	T	1.39606	1.05–1.85	0.0211667		1.34397	1.01–1.79	0.0419677
6	rs150222054	30088441	C	T	1.39606	1.05–1.85	0.0211667		1.34397	1.01–1.79	0.0419677
6	rs12204708	30088750	T	C	1.18613	1.04–1.35	0.0117927		1.15738	1.01–1.32	0.0325582
6	rs116313404	30089115	T	C	1.39606	1.05–1.85	0.0211667		1.34397	1.01–1.79	0.0419677
6	rs141659945	30089121	A	G	1.39606	1.05–1.85	0.0211667		1.34397	1.01–1.79	0.0419677
6	rs115096485	30089254	G	A	1.38087	1.04–1.83	0.0253749		1.32935	1–1.77	0.0495331
6	rs9261438	30089280	T	C	1.19861	1.06–1.35	0.00373144		1.20068	1.06–1.36	0.00341266
6	rs115818238	30090244	A	G	1.25899	1.03–1.53	0.0220887		1.23705	1.01–1.51	0.0357311
6	rs181528788	30090266	A	T	1.38087	1.04–1.83	0.0253749		1.32935	1–1.77	0.0495331
6	rs9261439	30090337	A	G	1.19861	1.06–1.35	0.00373144		1.20068	1.06–1.36	0.00341266
6	rs115995223	30090532	A	C	1.38087	1.04–1.83	0.0253749		1.32935	1–1.77	0.0495331
6	rs9261440	30090820	C	T	1.24117	1.02–1.51	0.0284393		1.32843	1.09–1.62	0.00489876
6	rs114906953	30090908	T	C	1.38087	1.04–1.83	0.0253749		1.32935	1–1.77	0.0495331
6	rs186490712	30091354	A	T	1.38087	1.04–1.83	0.0253749		1.32935	1–1.77	0.0495331
6	rs116689562	30091742	T	A	1.25121	1.03–1.52	0.0260098		1.23043	1.01–1.5	0.0406908
6	rs114970687	30091770	A	G	1.25121	1.03–1.52	0.0260098		1.23043	1.01–1.5	0.0406908
6	rs114327907	30091857	G	A	1.30402	1.06–1.6	0.0103548		1.28074	1.04–1.57	0.0175653
6	rs17455565	30092308	A	T	1.25672	1.03–1.53	0.0231347		1.23567	1.01–1.51	0.0366072
6	rs1419675	30092707	G	T	0.903463	0.81–1.01	0.0833637		0.890272	0.79–1	0.0479453
6	rs115244524	30092731	C	T	1.38087	1.04–1.83	0.0253749		1.32935	1–1.77	0.0495331
6	rs59929537	30093251	C	A	1.42439	1.08–1.88	0.011711		1.3871	1.05–1.83	0.0203613
6	rs10947055	30093364	C	T	1.17179	1.03–1.34	0.0189574		1.14344	1–1.31	0.0490045
6	rs59459292	30093531	T	C	1.38087	1.04–1.83	0.0253749		1.32935	1–1.77	0.0495331
6	rs9261442	30093744	G	A	1.17513	0.97–1.42	0.0941563		1.25047	1.03–1.52	0.0232097
6	rs116680563	30094205	C	T	1.38087	1.04–1.83	0.0253749		1.32935	1–1.77	0.0495331
6	rs9261443	30094315	G	A	1.22624	1.05–1.43	0.0100485		1.26869	1.08–1.48	0.00301646
6	rs9261445	30094788	T	G	1.17513	0.97–1.42	0.0941563		1.25047	1.03–1.52	0.0232097
6	rs9261446	30094840	A	G	1.17513	0.97–1.42	0.0941563		1.25047	1.03–1.52	0.0232097
6	rs9261447	30095202	C	T	1.22813	1.05–1.43	0.00962593		1.27006	1.08–1.49	0.00292918
6	rs9261448	30095329	C	T	1.15695	0.91–1.47	0.232402		1.29446	1.01–1.66	0.0419171
6	rs10947056	30095603	G	C	1.18279	1.04–1.35	0.0131857		1.15397	1.01–1.32	0.03603
6	rs58092205	30095663	A	C	1.33522	1.03–1.73	0.0301621		1.30417	1–1.7	0.0474754
6	rs59677434	30095998	C	T	1.33764	1.03–1.74	0.0303557		1.30315	1–1.7	0.0497531
6	rs9261449	30096005	T	C	1.19086	1–1.42	0.0561271		1.26059	1.05–1.51	0.0129383
6	rs188577882	30096344	A	C	1.397	1.05–1.86	0.020906		1.34505	1.01–1.79	0.0413993
6	rs114299757	30096581	C	G	1.33522	1.03–1.73	0.0301621		1.30417	1–1.7	0.0474754
6	rs1419673	30096717	G	A	1.16409	0.96–1.41	0.115256		1.23606	1.02–1.5	0.0313228
6	rs1419672	30096772	T	G	1.20128	1.03–1.4	0.0205484		1.24147	1.06–1.45	0.00695272
6	rs114484839	30096927	T	C	1.33522	1.03–1.73	0.0301621		1.30417	1–1.7	0.0474754
6	rs115441439	30097016	A	T	1.33522	1.03–1.73	0.0301621		1.30417	1–1.7	0.0474754
6	rs116773068	30097080	T	A	1.33522	1.03–1.73	0.0301621		1.30417	1–1.7	0.0474754
6	rs1419671	30097170	A	T	1.16409	0.96–1.41	0.115256		1.23606	1.02–1.5	0.0313228
6	rs115468819	30097376	A	C	1.33522	1.03–1.73	0.0301621		1.30417	1–1.7	0.0474754
6	rs114408630	30097489	T	C	1.33522	1.03–1.73	0.0301621		1.30417	1–1.7	0.0474754
6	rs115024054	30097599	A	C	1.33522	1.03–1.73	0.0301621		1.30417	1–1.7	0.0474754
6	rs114172631	30097762	G	T	1.33522	1.03–1.73	0.0301621		1.30417	1–1.7	0.0474754
6	rs9261450	30097818	G	A	1.22861	1.05–1.44	0.00960748		1.26656	1.08–1.48	0.00328669
6	rs9261451	30097920	G	T	1.22861	1.05–1.44	0.00960748		1.26656	1.08–1.48	0.00328669
6	rs739784	30098135	G	C	1.34632	1.04–1.75	0.0255743		1.31492	1.01–1.71	0.040751
6	rs757264	30098248	A	G	1.26685	1.08–1.49	0.00418174		1.30498	1.11–1.54	0.00142056
6	rs757263	30098323	T	C	1.22861	1.05–1.44	0.00960748		1.26656	1.08–1.48	0.00328669
6	rs3888580	30098389	A	G	1.16409	0.96–1.41	0.115256		1.23606	1.02–1.5	0.0313228
6	rs114687310	30098572	G	T	1.396	1.05–1.85	0.0211871		1.34404	1.01–1.79	0.0419298
6	rs116442639	30098576	G	A	1.396	1.05–1.85	0.0211871		1.34404	1.01–1.79	0.0419298
6	rs1076229	30098609	G	A	1.16409	0.96–1.41	0.115256		1.23606	1.02–1.5	0.0313228
6	rs116223160	30098815	A	G	1.34803	1.04–1.75	0.0260018		1.31461	1.01–1.71	0.0424472
6	rs114321010	30099338	A	G	1.34803	1.04–1.75	0.0260018		1.31461	1.01–1.71	0.0424472
6	rs115449788	30099669	A	C	1.39706	1.05–1.86	0.0214977		1.34247	1.01–1.79	0.043766
6	rs9261453	30099948	G	A	1.23758	1.06–1.45	0.00848625		1.28	1.09–1.5	0.00259268
6	rs9261454	30099951	A	G	1.17813	0.97–1.43	0.0984507		1.2582	1.03–1.54	0.0236133
6	rs9261455	30099996	G	T	1.23758	1.06–1.45	0.00848625		1.28	1.09–1.5	0.00259268
6	rs9261456	30100040	T	C	1.16891	0.96–1.42	0.118122		1.2514	1.02–1.53	0.0282355
6	rs9261457	30100221	G	A	1.18068	0.97–1.44	0.0951962		1.26262	1.03–1.54	0.0219715
6	rs9261458	30100570	T	A	1.17475	0.97–1.43	0.105938		1.25658	1.03–1.53	0.0250063
6	rs9261459	30101237	G	A	1.16908	0.96–1.42	0.115553		1.24839	1.02–1.52	0.0287819
6	rs9261461	30101950	G	T	1.19026	1.02–1.39	0.0251934		1.22592	1.05–1.43	0.00955861
6	rs9261462	30102011	A	G	1.1567	0.9–1.49	0.258967		1.31773	1.01–1.72	0.040478
6	rs9261463	30102064	C	G	1.17983	0.97–1.43	0.0973077		1.25952	1.03–1.54	0.0236302
6	rs4713293	30102415	G	A	1.17983	0.97–1.43	0.0973077		1.25952	1.03–1.54	0.0236302
6	rs190170744	30102922	A	G	1.38293	1.04–1.84	0.0253396		1.33126	1–1.77	0.0493654
6	rs59842991	30102923	T	G	1.38293	1.04–1.84	0.0253396		1.33126	1–1.77	0.0493654
6	rs1541270	30103331	T	G	1.20006	0.93–1.54	0.154271		1.36601	1.05–1.77	0.0194833
6	rs1541268	30103394	G	A	1.17502	0.97–1.43	0.102949		1.2599	1.03–1.54	0.0226732
6	rs1541267	30103571	G	A	1.1958	1.03–1.39	0.0215412		1.23143	1.06–1.44	0.00810468
6	rs9261465	30103745	T	C	1.19069	0.98–1.45	0.0796427		1.27198	1.04–1.55	0.018191
6	rs9261466	30103840	T	C	1.16938	0.96–1.42	0.115145		1.25457	1.03–1.53	0.0259759
6	rs9261467	30103898	G	A	1.1848	0.97–1.44	0.0883146		1.26602	1.04–1.55	0.0204914
6	rs114003672	30103975	T	C	1.38193	1.04–1.84	0.0256604		1.3302	1–1.77	0.0499908
6	rs114752610	30104068	A	G	1.38193	1.04–1.84	0.0256604		1.3302	1–1.77	0.0499908
6	rs116741629	30104078	C	T	1.38193	1.04–1.84	0.0256604		1.3302	1–1.77	0.0499908
6	rs114586427	30104134	T	C	1.38193	1.04–1.84	0.0256604		1.3302	1–1.77	0.0499908
6	rs116525069	30104150	G	A	1.38193	1.04–1.84	0.0256604		1.3302	1–1.77	0.0499908
6	rs115815579	30104303	T	C	1.38193	1.04–1.84	0.0256604		1.3302	1–1.77	0.0499908
6	rs9261468	30104480	G	A	1.1848	0.97–1.44	0.0883146		1.26602	1.04–1.55	0.0204914
6	rs116012628	30104541	T	C	1.38193	1.04–1.84	0.0256604		1.3302	1–1.77	0.0499908
6	rs115338138	30104749	A	C	1.38193	1.04–1.84	0.0256604		1.3302	1–1.77	0.0499908
6	rs116832508	30104753	T	C	1.38193	1.04–1.84	0.0256604		1.3302	1–1.77	0.0499908
6	rs114902991	30104754	T	C	1.38193	1.04–1.84	0.0256604		1.3302	1–1.77	0.0499908
6	rs9261470	30104808	A	G	1.16977	0.96–1.42	0.112477		1.25399	1.03–1.53	0.0254012
6	rs74459034	30104972	T	C	1.38193	1.04–1.84	0.0256604		1.3302	1–1.77	0.0499908
6	rs78771971	30104996	C	T	1.38193	1.04–1.84	0.0256604		1.3302	1–1.77	0.0499908
6	rs76945432	30105113	C	G	1.39613	1.05–1.85	0.0211477		1.34384	1.01–1.79	0.042023
6	rs114670452	30105207	A	G	1.38193	1.04–1.84	0.0256604		1.3302	1–1.77	0.0499908
6	rs116216688	30105263	C	T	1.38193	1.04–1.84	0.0256604		1.3302	1–1.77	0.0499908
6	rs9261471	30105349	C	T	1.1848	0.97–1.44	0.0883146		1.26602	1.04–1.55	0.0204914
6	rs116689905	30105372	A	G	1.38193	1.04–1.84	0.0256604		1.3302	1–1.77	0.0499908
6	rs9261472	30105391	C	T	1.25072	1.06–1.47	0.00718814		1.29259	1.1–1.52	0.00229083
6	rs115530093	30105419	G	T	1.38193	1.04–1.84	0.0256604		1.3302	1–1.77	0.0499908
6	rs9261473	30105544	A	C	1.1848	0.97–1.44	0.0883146		1.26602	1.04–1.55	0.0204914
6	rs2107202	30105743	T	C	0.900149	0.8–1.01	0.0735011		0.887415	0.79–1	0.0425733
6	rs2857435	30106024	T	A	1.17982	0.97–1.43	0.0932441		1.26442	1.04–1.54	0.020079
6	rs2857438	30106202	A	G	1.25072	1.06–1.47	0.00718814		1.29259	1.1–1.52	0.00229083
6	rs2857439	30106296	A	G	1.1848	0.97–1.44	0.0883146		1.26602	1.04–1.55	0.0204914
6	rs58881669	30106420	T	C	1.3818	1.04–1.84	0.0257043		1.33036	1–1.77	0.0499021
6	rs60217439	30106434	C	T	1.3818	1.04–1.84	0.0257043		1.33036	1–1.77	0.0499021
6	rs2857440	30106493	C	T	1.25072	1.06–1.47	0.00718814		1.29259	1.1–1.52	0.00229083
6	rs61248257	30106500	C	G	1.3818	1.04–1.84	0.0257043		1.33036	1–1.77	0.0499021
6	rs115702813	30106980	A	G	1.3818	1.04–1.84	0.0257043		1.33036	1–1.77	0.0499021
6	rs9261479	30107153	C	T	1.18406	0.97–1.44	0.0882925		1.26745	1.04–1.55	0.0196337
6	rs181842539	30107191	A	G	1.3818	1.04–1.84	0.0257043		1.33036	1–1.77	0.0499021
6	rs9261480	30107309	G	A	1.25072	1.06–1.47	0.00718814		1.29259	1.1–1.52	0.00229083
6	rs116784413	30107614	T	C	1.3818	1.04–1.84	0.0257043		1.33036	1–1.77	0.0499021
6	rs147000549	30107762	A	G	1.3818	1.04–1.84	0.0257043		1.33036	1–1.77	0.0499021
6	rs58190859	30108047	T	C	1.3818	1.04–1.84	0.0257043		1.33036	1–1.77	0.0499021
6	rs150205165	30108048	T	G	1.3818	1.04–1.84	0.0257043		1.33036	1–1.77	0.0499021
6	rs9261481	30108111	T	C	1.20078	0.99–1.46	0.0664805		1.28385	1.05–1.57	0.0143767
6	rs0	30108150	C	T	1.3818	1.04–1.84	0.0257043		1.33036	1–1.77	0.0499021
6	rs9261482	30108336	G	A	1.25072	1.06–1.47	0.00718814		1.29259	1.1–1.52	0.00229083
6	rs186581008	30108434	A	G	1.3818	1.04–1.84	0.0257043		1.33036	1–1.77	0.0499021
6	rs9261483	30108468	A	C	1.20292	1.03–1.4	0.0176408		1.23936	1.06–1.45	0.00639068
6	rs114255657	30108544	T	A	1.3818	1.04–1.84	0.0257043		1.33036	1–1.77	0.0499021
6	rs115149780	30108655	A	G	1.3818	1.04–1.84	0.0257043		1.33036	1–1.77	0.0499021
6	rs9261484	30108683	T	C	1.19969	1.03–1.4	0.0190414		1.23784	1.06–1.44	0.00656322
6	rs9261485	30108751	A	G	1.25072	1.06–1.47	0.00718814		1.29259	1.1–1.52	0.00229083
6	rs146146783	30108780	T	C	1.3818	1.04–1.84	0.0257043		1.33036	1–1.77	0.0499021
6	rs9261486	30109063	A	G	1.25072	1.06–1.47	0.00718814		1.29259	1.1–1.52	0.00229083
6	rs9261488	30109412	T	C	1.1848	0.97–1.44	0.0883146		1.26602	1.04–1.55	0.0204914
6	rs9261489	30109482	G	A	1.1848	0.97–1.44	0.0883146		1.26602	1.04–1.55	0.0204914
6	rs9261490	30109831	C	T	1.20874	1.04–1.41	0.0151359		1.24238	1.06–1.45	0.00588692
6	rs58050171	30109857	A	C	1.39613	1.05–1.85	0.0211477		1.34384	1.01–1.79	0.042023
6	rs9261491	30109861	C	A	1.20874	1.04–1.41	0.0151359		1.24238	1.06–1.45	0.00588692
6	rs9261492	30110058	A	G	1.2049	1.03–1.4	0.017031		1.23894	1.06–1.45	0.00661336
6	rs57177370	30110112	G	A	1.39613	1.05–1.85	0.0211477		1.34384	1.01–1.79	0.042023
6	rs59079266	30110214	A	G	1.39613	1.05–1.85	0.0211477		1.34384	1.01–1.79	0.042023
6	rs9261493	30110337	A	C	1.20874	1.04–1.41	0.0151359		1.24238	1.06–1.45	0.00588692
6	rs9261494	30110524	C	T	0.603543	0.44–0.83	0.00208878		0.661764	0.47–0.92	0.0148827
6	rs114852065	30110791	G	A	1.39613	1.05–1.85	0.0211477		1.34384	1.01–1.79	0.042023
6	rs9261496	30111014	T	C	1.20874	1.04–1.41	0.0151359		1.24238	1.06–1.45	0.00588692
6	rs116591530	30111037	C	T	1.39613	1.05–1.85	0.0211477		1.34384	1.01–1.79	0.042023
6	rs114687786	30111121	G	C	1.39613	1.05–1.85	0.0211477		1.34384	1.01–1.79	0.042023
6	rs9261498	30111351	T	C	1.19955	1.03–1.4	0.0193947		1.23616	1.06–1.44	0.00703778
6	rs115376041	30111437	G	A	1.39613	1.05–1.85	0.0211477		1.34384	1.01–1.79	0.042023
6	rs9261499	30111478	C	T	1.18521	0.97–1.44	0.0883728		1.26621	1.04–1.55	0.0206962
6	rs9261500	30111487	G	A	1.1853	0.98–1.44	0.086459		1.26552	1.04–1.54	0.020208
6	rs9261501	30111526	T	C	1.20874	1.04–1.41	0.0151359		1.24238	1.06–1.45	0.00588692
6	rs9261502	30111610	T	A	1.20874	1.04–1.41	0.0151359		1.24238	1.06–1.45	0.00588692
6	rs9261503	30111863	A	G	1.25811	1.07–1.48	0.00596342		1.29666	1.1–1.53	0.00206822
6	rs9261504	30111932	T	C	1.24826	1.06–1.46	0.00619629		1.29081	1.1–1.52	0.00185363
6	rs9261505	30112408	G	A	1.25811	1.07–1.48	0.00596342		1.29666	1.1–1.53	0.00206822
6	rs9261507	30112627	A	G	1.21282	1.04–1.41	0.013585		1.24647	1.07–1.46	0.00526337
6	rs9261508	30112704	C	T	1.20874	1.04–1.41	0.0151359		1.24238	1.06–1.45	0.00588692
6	rs9261509	30112906	C	T	1.20874	1.04–1.41	0.0151359		1.24238	1.06–1.45	0.00588692
6	rs9261511	30113245	A	C	1.20913	0.94–1.55	0.136074		1.37657	1.06–1.79	0.0161857
6	rs3815086	30113344	T	C	1.20874	1.04–1.41	0.0151359		1.24238	1.06–1.45	0.00588692
6	rs3815085	30113417	T	C	1.20874	1.04–1.41	0.0151359		1.24238	1.06–1.45	0.00588692
6	rs3815084	30113427	A	C	1.20874	1.04–1.41	0.0151359		1.24238	1.06–1.45	0.00588692
6	rs1541324	30113471	A	G	1.20874	1.04–1.41	0.0151359		1.24238	1.06–1.45	0.00588692
6	rs3815082	30113955	G	A	1.20874	1.04–1.41	0.0151359		1.24238	1.06–1.45	0.00588692
6	rs3815080	30114101	A	G	1.20292	1.03–1.4	0.0176408		1.23936	1.06–1.45	0.00639068
6	rs9261512	30114216	T	C	1.15042	0.95–1.39	0.147869		1.22656	1.01–1.49	0.0393266
6	rs3815079	30114365	T	A	1.263	1.04–1.53	0.018142		1.33099	1.09–1.62	0.00437457
6	rs3132124	30114402	A	T	1.17432	1.05–1.31	0.00513803		1.18738	1.06–1.33	0.00289057
6	rs4959011	30114623	A	T	1.18866	1.02–1.39	0.0268777		1.2248	1.05–1.43	0.0102064
6	rs4959044	30114666	T	C	1.24202	1.05–1.46	0.0100097		1.28122	1.08–1.51	0.00357296
6	rs4959012	30114845	C	T	1.17486	0.86–1.6	0.307587		1.492	1.07–2.08	0.0187284
6	rs757262	30114955	T	C	1.24202	1.05–1.46	0.0100097		1.28122	1.08–1.51	0.00357296
6	rs757261	30115063	A	G	1.17989	0.97–1.44	0.0977825		1.26194	1.03–1.54	0.0229703
6	rs9261513	30115484	G	A	1.18866	1.02–1.39	0.0268777		1.2248	1.05–1.43	0.0102064
6	rs757259	30115542	A	G	1.24202	1.05–1.46	0.0100097		1.28122	1.08–1.51	0.00357296
6	rs1573299	30115965	T	C	1.24202	1.05–1.46	0.0100097		1.28122	1.08–1.51	0.00357296
6	rs3132676	30116078	A	G	0.847423	0.73–0.99	0.0372696		0.854975	0.73–1	0.0498045
6	rs1573298	30116160	C	G	1.191	1.02–1.39	0.0253653		1.22669	1.05–1.43	0.00972116
6	rs1573297	30116341	T	C	1.24202	1.05–1.46	0.0100097		1.28122	1.08–1.51	0.00357296
6	rs9261514	30116537	A	G	1.24202	1.05–1.46	0.0100097		1.28122	1.08–1.51	0.00357296
6	rs3132675	30116562	A	G	0.611642	0.45–0.84	0.00234814		0.6704	0.48–0.93	0.0167094
6	rs9261516	30116566	A	G	1.17503	0.97–1.43	0.106762		1.25658	1.03–1.54	0.0257462
6	rs9261517	30116661	A	G	1.24202	1.05–1.46	0.0100097		1.28122	1.08–1.51	0.00357296
6	rs9261518	30116985	A	G	1.19438	1.02–1.39	0.0232556		1.22777	1.05–1.43	0.00944044
6	rs9261519	30117101	C	T	1.19438	1.02–1.39	0.0232556		1.22777	1.05–1.43	0.00944044
6	rs9261521	30117773	T	C	1.2377	1.05–1.46	0.0112291		1.27705	1.08–1.51	0.00401712
6	rs9261522	30117781	C	T	1.24202	1.05–1.46	0.0100097		1.28122	1.08–1.51	0.00357296
6	rs9468691	30117906	C	T	1.19068	1.04–1.36	0.0107894		1.1523	1.01–1.32	0.0415911
6	rs9261523	30117913	A	C	1.19438	1.02–1.39	0.0232556		1.22777	1.05–1.43	0.00944044
6	rs9261524	30117921	A	T	1.24202	1.05–1.46	0.0100097		1.28122	1.08–1.51	0.00357296
6	rs9261525	30118128	C	T	1.19438	1.02–1.39	0.0232556		1.22777	1.05–1.43	0.00944044
6	rs1557611	30118360	T	C	1.24202	1.05–1.46	0.0100097		1.28122	1.08–1.51	0.00357296
6	rs1557610	30118488	A	T	1.15898	0.95–1.41	0.140294		1.2407	1.01–1.52	0.0352767
6	rs1557609	30118489	C	T	1.19072	1.02–1.39	0.0256926		1.22381	1.05–1.43	0.0105926
6	rs1557607	30118637	G	A	1.24202	1.05–1.46	0.00993884		1.28098	1.08–1.51	0.00356353
6	rs4392759	30118707	A	G	1.174	0.97–1.43	0.10866		1.25582	1.03–1.54	0.0261411
6	rs9261526	30119275	A	G	1.23291	1.05–1.45	0.0102921		1.27601	1.09–1.5	0.0031899
6	rs9261527	30119392	A	G	1.18691	1.02–1.38	0.0286922		1.22036	1.05–1.43	0.0118306
6	rs9261528	30119429	G	T	1.197	1.03–1.4	0.021871		1.2306	1.05–1.44	0.00880963
6	rs9261529	30120134	C	T	1.23291	1.05–1.45	0.0102921		1.27601	1.09–1.5	0.0031899
6	rs9261530	30120164	C	G	1.23291	1.05–1.45	0.0102921		1.27601	1.09–1.5	0.0031899
6	rs9261531	30120268	T	C	1.23291	1.05–1.45	0.0102921		1.27601	1.09–1.5	0.0031899
6	rs2285796	30120450	T	G	1.23201	1.05–1.45	0.0105648		1.27507	1.08–1.5	0.00328452
6	rs2857433	30120633	G	T	1.22866	1.05–1.44	0.0115789		1.27147	1.08–1.49	0.00364731
6	rs2285795	30120912	T	C	1.225	1.04–1.44	0.0126683		1.26989	1.08–1.49	0.00374904
6	rs9261532	30120945	G	T	1.22866	1.05–1.44	0.0115789		1.27147	1.08–1.49	0.00364731
6	rs2517655	30121048	T	C	1.174	0.97–1.43	0.10866		1.25582	1.03–1.54	0.0261411
6	rs2508031	30121066	T	C	1.18358	1.02–1.38	0.0311179		1.21616	1.04–1.42	0.0131877
6	rs2508030	30121096	T	C	1.22081	1.04–1.43	0.0142541		1.26248	1.07–1.48	0.00469291
6	rs2517653	30121185	A	G	1.22758	1.05–1.44	0.0112937		1.27503	1.09–1.5	0.0031092
6	rs9261533	30121258	C	T	1.22866	1.05–1.44	0.0115789		1.27147	1.08–1.49	0.00364731
6	rs2022065	30121460	T	C	1.16927	1.01–1.35	0.0366161		1.20985	1.04–1.4	0.0120855
6	rs58481259	30125343	G	T	1.33834	1.04–1.72	0.0226283		1.30779	1.02–1.68	0.0371689
6	rs140073951	30125344	C	A	1.33834	1.04–1.72	0.0226283		1.30779	1.02–1.68	0.0371689
6	rs9261535	30127323	A	G	1.14614	0.84–1.56	0.385275		1.45895	1.05–2.03	0.0258554
6	rs9261536	30131349	T	C	0.602176	0.44–0.83	0.00198173		0.660953	0.47–0.92	0.0144293
6	rs1029237	30138662	T	C	1.14614	0.84–1.56	0.385275		1.45895	1.05–2.03	0.0258554
6	rs929156	30139699	A	G	1.15891	0.97–1.39	0.106615		1.21661	1.01–1.46	0.034695
6	rs1063280	30140342	T	C	0.609176	0.45–0.82	0.000906614		0.669694	0.49–0.91	0.0101828
6	rs140526677	30142204	T	C	1.6252	1.04–2.55	0.0344714		1.59489	1.01–2.52	0.0446135
6	rs957765	30142690	A	G	1.16021	0.85–1.58	0.34292		1.48554	1.07–2.07	0.0194959
6	rs9261541	30146019	G	T	0.608619	0.45–0.82	0.000888378		0.668532	0.49–0.91	0.00993933
6	rs181327121	30146452	A	G	0.657437	0.44–0.99	0.0453984		0.628613	0.42–0.95	0.0265565
6	rs13194768	30147494	A	G	1.13045	0.83–1.54	0.438708		1.43723	1.03–2.01	0.0334724
6	rs115820832	30149061	A	G	1.45187	1.04–2.02	0.026507		1.41228	1.02–1.96	0.0402345
6	rs147743277	30149789	T	C	1.6252	1.04–2.55	0.0344714		1.59489	1.01–2.52	0.0446135
6	rs142598397	30149805	A	G	1.6252	1.04–2.55	0.0344714		1.59489	1.01–2.52	0.0446135
6	rs146905463	30149843	A	G	1.6252	1.04–2.55	0.0344714		1.59489	1.01–2.52	0.0446135
6	rs137876629	30149863	A	C	1.6252	1.04–2.55	0.0344714		1.59489	1.01–2.52	0.0446135
6	rs149042034	30150244	G	A	1.62539	1.04–2.55	0.0344187		1.59506	1.01–2.52	0.044564
6	rs148544965	30151618	T	C	0.843229	0.69–1.03	0.090265		0.81737	0.67–1	0.0464525
6	rs147707497	30152364	G	T	0.4577	0.27–0.78	0.0044957		0.437642	0.26–0.75	0.00259347
6	rs7843	30152367	G	A	1.15779	0.85–1.57	0.345825		1.46917	1.06–2.04	0.02131
6	rs1042338	30152789	T	C	1.18788	0.94–1.5	0.142571		1.33043	1.05–1.69	0.0194554
6	rs114316410	30153053	A	C	1.43558	1.03–2	0.0316243		1.39487	1–1.94	0.048108
6	rs9261547	30154928	G	A	0.608235	0.44–0.84	0.00245424		0.667899	0.48–0.93	0.0172047
6	rs4959045	30155045	A	C	0.597612	0.43–0.83	0.00181557		0.655499	0.47–0.92	0.0131042
6	rs2517616	30162458	G	C	1.18788	0.94–1.5	0.142571		1.33043	1.05–1.69	0.0194554
6	rs4711211	30162809	G	A	1.14614	0.84–1.56	0.385275		1.45895	1.05–2.03	0.0258554
6	rs61748990	30164497	A	G	0.832074	0.68–1.02	0.0838444		0.807409	0.65–1	0.0455212
6	rs112032690	30167066	A	G	2.01105	1.25–3.24	0.00420812		1.96886	1.22–3.18	0.0057221
6	rs114401714	30170328	A	G	0.443528	0.26–0.77	0.0038453		0.42365	0.24–0.73	0.00219754
6	rs75417058	30173544	A	G	1.17258	0.94–1.46	0.152937		1.29387	1.03–1.62	0.0254628
6	rs2517606	30173545	A	G	1.17258	0.94–1.46	0.152937		1.29387	1.03–1.62	0.0254628
6	rs17188240	30174477	T	C	0.678063	0.45–1.02	0.0651258		0.647019	0.43–0.98	0.0384792
6	rs78205117	30176924	G	T	0.832339	0.68–1.02	0.0830383		0.807343	0.66–0.99	0.0444927
6	rs3130385	30179164	T	C	0.59842	0.45–0.8	0.00051815		0.656355	0.49–0.89	0.00633113
6	rs2844775	30179422	A	G	1.17258	0.94–1.46	0.152937		1.29387	1.03–1.62	0.0254628
6	rs17194607	30181320	T	A	1.13022	0.83–1.54	0.43448		1.43929	1.03–2	0.0311009
6	rs9380159	30186681	T	C	1.12962	0.83–1.54	0.436725		1.43385	1.03–2	0.0328157
6	rs142357091	30189440	G	C	0.47045	0.22–1	0.0508605		0.461263	0.21–0.99	0.0478924
6	rs3094138	30199016	C	T	0.609163	0.45–0.82	0.00090561		0.671289	0.49–0.91	0.0107049
6	rs9261588	30210807	T	G	0.598478	0.43–0.83	0.00185492		0.658173	0.47–0.92	0.0140575
6	rs116226361	30212117	A	C	1.48481	1.07–2.07	0.0189343		1.43771	1.03–2	0.0312832
6	rs187239089	30214494	A	G	1.67576	1.07–2.63	0.0246904		1.6238	1.03–2.56	0.0361065
6	rs150058293	30216629	C	G	1.17055	0.92–1.49	0.206545		1.338	1.04–1.73	0.0251709
6	rs0	30216712	C	T	1.15861	0.91–1.48	0.242402		1.31529	1.02–1.7	0.036781
6	rs9261623	30220340	C	G	0.600787	0.43–0.83	0.00204176		0.660788	0.47–0.92	0.0152257
6	rs3094079	30222508	T	C	0.60052	0.43–0.83	0.00202399		0.660569	0.47–0.92	0.0151487
6	rs114746627	30229628	A	C	1.63935	1.06–2.52	0.0248959		1.61491	1.05–2.49	0.0306822
6	rs3130397	30229869	T	C	0.597818	0.44–0.82	0.0014634		0.653923	0.47–0.91	0.0108843
6	rs9261639	30237859	A	G	1.15214	0.89–1.5	0.289713		1.39692	1.05–1.85	0.0202936
6	rs4713305	30252836	T	A	1.18779	0.89–1.58	0.239015		1.53791	1.12–2.11	0.0073045
6	rs9261647	30254678	A	G	1.16228	0.87–1.55	0.305911		1.50146	1.1–2.06	0.0115761
6	rs2285800	30257497	G	C	1.16228	0.87–1.55	0.305911		1.5087	1.1–2.07	0.0106452
6	rs261954	30267339	C	T	1.17462	0.88–1.57	0.27199		1.52432	1.11–2.09	0.00873061
6	rs3129834	30267372	C	A	0.600378	0.43–0.83	0.00202641		0.661946	0.47–0.92	0.0156405
6	rs3094631	30267748	G	A	0.605512	0.44–0.84	0.00260755		0.667475	0.48–0.94	0.0188329
6	rs261946	30271334	G	A	1.1729	0.9–1.52	0.231217		1.43034	1.08–1.9	0.0126411
6	rs261944	30272459	A	G	1.17462	0.88–1.57	0.27199		1.52432	1.11–2.09	0.00873061
6	rs115290029	30275871	A	G	1.44367	1.04–2.01	0.0288773		1.40093	1.01–1.95	0.0451423
6	rs3094065	30282332	T	C	0.599062	0.44–0.82	0.00167808		0.656774	0.47–0.91	0.0124269
6	rs1264585	30285650	A	T	1.20142	0.9–1.6	0.210331		1.5697	1.15–2.15	0.00504664
6	rs111557283	30290668	C	A	1.56295	1.12–2.18	0.00828511		1.55677	1.12–2.17	0.00925657
[truncated: 7,015 more rows]

## Sheet: chr6q23.3-25.2_caseControl
Chromosome 6q23.3–25.2													Notes:
Chromosome	dbSNP ID	Base-pair position1	Minor Allele2	Major Allele3	Global Ancestry Adjusted				Local and Global Ancestry Adjusted				1 Human Genome Build 19
					Odds Ratio	95%CI	P		Odds Ratio	95%CI	P		2 Minor allele in the sample and the effect allele for the odds ratio
6	rs149110282	134449428	G	C	0.557836	0.36–0.88	0.0111426		0.566751	0.36–0.89	0.0137244		3 Major allele in the sample
6	rs112847290	134621689	G	A	0.602904	0.4–0.91	0.0173372		0.574788	0.38–0.88	0.010044		OR = Odds ratio, assuming an additive genetic model
6	rs78082306	134640602	T	C	0.555462	0.35–0.89	0.0136168		0.535978	0.33–0.86	0.0094561		95%CI = 95% Confidence Interval
6	rs79189208	134645598	T	C	0.634628	0.41–0.97	0.0360125		0.61783	0.4–0.95	0.0276548		P = P-value
6	rs77017519	134646373	G	A	0.624941	0.41–0.95	0.0296745		0.608838	0.4–0.93	0.0227637
6	rs75376205	134654811	T	C	0.511871	0.31–0.84	0.00746259		0.490851	0.3–0.8	0.00473423
6	rs142238109	134659642	A	G	0.500721	0.31–0.82	0.00560509		0.48139	0.29–0.79	0.00360803
6	rs116984875	134662727	C	G	0.522139	0.32–0.85	0.00819722		0.501108	0.31–0.81	0.00519504
6	rs142886254	134665260	T	C	0.553211	0.34–0.89	0.0147235		0.531384	0.33–0.86	0.00960987
6	rs75317176	134667122	G	A	0.552628	0.34–0.89	0.0145602		0.531514	0.33–0.86	0.00965029
6	rs117963002	134676766	T	C	0.465878	0.25–0.86	0.0143796		0.449007	0.24–0.83	0.0105928
6	rs6908972	134684613	T	G	0.841611	0.71–0.99	0.0402618		0.844756	0.72–1	0.0448979
6	rs6911285	134706333	A	G	0.823091	0.73–0.93	0.00121558		0.82544	0.73–0.93	0.00219135
6	rs6911431	134706400	C	G	0.82065	0.73–0.92	0.00104162		0.82152	0.73–0.93	0.00172173
6	rs7773415	134706814	C	T	0.821376	0.73–0.92	0.00110854		0.821263	0.73–0.93	0.00170478
6	rs6934484	134709696	A	G	0.880459	0.79–0.98	0.0205698		0.883756	0.79–0.99	0.0392843
6	rs7770379	134710559	G	A	0.829416	0.74–0.93	0.00195853		0.829811	0.73–0.94	0.00299419
6	rs7774909	134710675	A	G	0.877594	0.79–0.98	0.0180531		0.880949	0.78–0.99	0.0356666
6	rs6931053	134734547	G	A	0.828298	0.7–0.98	0.0267547		0.836992	0.71–0.99	0.0383604
6	rs115872325	134760526	A	G	0.612077	0.38–0.98	0.0425382		0.620348	0.39–1	0.0487134
6	rs9376037	134775037	G	C	0.847901	0.75–0.96	0.00995607		0.842917	0.74–0.96	0.00776882
6	rs139304206	134790506	A	G	0.678595	0.48–0.96	0.0265107		0.689586	0.49–0.97	0.0339991
6	rs148011744	134790788	T	C	0.678595	0.48–0.96	0.0265107		0.689586	0.49–0.97	0.0339991
6	rs6925454	135082405	T	C	0.844578	0.73–0.98	0.0213558		0.851471	0.73–0.99	0.0339779
6	rs9321474	135084571	C	G	0.819101	0.7–0.96	0.0138045		0.830513	0.71–0.98	0.0247386
6	rs6917284	135086179	A	C	0.813672	0.69–0.96	0.0118056		0.825862	0.7–0.97	0.022075
6	rs9483746	135086466	A	G	0.80831	0.69–0.95	0.00894427		0.820835	0.7–0.97	0.0175246
6	rs6929267	135088133	T	C	0.816929	0.7–0.96	0.0123026		0.828737	0.71–0.97	0.0227432
6	rs9494055	135089422	A	G	0.816929	0.7–0.96	0.0123026		0.828917	0.71–0.97	0.0229285
6	rs6910210	135091737	A	G	0.817974	0.7–0.96	0.0126509		0.830197	0.71–0.98	0.0238284
6	rs6910321	135092064	C	A	0.84123	0.74–0.96	0.0083445		0.852056	0.75–0.97	0.0179183
6	rs9494057	135093113	A	G	0.816929	0.7–0.96	0.0123026		0.828917	0.71–0.97	0.0229285
6	rs9494058	135093228	C	T	0.842251	0.74–0.96	0.00877836		0.853172	0.75–0.97	0.0188053
6	rs78543584	135093819	T	A	0.842251	0.74–0.96	0.00877836		0.853172	0.75–0.97	0.0188053
6	rs111337742	135094587	G	A	0.840304	0.74–0.96	0.00794911		0.851463	0.75–0.97	0.0175187
6	rs73560432	135095496	T	C	0.84395	0.74–0.96	0.00967113		0.855522	0.75–0.98	0.0211398
6	rs9483747	135099927	C	T	0.819863	0.7–0.96	0.0139702		0.83134	0.71–0.98	0.0252002
6	rs6924883	135100637	C	T	0.821306	0.7–0.96	0.0150747		0.832981	0.71–0.98	0.0271114
6	rs6902458	135100856	G	A	0.806958	0.69–0.95	0.00851615		0.817929	0.69–0.96	0.0157469
6	rs77689928	135101277	C	T	0.807835	0.69–0.95	0.00881924		0.819213	0.7–0.96	0.0164196
6	rs6932185	135102213	C	T	0.809159	0.69–0.95	0.00951722		0.820726	0.7–0.97	0.0176704
6	rs6938728	135103444	C	T	0.850733	0.75–0.97	0.0138144		0.863695	0.76–0.99	0.030617
6	rs145791304	135103646	T	C	0.825807	0.7–0.97	0.0187261		0.839245	0.71–0.99	0.0346486
6	rs57255287	135105230	G	A	0.846859	0.74–0.96	0.0115274		0.858557	0.75–0.98	0.0248125
6	rs6569972	135107936	C	T	0.84921	0.75–0.97	0.0131143		0.860388	0.75–0.98	0.0270975
6	rs7775677	135108622	C	T	0.84921	0.75–0.97	0.0131143		0.860388	0.75–0.98	0.0270975
6	rs114230887	135109835	T	A	0.822596	0.7–0.97	0.0170481		0.833429	0.71–0.98	0.0290524
6	rs6569973	135111536	G	C	0.814406	0.69–0.96	0.0121562		0.824847	0.7–0.97	0.0211232
6	rs9494061	135113063	T	C	0.813319	0.69–0.96	0.0116955		0.823628	0.7–0.97	0.0203179
6	rs9494062	135115720	T	G	0.790933	0.67–0.93	0.00458965		0.800662	0.68–0.94	0.00846406
6	rs112214396	135117467	A	G	0.837459	0.73–0.95	0.00805736		0.848449	0.74–0.97	0.0174243
6	rs74460923	135117843	T	C	0.78793	0.67–0.93	0.00404303		0.798232	0.68–0.94	0.00772607
6	rs142421499	135167014	C	G	0.579613	0.37–0.9	0.0163568		0.591795	0.38–0.92	0.0212357
6	rs78220287	135176881	T	A	0.615086	0.42–0.9	0.0117829		0.622895	0.43–0.91	0.0145248
6	rs6903964	135178735	G	A	0.653952	0.45–0.95	0.0258109		0.662496	0.46–0.96	0.0312803
6	rs73775972	135180709	A	G	0.64006	0.44–0.93	0.0200337		0.648572	0.44–0.95	0.0244972
6	rs57703698	135183057	T	C	0.639937	0.44–0.93	0.0199932		0.648474	0.44–0.95	0.0244635
6	rs184895660	135193130	G	C	0.603699	0.4–0.91	0.0171534		0.611858	0.4–0.93	0.0206302
6	rs112877069	135382469	C	T	0.576014	0.39–0.85	0.00507191		0.581773	0.4–0.86	0.006038
6	rs72974149	135395122	G	A	1.74289	1.07–2.84	0.0256319		1.66527	1.01–2.74	0.0447382
6	rs145833790	135407946	C	T	1.60106	1.01–2.55	0.0468794		1.63879	1.03–2.61	0.0377348
6	rs28449450	135439275	C	T	0.701287	0.54–0.9	0.00632401		0.70803	0.55–0.91	0.00803755
6	rs9321485	135447773	C	T	1.11704	1–1.25	0.0488451		1.12468	1.01–1.26	0.0371075
6	rs113861952	135448739	T	C	0.832472	0.72–0.97	0.0157343		0.842412	0.72–0.98	0.0264756
6	rs6569992	135452152	A	G	0.785473	0.66–0.93	0.0054198		0.773541	0.65–0.92	0.00318062
6	rs9389272	135459837	A	G	0.819777	0.7–0.96	0.0161325		0.809793	0.69–0.95	0.0107787
6	rs6924687	135467521	A	T	0.870719	0.76–1	0.0450986		0.872379	0.76–1	0.0481393
6	rs76899322	135469506	A	G	0.74143	0.58–0.95	0.0161942		0.752262	0.59–0.96	0.0228747
6	rs79004481	135480092	T	C	0.704099	0.54–0.91	0.00767199		0.712709	0.55–0.92	0.0104566
6	rs116557243	135483569	A	C	0.532665	0.3–0.96	0.0361997		0.541178	0.3–0.98	0.0414284
6	rs79571224	135495432	G	A	0.606062	0.46–0.8	0.000309797		0.612842	0.47–0.81	0.000451986
6	rs114071504	135527037	A	G	0.605275	0.46–0.79	0.00026899		0.612495	0.47–0.8	0.000402377
6	rs112125383	135554036	G	C	1.47526	1.12–1.95	0.00617976		1.40197	1.04–1.88	0.0249661
6	rs115013313	135572050	G	T	0.838516	0.72–0.98	0.0277931		0.85254	0.73–1	0.0497742
6	rs7765909	135572377	T	G	0.856754	0.75–0.98	0.0203685		0.868879	0.76–0.99	0.0407566
6	rs9483812	135572946	T	C	0.856473	0.75–0.98	0.0201433		0.868639	0.76–0.99	0.0404176
6	rs186315576	135603152	A	G	1.87699	1.18–2.97	0.00736049		1.93501	1.22–3.08	0.00526048
6	rs148806902	135625777	T	C	0.672806	0.51–0.88	0.00417583		0.68334	0.52–0.9	0.00616484
6	rs78265708	135627315	C	T	0.684982	0.53–0.88	0.00308367		0.695742	0.54–0.9	0.00478149
6	rs74643581	135628098	A	T	0.673847	0.51–0.88	0.00431981		0.684479	0.52–0.9	0.00638636
6	rs6910542	135630444	C	T	0.6824	0.53–0.88	0.00290707		0.692848	0.54–0.89	0.00447024
6	rs79257523	135636527	T	C	0.67089	0.5–0.89	0.00589		0.68239	0.51–0.91	0.00871216
6	rs141685406	135645221	A	G	0.664759	0.51–0.87	0.00311951		0.674698	0.51–0.89	0.00459593
6	rs75032233	135648146	A	G	0.664759	0.51–0.87	0.00311951		0.674698	0.51–0.89	0.00459593
6	rs77777890	135651014	G	T	0.664759	0.51–0.87	0.00311951		0.674698	0.51–0.89	0.00459593
6	rs147009914	135657918	C	T	1.62508	1.09–2.42	0.0168386		1.65836	1.11–2.47	0.0132418
6	rs114109976	135661534	T	A	0.677443	0.53–0.87	0.00231181		0.686821	0.53–0.88	0.00346324
6	rs116148543	135662518	G	A	0.677443	0.53–0.87	0.00231181		0.686821	0.53–0.88	0.00346324
6	rs17064469	135677617	C	A	0.671435	0.52–0.86	0.00189875		0.681158	0.53–0.88	0.00290846
6	rs79347371	135691534	C	G	0.660264	0.5–0.87	0.00264129		0.669492	0.51–0.88	0.00382608
6	rs77308293	135698289	C	A	0.680588	0.53–0.87	0.0025136		0.689914	0.54–0.89	0.00374611
6	rs59978743	135699285	A	C	0.79253	0.68–0.92	0.00289994		0.801409	0.69–0.94	0.00545677
6	rs17064486	135707233	A	G	0.700609	0.55–0.9	0.00527845		0.711317	0.55–0.91	0.00793467
6	rs116055463	135711722	A	G	0.707048	0.55–0.91	0.0063935		0.717868	0.56–0.92	0.00954686
6	rs115259367	135718120	C	T	0.673557	0.51–0.88	0.00409306		0.683639	0.52–0.9	0.00597622
6	rs116233040	135724330	A	G	0.673557	0.51–0.88	0.00409306		0.683639	0.52–0.9	0.00597622
6	rs116000049	135739313	C	T	0.678263	0.51–0.91	0.00983909		0.689298	0.51–0.93	0.013769
6	rs76941994	135740812	A	T	0.673106	0.5–0.9	0.00840004		0.684391	0.51–0.92	0.0119534
6	rs114423509	135743481	C	T	0.668382	0.5–0.9	0.00725239		0.679677	0.51–0.91	0.0104141
6	rs150041625	135745531	C	T	0.67601	0.5–0.91	0.00878375		0.687402	0.51–0.92	0.0125211
6	rs116515646	135750020	T	A	0.67799	0.51–0.91	0.00847907		0.690002	0.52–0.92	0.0123748
6	rs78356827	135771731	A	T	0.679974	0.51–0.91	0.00938017		0.691676	0.52–0.93	0.0134769
6	rs76192986	135776114	T	C	0.678893	0.51–0.91	0.00862795		0.690087	0.52–0.92	0.0122929
6	rs76698711	135780960	C	G	0.600945	0.38–0.95	0.0297629		0.613283	0.39–0.97	0.0375428
6	rs141765296	135783895	T	C	0.600945	0.38–0.95	0.0297629		0.613283	0.39–0.97	0.0375428
6	rs138330752	135798335	T	C	0.678893	0.51–0.91	0.00862795		0.690087	0.52–0.92	0.0122929
6	rs7756386	135828807	T	C	0.769808	0.63–0.94	0.0095335		0.782346	0.64–0.96	0.0161158
6	rs139786658	135831816	T	C	0.684945	0.51–0.91	0.0103727		0.69597	0.52–0.93	0.0145539
6	rs75033495	135847336	A	G	0.684472	0.51–0.91	0.0102318		0.695422	0.52–0.93	0.0143369
6	rs114924458	135860987	C	T	0.782777	0.65–0.95	0.0130855		0.794849	0.65–0.97	0.0213585
6	rs79440592	135867479	C	A	0.784021	0.65–0.95	0.0136789		0.796389	0.65–0.97	0.0224621
6	rs114304133	135875282	A	G	0.68473	0.51–0.91	0.0103146		0.695723	0.52–0.93	0.0144588
6	rs17064686	135904527	A	G	0.777205	0.64–0.94	0.0113787		0.790372	0.65–0.96	0.0194208
6	rs75499338	135907172	G	A	0.777205	0.64–0.94	0.0113787		0.790372	0.65–0.96	0.0194208
6	rs74379332	135923626	A	G	0.656626	0.49–0.88	0.00491305		0.666549	0.5–0.89	0.00692753
6	rs0	136091727	T	C	1.32943	1.02–1.73	0.0344521		1.35893	1.04–1.77	0.0230294
6	rs77580358	136174079	T	C	0.674298	0.49–0.94	0.0185106		0.688477	0.5–0.96	0.0259966
6	rs9494401	136181255	T	C	0.846749	0.74–0.97	0.015885		0.861313	0.75–0.99	0.0345325
6	rs9402765	136185184	G	A	0.861924	0.77–0.97	0.0124698		0.875997	0.78–0.99	0.0313646
6	rs9389337	136186081	A	C	0.865833	0.77–0.98	0.0222639		0.879709	0.77–1	0.0482041
6	rs78046498	136186478	G	A	0.772797	0.65–0.92	0.00332402		0.786101	0.66–0.94	0.00676583
6	rs6925343	136214737	A	G	0.847717	0.74–0.98	0.0229861		0.862495	0.75–1	0.0460642
6	rs17065079	136216408	T	C	0.844938	0.73–0.97	0.0199076		0.860165	0.74–0.99	0.0412977
6	rs9402774	136218110	T	C	1.14471	1.02–1.28	0.0198982		1.13531	1.01–1.27	0.0294734
6	rs9373154	136219577	G	A	0.86355	0.77–0.97	0.0101988		0.866543	0.77–0.97	0.0122516
6	rs7760469	136220111	A	G	0.815503	0.72–0.92	0.00147701		0.827717	0.73–0.94	0.00454088
6	rs6570055	136221619	C	T	1.15695	1.03–1.3	0.0140362		1.14589	1.02–1.29	0.0225276
6	rs147145228	136228870	T	C	0.566816	0.36–0.89	0.0128651		0.578284	0.37–0.9	0.0165044
6	rs144840055	136239496	A	G	0.588292	0.38–0.92	0.0207086		0.600681	0.38–0.94	0.0263771
6	rs116519530	136242432	C	T	0.588292	0.38–0.92	0.0207086		0.600675	0.38–0.94	0.0263747
6	rs111542290	136529867	A	T	1.4493	1.03–2.04	0.0340391		1.50105	1.06–2.12	0.021184
6	rs760809	136658140	A	T	0.870892	0.78–0.97	0.0145262		0.888767	0.79–1	0.0425633
6	rs17795669	136659065	G	C	0.850891	0.74–0.97	0.0184107		0.86918	0.76–1	0.0449918
6	rs1681	136663948	A	C	0.851366	0.76–0.95	0.00399614		0.865272	0.77–0.97	0.0113474
6	rs7744370	136673294	G	A	0.872413	0.78–0.97	0.0145135		0.887363	0.79–0.99	0.0368662
6	rs144889369	136677899	A	G	0.486446	0.25–0.94	0.0313533		0.495137	0.26–0.95	0.0357854
6	rs114822509	136677908	C	G	0.486446	0.25–0.94	0.0313533		0.495137	0.26–0.95	0.0357854
6	rs114265379	136679269	T	G	0.486446	0.25–0.94	0.0313533		0.495137	0.26–0.95	0.0357854
6	rs2038077	136689360	A	C	0.848469	0.76–0.95	0.00382857		0.862029	0.77–0.97	0.010494
6	rs2179288	136689430	A	G	0.85568	0.77–0.96	0.00613224		0.869864	0.78–0.97	0.0163601
6	rs144625470	136689850	A	G	0.486446	0.25–0.94	0.0313533		0.495137	0.26–0.95	0.0357854
6	rs1073785	136691338	T	C	0.856918	0.77–0.96	0.00534737		0.870177	0.78–0.97	0.0150744
6	rs7750613	136691962	A	G	0.875825	0.79–0.98	0.016686		0.89138	0.8–1	0.0430152
6	rs3778297	136695212	A	G	0.85095	0.75–0.97	0.0169811		0.868486	0.76–0.99	0.0408199
6	rs7747443	136713749	G	A	0.874823	0.78–0.98	0.0157026		0.889905	0.8–0.99	0.0398735
6	rs9402806	136719820	T	C	0.853554	0.75–0.97	0.019361		0.871966	0.76–1	0.0472516
6	rs6923953	136726688	C	T	0.875959	0.79–0.98	0.0177328		0.891954	0.8–1	0.0462296
6	rs12176346	136732664	A	G	0.848932	0.74–0.97	0.015754		0.867144	0.76–0.99	0.0396417
6	rs9402809	136733928	T	A	0.848932	0.74–0.97	0.015754		0.867144	0.76–0.99	0.0396417
6	rs4896209	136746167	T	C	0.874523	0.78–0.98	0.0159436		0.890977	0.8–1	0.0436088
6	rs2038078	136755330	A	G	0.868059	0.78–0.97	0.0126205		0.882727	0.79–0.99	0.0329188
6	rs7763427	136760658	T	C	0.875909	0.79–0.98	0.0176533		0.891002	0.8–1	0.0452495
6	rs1028332	136764016	C	T	0.854165	0.77–0.95	0.00467938		0.870607	0.78–0.97	0.0164095
6	rs3778307	136765459	C	T	0.864935	0.78–0.96	0.00884257		0.88222	0.79–0.99	0.0293467
6	rs1473677	136767530	G	A	0.85817	0.77–0.96	0.0059488		0.874741	0.78–0.98	0.0204357
6	rs7772089	136780412	T	C	0.849297	0.76–0.95	0.00383291		0.864335	0.77–0.97	0.0120626
6	rs720565	136792964	C	G	0.862688	0.77–0.96	0.00940063		0.878068	0.78–0.98	0.0263461
6	rs148564624	136795630	A	G	0.669889	0.47–0.95	0.026693		0.687925	0.48–0.98	0.0399403
6	rs144009579	136863184	A	G	0.607136	0.39–0.94	0.0238318		0.620193	0.4–0.96	0.0305421
6	rs189866420	136881223	C	T	0.500977	0.27–0.93	0.0272733		0.517907	0.28–0.96	0.0358713
6	rs147229639	136898103	C	T	0.485389	0.27–0.89	0.0187785		0.495612	0.27–0.91	0.0224637
6	rs185658406	136899750	C	T	0.451077	0.24–0.84	0.0124087		0.464652	0.25–0.87	0.0160656
6	rs151305555	136900248	C	A	0.485389	0.27–0.89	0.0187785		0.495612	0.27–0.91	0.0224637
6	rs111373992	136901828	G	A	0.52472	0.35–0.79	0.00226157		0.537764	0.36–0.81	0.00336535
6	rs138675748	136909704	G	T	0.451077	0.24–0.84	0.0124087		0.464652	0.25–0.87	0.0160656
6	rs144118212	136910626	G	A	0.485156	0.27–0.89	0.0187028		0.495146	0.27–0.9	0.0222918
6	rs143249133	136914431	C	T	0.497017	0.27–0.91	0.0235196		0.50773	0.28–0.93	0.0280613
6	rs141565239	136976513	T	C	0.555582	0.35–0.87	0.0102464		0.571062	0.36–0.89	0.0145253
6	rs56113547	136990955	C	T	0.472685	0.29–0.78	0.00316563		0.487362	0.3–0.8	0.00469717
6	rs1321469	137139518	T	C	1.1689	1.03–1.32	0.0142482		1.15263	1.02–1.31	0.0271537
6	rs9389440	137139520	T	C	1.16917	1.03–1.32	0.014155		1.15292	1.02–1.31	0.0269729
6	rs6919857	137140454	C	T	1.16827	1.03–1.32	0.0143777		1.15349	1.02–1.31	0.0259289
6	rs1321470	137143611	A	T	1.15687	1.02–1.31	0.0223755		1.14135	1.01–1.29	0.0401508
6	rs7764028	137150543	T	C	1.15724	1.03–1.3	0.0146045		1.14971	1.02–1.29	0.0198862
6	rs2327762	137152621	T	C	1.15673	1.02–1.31	0.0245774		1.14154	1–1.3	0.0427531
6	rs138326727	137238693	G	A	0.615537	0.4–0.95	0.0281096		0.630348	0.41–0.97	0.0374898
6	rs75571472	137294190	A	C	0.501683	0.27–0.94	0.0324565		0.514401	0.27–0.97	0.0394252
6	rs115958456	137295284	A	T	0.690323	0.5–0.95	0.0250071		0.706867	0.51–0.98	0.0366047
6	rs4896232	137430021	C	T	1.13756	1.02–1.26	0.0163896		1.12306	1.01–1.25	0.0327459
6	rs9376255	137431789	C	T	1.1316	1.02–1.26	0.0212546		1.11797	1.01–1.24	0.0401375
6	rs4896233	137433422	T	C	1.13198	1.02–1.26	0.0211769		1.1174	1–1.24	0.0415033
6	rs34939868	137566943	G	A	2.0062	1.25–3.22	0.00383727		1.86419	1.15–3.03	0.0117649
6	rs80134751	137706722	A	G	2.07002	1.23–3.48	0.00597689		2.15103	1.28–3.61	0.00379402
6	rs1028234	137707223	T	C	0.839088	0.73–0.96	0.0112136		0.855131	0.75–0.98	0.0256529
6	rs115094612	137708345	T	C	0.62131	0.42–0.92	0.0171722		0.63688	0.43–0.94	0.0241582
6	rs77271550	137708623	A	G	2.06877	1.23–3.48	0.00602898		2.1488	1.28–3.61	0.00384787
6	rs111763429	137741851	T	C	1.51123	1.13–2.03	0.0060192		1.3922	1.02–1.91	0.0399054
6	rs9494780	137779680	A	G	0.875696	0.78–0.98	0.0244396		0.888798	0.79–1	0.0475086
6	rs12212304	137782767	A	G	0.867975	0.76–0.99	0.0352014		0.871883	0.76–0.99	0.0411786
6	rs12192616	137782965	C	T	0.868472	0.76–0.99	0.0358683		0.872254	0.76–0.99	0.0417621
6	rs2327829	137789683	C	A	1.19707	1.04–1.38	0.0144593		1.16204	1–1.35	0.0467741
6	rs6926891	137790720	A	T	1.19707	1.04–1.38	0.0144593		1.16204	1–1.35	0.0467741
6	rs116234658	137793108	C	G	0.609097	0.43–0.87	0.00631333		0.621367	0.43–0.89	0.00893621
6	rs7767695	137795409	T	C	1.20969	1.05–1.39	0.00640988		1.18183	1.03–1.36	0.0187865
6	rs6930622	137797918	T	C	1.24196	1.11–1.39	0.000220346		1.21652	1.08–1.37	0.00140191
6	rs34679207	137799745	T	C	1.35881	1.13–1.64	0.00140952		1.32429	1.09–1.6	0.0038818
6	rs7749298	137801778	T	A	1.20121	1.07–1.35	0.00242847		1.17311	1.04–1.33	0.0105218
6	rs34404293	137802877	A	G	1.34116	1.11–1.62	0.00243131		1.30529	1.08–1.58	0.00662104
6	rs9376278	137804521	G	T	1.21557	1.09–1.36	0.000618945		1.19153	1.06–1.34	0.00286759
6	rs9376279	137804686	C	T	1.21557	1.09–1.36	0.000618945		1.19153	1.06–1.34	0.00286759
6	rs9376280	137805414	A	G	0.868688	0.78–0.97	0.0101759		0.877422	0.79–0.98	0.0172997
6	rs6570170	137805951	G	A	1.20441	1.07–1.36	0.00215268		1.17697	1.04–1.33	0.00918596
6	rs734670	137808536	T	C	1.21394	1.08–1.36	0.000916046		1.19055	1.06–1.34	0.00353675
6	rs79877414	137809157	A	C	0.841846	0.73–0.97	0.0195558		0.860173	0.74–1	0.0438541
6	rs6900492	137809402	C	G	1.14593	1.03–1.28	0.0127163		1.12264	1.01–1.25	0.0377841
6	rs7768965	137810644	C	T	0.840735	0.75–0.94	0.00159787		0.858915	0.77–0.96	0.00783674
6	rs114737394	137811185	C	T	0.701013	0.55–0.89	0.00427947		0.71676	0.56–0.92	0.00767073
6	rs151310755	137825335	A	G	0.677578	0.53–0.87	0.0021087		0.694844	0.54–0.89	0.0042487
6	rs115132541	137826968	G	A	0.681341	0.53–0.87	0.00235165		0.699066	0.55–0.9	0.00477883
6	rs77920452	137827526	G	A	0.681341	0.53–0.87	0.00235165		0.699066	0.55–0.9	0.00477883
6	rs114695992	137830543	A	G	0.680263	0.53–0.87	0.00225603		0.697624	0.54–0.89	0.00454197
6	rs79078164	137832382	G	A	0.696271	0.54–0.89	0.00386365		0.713195	0.56–0.91	0.00726679
6	rs115412795	137834645	T	C	0.688382	0.54–0.88	0.00310192		0.705927	0.55–0.91	0.00609999
6	rs1333229	137835819	T	C	0.752186	0.59–0.95	0.0174137		0.770526	0.61–0.98	0.0303909
6	rs78351525	137836927	G	A	0.725083	0.57–0.92	0.00798322		0.743541	0.59–0.94	0.0151447
6	rs78512816	137837559	T	C	0.579164	0.44–0.76	9.47634e-05		0.591306	0.45–0.78	0.00018212
6	rs74715269	137840171	C	T	0.739673	0.58–0.94	0.0122067		0.75686	0.6–0.96	0.0212382
6	rs75576756	137841692	C	A	0.704424	0.55–0.89	0.00402794		0.721806	0.57–0.92	0.00782912
6	rs114249906	137855212	C	T	0.615634	0.47–0.81	0.000466543		0.629749	0.48–0.83	0.000892343
6	rs75384756	137886077	A	G	0.84624	0.74–0.97	0.0188871		0.838486	0.73–0.96	0.0131547
6	rs6920073	137912650	A	G	0.814252	0.69–0.97	0.0180752		0.836608	0.7–0.99	0.0433557
6	rs114329954	137916636	A	G	0.811678	0.69–0.96	0.0156319		0.832783	0.7–0.99	0.0367335
6	rs139488931	137926470	A	G	0.476892	0.25–0.92	0.0267404		0.491119	0.26–0.94	0.0327138
6	rs608242	137933374	T	C	0.803927	0.69–0.94	0.00741666		0.805132	0.69–0.94	0.00774839
6	rs115808682	137937534	A	C	0.741177	0.58–0.94	0.0151577		0.761957	0.6–0.97	0.0284436
6	rs140808028	137957474	T	C	0.505249	0.28–0.92	0.0249609		0.522292	0.29–0.95	0.0322697
6	rs142740271	138001656	C	A	0.539251	0.31–0.94	0.0287799		0.554402	0.32–0.96	0.0359971
6	rs189845960	138002977	A	G	1.66804	1.02–2.72	0.0406858		1.75633	1.07–2.88	0.025861
6	rs116380300	138024486	C	T	1.68565	1.09–2.62	0.0199299		1.77038	1.14–2.76	0.0115574
6	rs116308913	138028227	A	G	1.71848	1.09–2.72	0.0207312		1.80585	1.14–2.87	0.0123708
6	rs144097126	138071170	C	T	0.589844	0.36–0.96	0.0339178		0.611713	0.37–1	0.0493822
6	rs138360342	138073267	T	C	0.57489	0.35–0.94	0.0288975		0.595301	0.36–0.98	0.0416052
6	rs9484091	138098738	C	A	0.767071	0.62–0.94	0.0121668		0.783342	0.64–0.96	0.021679
6	rs9484092	138098876	T	A	0.749387	0.61–0.92	0.006713		0.764992	0.62–0.94	0.0123061
6	rs6929596	138107988	A	G	0.761261	0.62–0.94	0.0101706		0.775887	0.63–0.96	0.0173344
6	rs75378583	138112723	A	T	0.725345	0.58–0.91	0.00478866		0.740383	0.59–0.93	0.00861772
6	rs148431235	138177948	C	T	1.87158	1.12–3.13	0.0171162		1.9404	1.16–3.25	0.0119579
6	rs5029956	138202378	T	C	1.17231	0.98–1.41	0.090505		1.21837	1.01–1.47	0.0380195
6	rs150941623	138208187	G	A	1.75591	1.06–2.9	0.027883		1.77801	1.07–2.94	0.0253923
6	rs114000719	138211850	T	C	1.70431	1.04–2.8	0.035004		1.77937	1.08–2.93	0.0232398
6	rs79968925	138233829	C	T	1.17864	0.98–1.42	0.0802108		1.23326	1.02–1.49	0.0277267
6	rs75184132	138238035	A	G	1.18474	0.98–1.43	0.0789902		1.24126	1.02–1.5	0.0269794
6	rs35901851	138274190	A	G	1.86563	1.19–2.93	0.00662952		1.70921	1.08–2.7	0.0216861
6	rs59380231	138293497	A	C	0.860449	0.76–0.97	0.016603		0.854653	0.76–0.97	0.0125438
6	rs4895503	138295832	G	C	0.871255	0.77–0.98	0.0250905		0.863758	0.77–0.97	0.0176699
6	rs77879659	138328654	T	C	0.815235	0.67–1	0.0445914		0.815562	0.67–1	0.0450009
6	rs112940309	138329282	G	A	1.25278	1.06–1.48	0.0086471		1.23263	1.04–1.46	0.0154119
6	rs75146109	138346038	A	C	1.83124	1.13–2.97	0.0143439		1.65525	1.01–2.71	0.0448159
6	rs143061559	138366546	G	A	0.554422	0.34–0.92	0.0211392		0.570982	0.35–0.94	0.0282726
6	rs193019418	138403248	C	T	0.428891	0.25–0.75	0.00299832		0.436814	0.25–0.76	0.00351445
6	rs11968569	138412271	A	C	1.30336	1.07–1.58	0.00741733		1.3676	1.12–1.66	0.00175313
6	rs148174761	138423602	A	G	0.453371	0.27–0.77	0.0036692		0.464341	0.27–0.79	0.00456883
6	rs55849258	138426740	G	A	1.18688	1.02–1.38	0.0272892		1.20787	1.04–1.41	0.0151148
6	rs2327872	138426798	T	G	1.13341	1.02–1.26	0.0230154		1.1366	1.02–1.27	0.0201793
6	rs2327873	138426800	A	G	0.865215	0.78–0.96	0.00860917		0.852509	0.76–0.95	0.00399125
6	rs9484115	138426976	G	C	1.12899	1.01–1.26	0.027913		1.1315	1.02–1.26	0.0252282
6	rs2152013	138427179	C	G	1.12751	1.01–1.26	0.0297035		1.1298	1.01–1.26	0.0270947
6	rs2152011	138427428	C	A	1.12647	1.01–1.26	0.0308005		1.12821	1.01–1.26	0.0287634
6	rs150520050	138430354	A	G	0.529007	0.32–0.87	0.011828		0.540044	0.33–0.88	0.0141592
6	rs9494941	138431353	T	C	0.871929	0.78–0.97	0.012601		0.860931	0.77–0.96	0.0066658
6	rs116341390	138436361	C	T	0.726743	0.55–0.97	0.0281453		0.750633	0.56–1	0.04963
6	rs116742782	138437721	C	T	0.621421	0.43–0.9	0.0107794		0.64054	0.44–0.93	0.0177128
6	rs138686572	138439788	G	T	0.528687	0.32–0.87	0.0117598		0.539523	0.33–0.88	0.0140181
6	rs79123204	138448369	T	C	0.625908	0.44–0.9	0.0107677		0.645046	0.45–0.93	0.0177391
6	rs138987397	138469140	T	G	0.656178	0.47–0.93	0.0164775		0.681349	0.48–0.96	0.0299066
6	rs75307836	138498071	A	G	0.508943	0.29–0.88	0.0155604		0.520594	0.3–0.9	0.0195052
6	rs78500832	138513806	A	C	0.46659	0.26–0.83	0.0088889		0.47771	0.27–0.85	0.011291
6	rs181271087	138534314	C	A	0.473533	0.26–0.85	0.0129895		0.492226	0.27–0.89	0.0192601
6	rs114526057	138643629	A	G	0.602875	0.42–0.87	0.00709482		0.628176	0.43–0.91	0.0131817
6	rs142818581	138643726	A	G	0.600892	0.42–0.87	0.00676304		0.626324	0.43–0.9	0.0126546
6	rs76752246	138644034	T	C	0.638529	0.45–0.91	0.012746		0.663606	0.47–0.94	0.0225201
6	rs61748670	138644883	A	G	0.638529	0.45–0.91	0.012746		0.663606	0.47–0.94	0.0225201
6	rs78189265	138645800	T	C	0.651962	0.46–0.93	0.0168885		0.676588	0.48–0.96	0.0286257
6	rs141030974	138647820	G	A	0.661942	0.5–0.88	0.00513381		0.686402	0.51–0.92	0.0110278
6	rs11969331	138649395	A	G	0.661942	0.5–0.88	0.00513381		0.686402	0.51–0.92	0.0110278
6	rs77323953	138649575	T	G	0.661942	0.5–0.88	0.00513381		0.686402	0.51–0.92	0.0110278
6	rs60153545	138651692	G	A	0.73368	0.57–0.94	0.014143		0.72944	0.57–0.93	0.0122665
6	rs78402957	138654072	C	T	0.657848	0.49–0.88	0.00444443		0.682206	0.51–0.91	0.00968524
6	rs77606474	138654874	T	C	0.756953	0.6–0.95	0.0160539		0.77174	0.62–0.97	0.0245242
6	rs41289785	138658711	A	G	0.684612	0.51–0.91	0.00958667		0.710696	0.53–0.95	0.0200848
6	rs11964805	138662396	A	G	0.733645	0.59–0.91	0.00520136		0.752067	0.61–0.93	0.0102701
6	rs41289789	138663866	G	A	0.749824	0.6–0.93	0.00882799		0.768621	0.62–0.95	0.0169018
6	rs41289791	138665759	C	T	0.679204	0.51–0.9	0.00779204		0.704468	0.53–0.94	0.0164225
6	rs74816790	138671434	C	A	0.753456	0.61–0.93	0.0100854		0.771704	0.62–0.96	0.0187357
6	rs78462043	138675742	G	T	0.686752	0.52–0.91	0.00947751		0.712453	0.54–0.95	0.0197748
6	rs74877975	138679727	T	C	0.754722	0.61–0.94	0.0103532		0.773124	0.62–0.96	0.0193063
6	rs77815114	138690797	T	C	0.713547	0.57–0.89	0.00276101		0.725403	0.58–0.9	0.00437522
6	rs76691162	138695727	A	G	0.718944	0.57–0.9	0.00407061		0.737483	0.59–0.92	0.00810378
6	rs79485581	138698806	C	T	0.722374	0.58–0.9	0.00467903		0.742512	0.59–0.93	0.00976291
6	rs74750914	138713061	T	A	0.688129	0.53–0.9	0.00601568		0.713445	0.55–0.93	0.0135974
6	rs6941180	138717322	T	G	0.697887	0.54–0.91	0.00677445		0.721305	0.56–0.94	0.0144127
6	rs77039608	138717661	T	C	0.750146	0.59–0.95	0.0172704		0.781623	0.62–0.99	0.0432899
6	rs75952793	138718998	A	G	0.750146	0.59–0.95	0.0172704		0.781623	0.62–0.99	0.0432899
6	rs114691761	138720071	A	G	0.685215	0.53–0.89	0.00505304		0.710285	0.54–0.93	0.0116501
6	rs79104966	138720222	T	C	0.685215	0.53–0.89	0.00505304		0.710285	0.54–0.93	0.0116501
6	rs76557610	138722272	G	A	0.698036	0.53–0.91	0.00901522		0.723114	0.55–0.95	0.0191415
6	rs11961970	138722791	A	G	0.685215	0.53–0.89	0.00505304		0.710285	0.54–0.93	0.0116501
6	rs113895938	138723164	T	C	0.742668	0.59–0.94	0.0142849		0.77243	0.61–0.98	0.0349473
6	rs76791223	138723945	T	G	0.729164	0.57–0.93	0.00958621		0.759366	0.6–0.97	0.0252744
6	rs143163145	138725463	G	A	0.723716	0.57–0.92	0.00793084		0.753276	0.59–0.96	0.0210456
6	rs73570971	138728543	G	A	0.70931	0.54–0.93	0.0113698		0.737278	0.56–0.96	0.0256333
6	rs7772598	138729155	G	A	0.725674	0.55–0.96	0.023431		0.75258	0.57–0.99	0.0455789
6	rs7773341	138729290	T	G	0.725674	0.55–0.96	0.023431		0.75258	0.57–0.99	0.0455789
6	rs150494942	138734852	A	G	1.67581	1.1–2.55	0.0156259		1.75324	1.15–2.67	0.0088494
6	rs140378232	138843549	A	C	0.556407	0.33–0.94	0.0282005		0.574016	0.34–0.97	0.0381011
6	rs4437489	138908996	C	T	1.1844	1.06–1.32	0.00306579		1.13664	1–1.29	0.0498136
6	rs111297704	139012250	T	C	0.71462	0.57–0.9	0.00344303		0.738011	0.59–0.93	0.00848254
6	rs76293003	139012300	G	A	0.733101	0.59–0.91	0.00503807		0.758897	0.61–0.94	0.0133538
6	rs138242709	139032556	A	G	0.715301	0.57–0.89	0.00285569		0.745293	0.6–0.93	0.00954794
6	rs9484201	139038642	G	T	0.741145	0.6–0.92	0.0053435		0.772538	0.62–0.96	0.017589
6	rs77361610	139178181	T	C	1.67964	1.09–2.58	0.0177325		1.80048	1.17–2.77	0.00732017
6	rs79294486	139186159	G	T	1.25615	0.98–1.61	0.0749874		1.31379	1.02–1.69	0.0355115
6	rs58118058	139186488	G	C	1.25615	0.98–1.61	0.0749874		1.31379	1.02–1.69	0.0355115
6	rs114195580	139187797	C	T	1.25409	0.98–1.61	0.0771207		1.31204	1.02–1.69	0.0364436
6	rs116838218	139187871	T	C	1.25409	0.98–1.61	0.0771207		1.31204	1.02–1.69	0.0364436
6	rs78325185	139189459	G	A	1.24335	0.97–1.6	0.0885646		1.30094	1.01–1.68	0.0424021
6	rs80099812	139190775	T	A	1.24238	0.97–1.6	0.0897293		1.29977	1.01–1.68	0.0431184
6	rs59934597	139191160	C	T	1.24238	0.97–1.6	0.0897293		1.29977	1.01–1.68	0.0431184
6	rs141955941	139194666	G	C	1.26721	0.98–1.64	0.0741831		1.32168	1.02–1.72	0.0379767
6	rs139746687	139194839	A	G	1.27736	0.98–1.66	0.0654251		1.33193	1.02–1.73	0.0332772
6	rs149692785	139195186	A	G	1.66618	1.14–2.43	0.00780641		1.75328	1.2–2.56	0.00380415
6	rs11968285	139202208	A	G	0.632899	0.42–0.95	0.025327		0.655091	0.44–0.98	0.0392803
6	rs142256155	139234084	A	G	0.632634	0.43–0.93	0.0185016		0.65813	0.45–0.96	0.0319583
6	rs116670628	139244040	C	T	0.632301	0.43–0.93	0.0183684		0.657918	0.45–0.96	0.0318288
6	rs139430439	139252073	C	T	0.632643	0.43–0.93	0.0185052		0.658135	0.45–0.96	0.0319606
6	rs114546379	139281138	A	G	0.632301	0.43–0.93	0.0183684		0.657918	0.45–0.96	0.0318288
6	rs115067370	139287700	G	T	0.632301	0.43–0.93	0.0183684		0.657918	0.45–0.96	0.0318288
6	rs181524573	139306921	C	A	0.60241	0.41–0.88	0.00908964		0.626893	0.43–0.92	0.016611
6	rs182206244	139323722	C	T	0.549534	0.36–0.85	0.00641479		0.573268	0.37–0.88	0.0116189
6	rs193131916	139333625	C	T	0.475973	0.29–0.77	0.00273316		0.496259	0.31–0.81	0.00470915
6	rs7769010	139369543	C	T	1.23194	1.06–1.43	0.00548355		1.18155	1.01–1.38	0.0324073
6	rs2498644	139369594	T	C	1.22886	1.06–1.42	0.00626324		1.18032	1.01–1.38	0.0341525
6	rs112273548	139454691	C	T	0.687184	0.49–0.96	0.0262557		0.711023	0.51–0.99	0.0451362
6	rs146042858	139581094	A	T	0.477932	0.27–0.86	0.0136036		0.503761	0.28–0.91	0.0218219
6	rs7744360	139603924	C	A	0.714826	0.54–0.95	0.0228397		0.741246	0.55–0.99	0.0432167
6	rs150529465	139617380	C	T	0.674514	0.47–0.96	0.0279763		0.700758	0.49–1	0.0487039
6	rs112559547	139769769	A	G	0.429443	0.22–0.82	0.0110826		0.447008	0.23–0.86	0.0158554
6	rs17406820	139770067	G	A	1.46583	1.07–2.01	0.0181004		1.37998	1–1.9	0.048923
6	rs112875963	139777859	C	T	0.429443	0.22–0.82	0.0110826		0.447008	0.23–0.86	0.0158554
6	rs2110183	139791745	G	A	1.16656	1.05–1.3	0.00450647		1.15748	1.04–1.29	0.00721756
6	rs2110184	139791793	A	G	0.876205	0.79–0.98	0.0162227		0.880444	0.79–0.98	0.0207642
6	rs151276438	139804893	A	G	0.548061	0.35–0.85	0.0068621		0.565189	0.37–0.87	0.0102837
6	rs78424518	139807533	T	C	0.71862	0.55–0.94	0.0161362		0.730764	0.56–0.96	0.0228069
6	rs619034	139872923	A	G	1.29378	1.03–1.62	0.0241075		1.26211	1.01–1.58	0.0421612
6	rs113258550	139952006	A	G	0.610592	0.39–0.96	0.0320642		0.628386	0.4–0.99	0.0442017
6	rs6926136	139979150	A	G	0.616073	0.4–0.96	0.0318512		0.632026	0.41–0.99	0.0430259
6	rs111516750	140061348	C	A	0.654525	0.44–0.98	0.0378459		0.66969	0.45–1	0.049374
6	rs140807949	140106607	C	T	0.662582	0.46–0.95	0.0230843		0.680675	0.48–0.97	0.0341221
6	rs3015435	140128192	A	G	0.862009	0.76–0.98	0.0207692		0.87257	0.77–0.99	0.0349712
6	rs3001017	140144453	A	G	1.15526	1.04–1.29	0.00936838		1.1296	1.01–1.26	0.0334299
6	rs114493487	140297950	G	A	0.563417	0.33–0.96	0.034683		0.573799	0.34–0.98	0.0411118
6	rs9403152	140504408	A	G	1.34861	1.05–1.73	0.019797		1.29458	1–1.67	0.0486374
6	rs192656338	140551121	T	A	0.544166	0.3–0.98	0.043317		0.552643	0.31–1	0.0483549
6	rs149564603	140562455	C	G	0.543634	0.3–0.98	0.0429902		0.552068	0.31–0.99	0.0479759
6	rs113563548	140563026	A	C	0.543634	0.3–0.98	0.0429902		0.552068	0.31–0.99	0.0479759
6	rs112088709	140775861	G	T	0.54061	0.3–0.97	0.0408857		0.552562	0.31–0.99	0.0477852
6	rs115381119	141053210	G	A	1.31215	1.03–1.68	0.0305292		1.35118	1.05–1.73	0.0173241
6	rs115802498	141058272	G	T	1.35385	1.07–1.71	0.0110123		1.395	1.1–1.77	0.00558284
6	rs74794322	141060967	G	A	1.36315	1.09–1.71	0.00704066		1.39733	1.11–1.75	0.00390972
6	rs58606503	141100603	G	A	1.37281	1.08–1.75	0.00977276		1.40792	1.11–1.79	0.00554604
6	rs7753090	141109234	T	C	1.37281	1.08–1.75	0.00977276		1.40792	1.11–1.79	0.00554604
6	rs78574483	141123744	G	A	1.36983	1.08–1.74	0.010292		1.40447	1.1–1.79	0.00589746
6	rs7772010	141124852	T	A	1.36983	1.08–1.74	0.010292		1.40447	1.1–1.79	0.00589746
6	rs9495872	141322973	T	A	0.833593	0.71–0.98	0.0312963		0.845479	0.72–1	0.0488129
6	rs9495873	141325406	G	A	0.834754	0.71–0.98	0.0321916		0.846291	0.72–1	0.0495674
6	rs149169776	141362061	G	C	0.823687	0.7–0.97	0.0227915		0.835366	0.71–0.99	0.0361577
6	rs72983105	141378728	C	T	1.91044	1.17–3.11	0.00943185		1.81901	1.1–3	0.0193019
6	rs11155164	141497912	T	C	0.644605	0.44–0.95	0.027127		0.620912	0.42–0.92	0.01745
6	rs1335295	141747538	T	C	1.16258	1.04–1.3	0.00671311		1.13676	1.01–1.28	0.0370483
6	rs78254478	141770335	C	T	0.736008	0.59–0.93	0.0086868		0.750728	0.6–0.94	0.0145541
6	rs115390119	141770550	C	T	0.734352	0.58–0.92	0.00838886		0.74897	0.59–0.94	0.014028
6	rs191417256	141806443	T	A	0.572937	0.37–0.89	0.0131923		0.591685	0.38–0.92	0.0201275
6	rs78053906	141848307	C	T	0.655199	0.51–0.84	0.000812919		0.669249	0.52–0.86	0.00158106
6	rs200238191	141889296	A	G	1.18589	1.06–1.32	0.00225109		1.16218	1.04–1.3	0.0109024
6	rs9484530	141893399	T	C	1.16546	1.05–1.3	0.00584159		1.13894	1.01–1.28	0.0294478
6	rs997692	141896045	A	C	0.861768	0.77–0.96	0.00682595		0.87979	0.79–0.99	0.0269495
6	rs9496084	141896723	G	A	0.861768	0.77–0.96	0.00682595		0.87979	0.79–0.99	0.0269495
6	rs12190658	141910117	C	T	0.862074	0.77–0.96	0.00691261		0.879606	0.79–0.99	0.0265277
6	rs1933284	141911476	T	C	0.862074	0.77–0.96	0.00691261		0.879606	0.79–0.99	0.0265277
6	rs9484533	141913940	A	G	0.862074	0.77–0.96	0.00691261		0.879606	0.79–0.99	0.0265277
6	rs9496093	141919054	A	G	0.860749	0.77–0.96	0.00648232		0.880225	0.79–0.99	0.0278655
6	rs1338096	141925892	T	A	0.863202	0.78–0.96	0.00740234		0.882996	0.79–0.99	0.0316263
6	rs1415907	141929466	T	C	0.862668	0.77–0.96	0.0076897		0.88082	0.79–0.99	0.029797
6	rs9484536	141930580	G	T	0.863202	0.78–0.96	0.00740234		0.882996	0.79–0.99	0.0316263
6	rs1012743	142038521	C	T	0.851535	0.74–0.97	0.0194708		0.857762	0.75–0.98	0.0261874
6	rs6933181	142044942	A	G	0.867996	0.77–0.98	0.0197552		0.877344	0.78–0.99	0.0323565
6	rs6913823	142047297	A	G	0.87171	0.77–0.98	0.0234967		0.880587	0.78–0.99	0.0370258
6	rs62430998	142050829	G	A	0.873947	0.77–0.99	0.0332309		0.882501	0.78–1	0.049467
6	rs74639027	142056460	T	C	0.866832	0.77–0.98	0.023871		0.877113	0.77–0.99	0.0394747
6	rs17071147	142057468	C	T	0.864668	0.76–0.98	0.0219855		0.873358	0.77–0.99	0.0338622
6	rs116546983	142088830	T	C	0.802315	0.67–0.96	0.0155449		0.818567	0.68–0.98	0.0298877
6	rs77049644	142091388	A	T	0.803149	0.67–0.96	0.0160403		0.819515	0.68–0.98	0.0308536
6	rs12192422	142155638	T	G	1.33256	1.05–1.69	0.0173549		1.33581	1.05–1.69	0.0165139
6	rs149643160	142262916	T	C	0.497939	0.27–0.91	0.0233584		0.457673	0.25–0.85	0.0126803
6	rs116495509	142336524	C	T	0.786164	0.66–0.94	0.00973112		0.80638	0.67–0.97	0.022496
6	rs74502764	142336675	G	A	0.786164	0.66–0.94	0.00973112		0.80638	0.67–0.97	0.022496
6	rs4299845	142348486	T	C	1.18651	1.06–1.33	0.00254756		1.17313	1.05–1.31	0.00518986
6	rs74388925	142467249	C	T	0.565246	0.37–0.85	0.00685023		0.58057	0.38–0.88	0.0103861
6	rs78277671	142823031	A	G	0.704836	0.57–0.87	0.00120809		0.697948	0.56–0.86	0.000920179
6	rs7774561	142823969	T	C	0.667464	0.48–0.93	0.0178825		0.679515	0.49–0.95	0.0241164
6	rs111237494	142874036	C	T	0.75235	0.59–0.97	0.0257667		0.766404	0.6–0.99	0.038289
6	rs75459752	142874658	A	G	0.75235	0.59–0.97	0.0257667		0.766404	0.6–0.99	0.038289
6	rs7748937	142887761	A	T	0.686306	0.51–0.92	0.0123026		0.699614	0.52–0.94	0.0183043
6	rs55895106	142895734	T	A	0.709222	0.54–0.93	0.0134026		0.722211	0.55–0.95	0.0199618
6	rs0	142899618	T	G	0.742284	0.58–0.95	0.01942		0.757215	0.59–0.97	0.0302575
6	rs114879358	142906459	C	G	0.760925	0.59–0.98	0.0324572		0.773455	0.6–1	0.0456621
6	rs114973915	142907066	G	A	0.760925	0.59–0.98	0.0324572		0.773455	0.6–1	0.0456621
6	rs76023883	142907250	T	C	0.760925	0.59–0.98	0.0324572		0.773455	0.6–1	0.0456621
6	rs6921247	142909297	T	C	0.760925	0.59–0.98	0.0324572		0.773455	0.6–1	0.0456621
6	rs73576599	142957360	G	A	0.735189	0.56–0.96	0.0221943		0.748386	0.57–0.98	0.0324909
6	rs77085855	143030864	G	A	0.599539	0.38–0.95	0.0311293		0.608592	0.38–0.97	0.0359333
6	rs12192768	143053893	G	A	1.18513	1.05–1.34	0.00523283		1.17559	1.04–1.33	0.00837798
6	rs197490	143062803	T	C	1.13818	1.02–1.27	0.0173235		1.13051	1.02–1.26	0.0247757
6	rs197489	143063548	T	C	1.15402	1.03–1.29	0.0100758		1.15054	1.03–1.28	0.0118671
6	rs197488	143064339	A	G	1.15341	1.03–1.29	0.0103187		1.15014	1.03–1.28	0.0120229
6	rs75709174	143067114	C	G	0.78166	0.64–0.95	0.0155533		0.794449	0.65–0.97	0.0252973
6	rs197469	143077289	C	T	1.22573	1.04–1.44	0.0134511		1.19685	1–1.43	0.0466518
6	rs197465	143080039	C	T	0.866481	0.76–0.99	0.0382308		0.853113	0.74–0.98	0.0224417
6	rs197464	143080178	T	C	1.27452	1.06–1.53	0.0104986		1.24169	1.02–1.52	0.0351326
6	rs197463	143080185	C	T	0.859474	0.75–0.99	0.0369268		0.848331	0.74–0.98	0.0240596
6	rs76306346	143114656	A	G	0.589841	0.35–0.99	0.0437687		0.597445	0.36–1	0.0499443
6	rs79456050	143120035	T	G	0.588727	0.35–0.98	0.0430453		0.596225	0.36–1	0.0490617
6	rs78941095	143154189	T	G	0.744563	0.58–0.96	0.022203		0.758902	0.59–0.98	0.0333182
6	rs150257811	143180481	A	C	0.544994	0.33–0.91	0.0212483		0.555112	0.33–0.93	0.0254873
6	rs6900703	143219105	A	G	0.880096	0.79–0.98	0.0230617		0.878735	0.79–0.98	0.0214815
6	rs9496475	143220180	T	C	0.885132	0.79–0.99	0.029022		0.883476	0.79–0.99	0.0266896
6	rs4896604	143227412	G	A	0.861742	0.77–0.96	0.00885885		0.860813	0.77–0.96	0.00838235
6	rs6570532	143228053	T	G	0.860703	0.77–0.96	0.00834306		0.859755	0.77–0.96	0.0078824
6	rs6570533	143228163	G	A	0.86183	0.77–0.96	0.00894147		0.860864	0.77–0.96	0.00844282
6	rs4896605	143228935	A	T	0.860796	0.77–0.96	0.00842357		0.859852	0.77–0.96	0.00796079
6	rs873333	143241344	G	T	1.47516	1.01–2.16	0.0469026		1.51009	1.03–2.22	0.0360873
6	rs9399414	143268110	C	G	1.18191	1.05–1.34	0.00722623		1.18277	1.05–1.34	0.00705859
6	rs1467816	143268256	T	G	1.14262	1.01–1.29	0.0283167		1.13808	1.01–1.28	0.0340681
6	rs1467817	143269509	T	C	1.18753	1.05–1.34	0.00579202		1.18878	1.05–1.34	0.00557042
6	rs2095369	143270216	G	A	1.17708	1.04–1.33	0.00864288		1.17808	1.04–1.33	0.00841144
6	rs6907609	143271483	A	T	1.51113	1.01–2.26	0.0441482		1.53983	1.03–2.31	0.0360512
6	rs9496486	143275398	C	A	0.855961	0.76–0.96	0.00686308		0.834131	0.74–0.94	0.00213353
6	rs9484680	143276995	T	C	0.863092	0.77–0.97	0.0101596		0.845892	0.75–0.95	0.00409422
6	rs6936523	143277615	T	C	0.866464	0.77–0.97	0.0121455		0.849371	0.76–0.95	0.00499765
6	rs6900153	143279014	G	A	0.87516	0.78–0.98	0.0194377		0.860331	0.77–0.96	0.00930007
6	rs6906249	143279914	G	C	1.20057	1.07–1.35	0.00248073		1.19523	1.06–1.35	0.00328855
6	rs6923804	143282725	G	A	1.19732	1.06–1.35	0.00281683		1.19188	1.06–1.34	0.00374278
6	rs9390038	143283311	A	T	1.20966	1.07–1.37	0.00299472		1.20988	1.07–1.37	0.00304232
6	rs9484681	143285530	C	A	0.873942	0.78–0.98	0.0182767		0.859715	0.77–0.96	0.00899381
6	rs1041656	143288285	A	G	1.17354	1.05–1.31	0.00324513		1.17527	1.06–1.31	0.00301413
6	rs7770545	143290492	A	G	1.15079	1.03–1.28	0.0108682		1.15233	1.03–1.28	0.0102613
6	rs9484682	143291029	A	G	0.873051	0.78–0.98	0.0162547		0.872065	0.78–0.97	0.0154246
6	rs6903969	143291942	T	C	1.68448	1.1–2.58	0.0163722		1.72269	1.12–2.64	0.0125917
6	rs6938381	143293577	C	T	1.68003	1.1–2.57	0.0168753		1.7172	1.12–2.63	0.0130785
6	rs115226121	143293863	T	C	0.659271	0.47–0.92	0.0158385		0.667025	0.48–0.94	0.0193024
6	rs190860394	143302098	C	T	1.637	1.06–2.52	0.0246525		1.67569	1.09–2.58	0.0190205
6	rs180809706	143321206	C	T	2.54227	1.48–4.36	0.000711554		2.59104	1.51–4.46	0.000583415
6	rs114189232	143321531	A	G	1.53815	1.07–2.21	0.0202275		1.57151	1.09–2.26	0.0151969
6	rs116020924	143324344	T	C	1.537	1.07–2.21	0.0204458		1.5709	1.09–2.26	0.0152879
6	rs180814170	143331556	C	A	2.14894	1.28–3.61	0.00383212		2.19061	1.3–3.69	0.00313994
6	rs116243854	143345474	T	A	1.75568	1.14–2.7	0.0105067		1.78402	1.16–2.75	0.00856096
6	rs146370997	143354062	G	A	1.41585	1.13–1.77	0.00227409		1.44648	1.15–1.81	0.00131592
6	rs115359368	143360098	C	T	1.41374	1.13–1.77	0.00237503		1.44382	1.15–1.81	0.00139079
6	rs181176653	143365657	C	G	1.66885	1.1–2.54	0.0170707		1.69398	1.11–2.58	0.0144118
6	rs192799755	143368365	T	C	1.63038	1.13–2.36	0.0092138		1.66669	1.15–2.41	0.00679703
6	rs76914113	143369205	A	G	1.63038	1.13–2.36	0.0092138		1.66669	1.15–2.41	0.00679703
6	rs116585469	143401936	A	C	1.72611	1.14–2.62	0.0104627		1.74916	1.15–2.66	0.00891265
6	rs115209800	143426125	C	T	1.72611	1.14–2.62	0.0104627		1.74918	1.15–2.66	0.00894735
6	rs111954848	143451356	A	G	1.94268	1.19–3.16	0.00760296		2.0003	1.23–3.26	0.00533723
6	rs113974464	143474735	T	C	0.780325	0.66–0.92	0.00374793		0.779753	0.66–0.92	0.00370008
6	rs9403450	143475861	A	G	0.796878	0.68–0.94	0.00649962		0.796493	0.68–0.94	0.00646992
6	rs74476253	143477667	C	T	1.3588	1.02–1.8	0.0337974		1.38421	1.04–1.84	0.0253355
6	rs4895601	143481743	T	C	1.17955	1.04–1.34	0.00938244		1.16952	1.03–1.33	0.0176075
6	rs113316689	143482008	T	C	1.3805	1.05–1.81	0.0191999		1.40583	1.07–1.84	0.0139267
6	rs78308759	143484038	T	C	1.38926	1.06–1.82	0.0168059		1.41511	1.08–1.86	0.0120694
6	rs80006668	143503171	G	T	1.40381	1.07–1.84	0.0138988		1.42965	1.09–1.88	0.00997334
6	rs113156583	143503413	G	C	1.40381	1.07–1.84	0.0138988		1.42965	1.09–1.88	0.00997334
6	rs12191886	143555358	G	A	0.881385	0.78–0.99	0.0381092		0.879932	0.78–0.99	0.0359046
6	rs4896629	143568469	A	G	1.2907	1.07–1.55	0.00674631		1.30574	1.06–1.62	0.0139876
6	rs9496542	143569589	T	C	1.33574	1.08–1.65	0.00773065		1.32601	1.04–1.69	0.0226345
6	rs9496553	143591422	G	A	0.759478	0.59–0.98	0.0349938		0.770378	0.6–1	0.0465513
6	rs9399433	143597879	A	G	1.26924	1.06–1.51	0.00802853		1.29592	1.04–1.61	0.0195478
6	rs7763696	143600232	C	T	1.25878	1.06–1.5	0.010361		1.28027	1.03–1.59	0.0256231
6	rs6933721	143600801	G	A	1.27311	1.07–1.52	0.00705635		1.29951	1.05–1.61	0.0176898
6	rs11155309	143918183	C	T	0.880573	0.79–0.98	0.0199845		0.890783	0.8–0.99	0.0381969
6	rs12204353	143918963	C	G	1.32255	1.07–1.63	0.00876077		1.31207	1.06–1.62	0.0111358
6	rs77031013	143919743	G	A	1.32255	1.07–1.63	0.00876077		1.31207	1.06–1.62	0.0111358
6	rs62427360	143920423	G	C	1.32855	1.08–1.64	0.00767383		1.31831	1.07–1.63	0.00973248
6	rs12213949	143924048	A	G	1.33402	1.03–1.73	0.028038		1.30644	1.01–1.7	0.0442223
6	rs34656252	143937726	T	C	0.792094	0.66–0.95	0.0143468		0.797457	0.66–0.96	0.0177607
6	rs13200953	143954419	C	T	0.545183	0.34–0.87	0.011162		0.503982	0.31–0.81	0.00470236
6	rs34549423	143963141	A	G	0.585941	0.37–0.93	0.0218425		0.5429	0.34–0.86	0.00987407
6	rs71564444	143970488	C	A	0.575277	0.36–0.91	0.0194607		0.533053	0.33–0.85	0.00882581
6	rs187711582	143973223	A	G	0.513647	0.29–0.9	0.0204526		0.518186	0.3–0.91	0.0219047
6	rs13214849	143975049	A	T	0.575277	0.36–0.91	0.0194607		0.533053	0.33–0.85	0.00882581
6	rs3924970	143979189	T	G	0.575277	0.36–0.91	0.0194607		0.533053	0.33–0.85	0.00882581
6	rs76608064	143980933	T	A	0.554624	0.35–0.89	0.0138605		0.513403	0.32–0.83	0.00609989
6	rs13210200	143982765	A	G	0.576496	0.36–0.92	0.0200213		0.535559	0.33–0.86	0.00947615
6	rs34154070	143997227	G	C	0.564669	0.35–0.9	0.0173367		0.523496	0.32–0.84	0.00793789
6	rs13195247	144002283	G	A	0.563465	0.35–0.9	0.0169		0.522449	0.32–0.84	0.00773191
6	rs35907844	144006705	T	C	0.560289	0.36–0.88	0.0124381		0.520058	0.33–0.83	0.0055593
6	rs71564446	144006778	G	A	0.560289	0.36–0.88	0.0124381		0.520058	0.33–0.83	0.0055593
6	rs77003531	144025603	T	C	0.571858	0.32–1.04	0.0659264		0.527119	0.29–0.96	0.037569
6	rs9496777	144154634	A	G	0.880122	0.79–0.98	0.0212475		0.887792	0.8–0.99	0.0341662
6	rs60774127	144155882	T	C	0.886674	0.8–0.99	0.0292913		0.894467	0.8–1	0.0461433
6	rs17073108	144166273	G	A	0.803339	0.66–0.98	0.0309064		0.814186	0.67–0.99	0.0444038
6	rs6912488	144195724	C	T	0.877369	0.78–0.98	0.022444		0.88672	0.79–1	0.0456624
6	rs9496799	144206465	C	A	0.865446	0.77–0.97	0.0105923		0.874431	0.78–0.98	0.0239598
6	rs6570586	144209504	C	T	0.867062	0.78–0.97	0.0114913		0.874269	0.78–0.98	0.0234806
6	rs7742707	144223021	T	G	0.876499	0.78–0.98	0.0197382		0.886017	0.79–1	0.0449235
6	rs182675177	144282115	C	A	0.590485	0.38–0.92	0.018421		0.599923	0.39–0.93	0.0226425
6	rs79037533	144289506	G	A	0.565704	0.37–0.86	0.00705654		0.575703	0.38–0.87	0.00926595
6	rs150477435	144327707	A	G	0.647057	0.44–0.95	0.0282406		0.658627	0.45–0.97	0.0359909
6	rs76085637	144353632	A	C	0.600496	0.39–0.93	0.0228166		0.611618	0.39–0.95	0.0286207
6	rs149783669	144374099	G	A	0.619431	0.4–0.96	0.0326671		0.629886	0.41–0.98	0.0397496

## Sheet: chr17p13.3-13.1_caseControl
Chromosome 17p13.3–13.1													Notes:
Chromosome	dbSNP ID	Base-pair position1	Minor Allele2	Major Allele3	Global Ancestry Adjusted				Local and Global Ancestry Adjusted				1 Human Genome Build 19
					Odds Ratio	95%CI	P		Odds Ratio	95%CI	P		2 Minor allele in the sample and the effect allele for the odds ratio
17	rs16959335	10019286	A	G	1.34118	1.02–1.77	0.0379588		1.34783	1.02–1.78	0.0352732		3 Major allele in the sample
17	rs116469970	10033082	G	A	1.44105	1.04–2	0.0298657		1.42305	1.02–1.98	0.0368399		OR = Odds ratio, assuming an additive genetic model
17	rs2320550	10067047	A	G	0.51125	0.31–0.86	0.0108168		0.513853	0.3–0.87	0.0133417		95%CI = 95% Confidence Interval
17	rs72810926	10074959	T	C	0.695399	0.53–0.92	0.00992589		0.698223	0.53–0.92	0.0115478		P = P-value
17	rs8067942	10104105	C	T	1.15417	1.02–1.3	0.0205337		1.1503	1.02–1.3	0.0262939
17	rs9915485	10114031	T	C	1.17646	1.03–1.35	0.0192885		1.17175	1.02–1.34	0.0233408
17	rs9915490	10114039	A	C	1.17646	1.03–1.35	0.0192885		1.17175	1.02–1.34	0.0233408
17	rs59916278	10118556	A	G	1.15297	1.01–1.32	0.0381472		1.14868	1–1.32	0.04457
17	rs35503804	10147390	G	T	1.15409	1.03–1.29	0.0127177		1.15532	1.03–1.29	0.0121845
17	rs112282814	10148965	A	C	1.15087	1–1.32	0.0433469		1.14764	1–1.32	0.0485848
17	rs9914160	10149518	T	C	1.15112	1–1.32	0.0428826		1.14701	1–1.32	0.0495074
17	rs78602861	10178760	A	G	1.23724	1.02–1.51	0.0335013		1.2274	1.01–1.5	0.0429879
17	rs11078839	10194120	G	A	0.852087	0.75–0.97	0.0183572		0.853409	0.75–0.98	0.0197369
17	rs150112293	1420661	C	T	1.68409	1.09–2.61	0.0200286		1.68125	1.08–2.61	0.0205885
17	rs145928987	1433628	T	A	1.80792	1.18–2.78	0.0070517		1.80583	1.17–2.78	0.00726554
17	rs112375092	1436609	C	A	1.9591	1.21–3.17	0.00619831		1.95519	1.21–3.17	0.00645394
17	rs186628346	1439577	G	T	1.85918	1.2–2.87	0.0051242		1.8565	1.2–2.87	0.0053077
17	rs189916837	1520574	C	T	1.6726	1.05–2.67	0.0314295		1.66606	1.04–2.66	0.0329749
17	rs182622994	1520580	A	G	1.67048	1.05–2.67	0.0318523		1.66468	1.04–2.66	0.0332629
17	rs183971070	1522620	G	A	1.72579	1.08–2.77	0.0236203		1.72041	1.07–2.76	0.0246174
17	rs150398903	1539582	C	T	2.19159	1.3–3.7	0.00338202		2.18572	1.29–3.69	0.00350236
17	rs144066724	1594185	G	A	1.68045	1.1–2.57	0.0167009		1.67435	1.09–2.56	0.0175232
17	rs17292154	1784085	A	G	1.44028	1.04–1.99	0.0278729		1.43652	1.04–1.99	0.0292528
17	rs72815328	2029575	T	C	1.51121	1.02–2.24	0.0397993		1.6232	1.08–2.44	0.0199708
17	rs113743027	2057219	T	G	1.51121	1.02–2.24	0.0397993		1.63717	1.09–2.46	0.0179097
17	rs147551992	2062457	A	G	1.6708	1.17–2.39	0.00486714		1.65827	1.16–2.37	0.00560845
17	rs112134007	2064571	C	T	1.51121	1.02–2.24	0.0397993		1.63717	1.09–2.46	0.0179097
17	rs2169357	2096441	C	T	0.888806	0.8–0.99	0.0301869		0.891971	0.8–0.99	0.0368065
17	rs73979423	2096927	C	T	1.81581	1.09–3.02	0.0218336		1.79982	1.08–3	0.0239792
17	rs7213756	2098339	A	C	1.13655	1.02–1.26	0.0188849		1.13299	1.02–1.26	0.0229705
17	rs8076939	2099931	A	C	1.14292	1.03–1.27	0.0140059		1.13908	1.02–1.27	0.0174036
17	rs6503324	2100512	A	G	1.13997	1.02–1.27	0.0161026		1.13648	1.02–1.27	0.0196198
17	rs79473983	2114561	T	A	1.75086	1.17–2.63	0.00691214		1.73946	1.16–2.61	0.00761102
17	rs148202321	2116654	G	A	0.560012	0.34–0.91	0.0201447		0.557079	0.34–0.91	0.0189247
17	rs17834455	2122755	C	T	0.593502	0.4–0.89	0.010989		0.595926	0.4–0.89	0.0116679
17	rs72819503	2125457	A	G	1.52596	1.01–2.3	0.0429108		1.64123	1.07–2.51	0.0218639
17	rs148821920	2131731	T	C	0.55923	0.36–0.86	0.00878532		0.561999	0.36–0.87	0.0093961
17	rs190554260	2133258	C	T	1.52513	1.01–2.3	0.0431695		1.64126	1.07–2.51	0.0218538
17	rs115564221	2139102	G	A	1.738	1.15–2.64	0.00930617		1.72589	1.14–2.62	0.0103067
17	rs73979436	2142377	T	C	1.74027	1.05–2.88	0.0309532		1.72525	1.04–2.86	0.0338341
17	rs216220	2148821	T	G	0.861456	0.77–0.96	0.00799805		0.862023	0.77–0.97	0.0103153
17	rs7214177	2153776	A	G	1.56447	1.03–2.37	0.0349146		1.68447	1.1–2.59	0.0175128
17	rs73979438	2156087	C	T	1.62671	1.26–2.1	0.000185973		1.62029	1.25–2.09	0.000218292
17	rs184308278	2162954	A	G	0.543327	0.38–0.78	0.000917553		0.545373	0.38–0.78	0.000987172
17	rs9893527	2164210	A	C	0.855143	0.77–0.95	0.00522027		0.856647	0.77–0.96	0.00717708
17	rs150111968	2164327	A	G	0.543327	0.38–0.78	0.000917553		0.545373	0.38–0.78	0.000987172
17	rs9652824	2165584	C	G	0.543327	0.38–0.78	0.000917553		0.545373	0.38–0.78	0.000987172
17	rs9897772	2168772	C	A	0.85487	0.77–0.95	0.00514098		0.855769	0.76–0.96	0.00683969
17	rs216178	2168840	C	T	0.855272	0.77–0.95	0.00533674		0.856433	0.76–0.96	0.00723596
17	rs216179	2168878	A	T	0.85487	0.77–0.95	0.00514098		0.855769	0.76–0.96	0.00683969
17	rs170041	2170216	T	C	0.847961	0.72–0.99	0.0404277		0.852686	0.73–1	0.0496662
17	rs1122645	2170858	A	G	0.857257	0.77–0.96	0.00591865		0.857362	0.77–0.96	0.00746796
17	rs216180	2172416	G	C	0.859457	0.77–0.96	0.00673453		0.860025	0.77–0.96	0.00866508
17	rs4790072	2173497	A	G	0.859457	0.77–0.96	0.00673453		0.860025	0.77–0.96	0.00866508
17	rs4790321	2173499	C	T	0.859457	0.77–0.96	0.00673453		0.860025	0.77–0.96	0.00866508
17	rs216183	2173923	G	A	0.859457	0.77–0.96	0.00673453		0.860025	0.77–0.96	0.00866508
17	rs183354	2174774	G	A	0.857888	0.77–0.96	0.00612298		0.859261	0.77–0.96	0.00829822
17	rs216185	2174825	T	C	0.85484	0.77–0.95	0.00523395		0.857491	0.77–0.96	0.0076278
17	rs28601570	2175003	T	C	1.16409	1.02–1.32	0.019322		1.16461	1.03–1.32	0.0189298
17	rs7223296	2176209	G	C	0.862226	0.77–0.96	0.00806974		0.862978	0.77–0.97	0.0104527
17	rs11869805	2176532	A	G	0.861656	0.77–0.96	0.0078534		0.862723	0.77–0.97	0.0104155
17	rs6502154	2176705	A	G	0.860949	0.77–0.96	0.00744409		0.861467	0.77–0.96	0.00954829
17	rs6502155	2176964	A	G	0.861656	0.77–0.96	0.0078534		0.862723	0.77–0.97	0.0104155
17	rs148307845	2177283	C	T	0.539341	0.33–0.88	0.0127661		0.536571	0.33–0.87	0.0119376
17	rs9905529	2177732	T	C	0.860949	0.77–0.96	0.00744409		0.861467	0.77–0.96	0.00954829
17	rs7405464	2180709	G	C	0.860949	0.77–0.96	0.00744409		0.861467	0.77–0.96	0.00954829
17	rs8065650	2180823	C	T	0.860949	0.77–0.96	0.00744409		0.861467	0.77–0.96	0.00954829
17	rs8066372	2180968	A	G	0.860949	0.77–0.96	0.00744409		0.861467	0.77–0.96	0.00954829
17	rs4790322	2181591	G	A	0.860949	0.77–0.96	0.00744409		0.861467	0.77–0.96	0.00954829
17	rs8077545	2184555	A	G	0.861656	0.77–0.96	0.0078534		0.862723	0.77–0.97	0.0104155
17	rs749240	2186100	C	T	0.863875	0.77–0.96	0.0089485		0.864945	0.77–0.97	0.0118081
17	rs216188	2186455	G	A	0.857893	0.77–0.96	0.00643464		0.860286	0.77–0.96	0.00919794
17	rs216189	2187401	A	G	0.864592	0.77–0.96	0.00943256		0.866235	0.77–0.97	0.0128695
17	rs216190	2187457	T	C	0.863875	0.77–0.96	0.0089485		0.864945	0.77–0.97	0.0118081
17	rs216191	2188639	T	C	0.861656	0.77–0.96	0.0078534		0.862723	0.77–0.97	0.0104155
17	rs11078024	2189324	C	T	0.858056	0.77–0.96	0.00650785		0.859702	0.77–0.96	0.00898678
17	rs79224119	2189502	A	T	0.566093	0.39–0.83	0.00307543		0.568633	0.39–0.83	0.00331191
17	rs410378	2190318	T	C	0.859847	0.77–0.96	0.00702257		0.862372	0.77–0.97	0.0101072
17	rs441750	2190767	C	T	0.859577	0.77–0.96	0.00694167		0.861595	0.77–0.96	0.00973539
17	rs404392	2191000	A	G	0.857524	0.77–0.96	0.00602942		0.859007	0.77–0.96	0.00822475
17	rs403553	2191260	A	G	0.857524	0.77–0.96	0.00602942		0.859007	0.77–0.96	0.00822475
17	rs1675698	2191681	C	A	0.859577	0.77–0.96	0.00694167		0.861595	0.77–0.96	0.00973539
17	rs432200	2191960	G	A	0.857524	0.77–0.96	0.00602942		0.859007	0.77–0.96	0.00822475
17	rs4790325	2192085	C	T	0.857524	0.77–0.96	0.00602942		0.859007	0.77–0.96	0.00822475
17	rs142724485	2192364	T	C	1.65697	1.18–2.33	0.00374626		1.64663	1.17–2.32	0.00422034
17	rs12103726	2192839	T	C	1.13345	1–1.28	0.0490835		1.13517	1–1.29	0.0463825
17	rs73976507	2193785	A	T	1.74146	1.05–2.88	0.0307464		1.7267	1.04–2.86	0.0335653
17	rs452363	2194028	C	T	0.857524	0.77–0.96	0.00602942		0.859007	0.77–0.96	0.00822475
17	rs561263	2194482	A	G	0.852912	0.76–0.95	0.00570233		0.856494	0.76–0.96	0.00817865
17	rs12941836	2194874	G	C	0.86064	0.77–0.96	0.00745984		0.862573	0.77–0.97	0.010321
17	rs216209	2195130	G	A	0.858214	0.77–0.96	0.00662014		0.861557	0.77–0.96	0.00978768
17	rs216206	2196088	T	C	0.853332	0.76–0.95	0.00458138		0.855135	0.76–0.96	0.00644598
17	rs11868691	2196358	A	G	1.74146	1.05–2.88	0.0307464		1.7267	1.04–2.86	0.0335653
17	rs216204	2196659	A	G	0.853049	0.76–0.95	0.00458566		0.855032	0.76–0.96	0.00650719
17	rs216203	2196826	C	T	0.857078	0.77–0.96	0.00586635		0.858943	0.77–0.96	0.00819662
17	rs170045	2196905	G	A	0.857524	0.77–0.96	0.00602942		0.859007	0.77–0.96	0.00822475
17	rs12949991	2197185	A	G	0.857856	0.77–0.96	0.00615436		0.858729	0.77–0.96	0.00808844
17	rs216202	2197387	C	T	0.857524	0.77–0.96	0.00602942		0.859007	0.77–0.96	0.00822475
17	rs177567	2197637	T	C	0.857239	0.77–0.96	0.00599325		0.858413	0.77–0.96	0.00798693
17	rs74563928	2199287	C	T	1.78502	1.26–2.53	0.00115221		1.77188	1.25–2.51	0.00135398
17	rs216200	2199846	T	C	0.856775	0.77–0.96	0.00599883		0.857649	0.77–0.96	0.00771295
17	rs216196	2202943	C	T	0.828219	0.73–0.94	0.00308679		0.828758	0.73–0.94	0.00319021
17	rs216210	2229067	T	C	0.697258	0.52–0.94	0.0182635		0.693136	0.5–0.96	0.0261128
17	rs7216149	2335559	G	A	0.866527	0.77–0.97	0.0124419		0.860699	0.76–0.97	0.0182097
17	rs9894088	2336370	T	C	0.8641	0.77–0.97	0.0108135		0.856193	0.76–0.97	0.014433
17	rs11872041	2336927	C	T	0.868079	0.78–0.97	0.0135938		0.864182	0.76–0.98	0.0215897
17	rs11871876	2336939	A	G	1.28103	1.08–1.52	0.00490514		1.27354	1.07–1.52	0.00663885
17	rs2078261	2337067	C	T	0.875338	0.78–0.98	0.0255226		0.873658	0.77–1	0.0453217
17	rs9894531	2337145	T	C	1.25482	1.06–1.49	0.00958329		1.24774	1.05–1.48	0.0125018
17	rs3885706	2337550	C	T	0.875897	0.78–0.98	0.0262121		0.873419	0.77–1	0.0448797
17	rs4482328	2337894	G	A	0.867839	0.78–0.97	0.0134865		0.863057	0.76–0.98	0.0205172
17	rs66824199	2338682	C	A	0.875806	0.78–0.98	0.0261341		0.87118	0.76–0.99	0.0410362
17	rs9908875	2339316	A	G	1.24968	1.05–1.48	0.0107659		1.24227	1.04–1.48	0.0140994
17	rs7215857	2341350	T	C	0.875602	0.78–0.98	0.0264175		0.8738	0.77–1	0.0463752
17	rs56030330	2341808	T	A	0.873154	0.78–0.98	0.0191667		0.868677	0.77–0.99	0.0286724
17	rs9903058	2347615	A	G	1.233	1.04–1.47	0.0180771		1.22501	1.03–1.46	0.0235357
17	rs9911370	2348842	A	G	1.22923	1.03–1.46	0.0199919		1.22124	1.02–1.46	0.0259346
17	rs9913282	2348905	G	C	1.23897	1.04–1.48	0.0160329		1.22918	1.03–1.47	0.0218891
17	rs7225587	2349137	C	T	0.878056	0.78–0.99	0.0266255		0.868136	0.76–0.99	0.0301368
17	rs6502244	2353309	T	C	0.883428	0.79–0.99	0.0351703		0.877138	0.77–1	0.046837
17	rs11870524	2360394	A	G	0.885993	0.79–1	0.0422537		0.875604	0.77–1	0.0471693
17	rs11871188	2361507	A	G	0.886778	0.79–1	0.0440469		0.876306	0.77–1	0.0486894
17	rs138127283	2368084	C	G	0.456799	0.26–0.81	0.00728042		0.453789	0.26–0.8	0.0067937
17	rs9903798	2374333	C	T	1.22618	1.03–1.47	0.0248227		1.21799	1.02–1.46	0.0318805
17	rs9901080	2377927	C	T	1.26563	1.05–1.52	0.0125188		1.25775	1.04–1.52	0.0161246
17	rs9907692	2378450	C	T	1.25259	1.04–1.51	0.0177065		1.24357	1.03–1.5	0.0230881
17	rs144668415	2390532	A	G	0.454003	0.26–0.81	0.00691657		0.450981	0.25–0.8	0.0063958
17	rs6502301	2408466	A	C	1.15525	1.03–1.29	0.0104931		1.15358	1.02–1.3	0.0188766
17	rs111445292	2416003	A	C	1.43057	1.09–1.88	0.0100019		1.42357	1.08–1.87	0.011252
17	rs8067007	2434415	T	C	1.25371	1.05–1.49	0.0112569		1.24861	1.05–1.49	0.0133496
17	rs112689975	2434618	C	T	1.24953	1.05–1.49	0.0124723		1.24471	1.04–1.48	0.0146593
17	rs112153391	2434680	C	T	1.24953	1.05–1.49	0.0124723		1.24471	1.04–1.48	0.0146593
17	rs112037244	2434764	A	G	1.24953	1.05–1.49	0.0124723		1.24471	1.04–1.48	0.0146593
17	rs111290430	2434897	T	C	1.24839	1.05–1.49	0.0128334		1.24344	1.04–1.48	0.0151231
17	rs112065014	2434914	C	G	1.24839	1.05–1.49	0.0128334		1.24344	1.04–1.48	0.0151231
17	rs0	2435128	G	A	1.28279	1.07–1.54	0.00732266		1.27902	1.07–1.54	0.0083878
17	rs35777682	2435677	C	T	1.24529	1.04–1.48	0.0143925		1.24027	1.04–1.48	0.0169597
17	rs112679379	2435930	A	G	1.2557	1.06–1.49	0.0102193		1.2501	1.05–1.49	0.0123265
17	rs78020540	2436279	A	G	1.25123	1.05–1.49	0.0113824		1.24558	1.05–1.48	0.0137146
17	rs75629739	2436312	T	G	1.25477	1.05–1.49	0.0103569		1.24909	1.05–1.49	0.0125131
17	rs75291915	2436533	C	G	1.25477	1.05–1.49	0.0103569		1.24909	1.05–1.49	0.0125131
17	rs111811638	2436837	C	G	1.25245	1.05–1.49	0.011001		1.24706	1.05–1.48	0.0131761
17	rs11871650	2436952	A	G	1.23626	1.04–1.47	0.0144867		1.23061	1.04–1.46	0.0175622
17	rs11867474	2437387	T	C	1.25387	1.05–1.5	0.0121458		1.24867	1.05–1.49	0.0143794
17	rs115964210	2437984	G	C	1.2525	1.05–1.49	0.010988		1.24707	1.05–1.48	0.0131729
17	rs77078865	2439171	G	A	1.25554	1.06–1.49	0.0101501		1.25063	1.05–1.49	0.0120546
17	rs78241145	2439395	C	T	1.25447	1.05–1.49	0.0104384		1.24947	1.05–1.49	0.0124219
17	rs80211410	2439645	A	G	1.24901	1.05–1.49	0.0119331		1.24393	1.04–1.48	0.0141921
17	rs139875591	2439750	C	T	1.25416	1.05–1.49	0.0104892		1.24916	1.05–1.49	0.0124817
17	rs111274587	2439771	G	A	1.25416	1.05–1.49	0.0104892		1.24916	1.05–1.49	0.0124817
17	rs111381885	2439888	G	A	1.25416	1.05–1.49	0.0104892		1.24916	1.05–1.49	0.0124817
17	rs112421028	2439928	C	T	1.25416	1.05–1.49	0.0104892		1.24916	1.05–1.49	0.0124817
17	rs116256807	2440329	C	G	1.25036	1.05–1.49	0.0115088		1.24514	1.05–1.48	0.0137335
17	rs111879120	2440412	A	G	1.25036	1.05–1.49	0.0115088		1.24514	1.05–1.48	0.0137335
17	rs78396232	2440522	C	T	1.27646	1.08–1.52	0.00523819		1.27224	1.07–1.51	0.00625044
17	rs77981638	2441001	A	T	1.24093	1.04–1.47	0.014252		1.23602	1.04–1.47	0.0168241
17	rs141769963	2441290	C	T	1.24093	1.04–1.47	0.014252		1.23602	1.04–1.47	0.0168241
17	rs138505634	2441309	T	C	1.24093	1.04–1.47	0.014252		1.23602	1.04–1.47	0.0168241
17	rs112887049	2441425	G	C	1.23976	1.04–1.47	0.0146746		1.23526	1.04–1.47	0.0171458
17	rs74826226	2441591	C	T	1.24359	1.05–1.48	0.0131558		1.23895	1.04–1.47	0.0154758
17	rs76661509	2441625	T	C	1.24359	1.05–1.48	0.0131558		1.23895	1.04–1.47	0.0154758
17	rs115071906	2442210	A	G	1.24406	1.05–1.48	0.0129709		1.23836	1.04–1.47	0.0156642
17	rs116654670	2442250	A	G	1.25253	1.05–1.49	0.0104043		1.24594	1.05–1.48	0.0128929
17	rs114247334	2442265	G	A	1.24406	1.05–1.48	0.0129709		1.23836	1.04–1.47	0.0156642
17	rs75368770	2442305	T	C	1.23608	1.04–1.47	0.0157289		1.22995	1.03–1.46	0.0190783
17	rs112961703	2442410	A	G	1.24363	1.05–1.48	0.0131351		1.23761	1.04–1.47	0.0159931
17	rs149935694	2442905	A	G	1.24407	1.05–1.48	0.0129712		1.23841	1.04–1.47	0.0156518
17	rs144987026	2442952	C	T	1.23366	1.04–1.47	0.0170522		1.2274	1.03–1.46	0.0207461
17	rs111278590	2443129	A	G	1.24407	1.05–1.48	0.0129712		1.23841	1.04–1.47	0.0156518
17	rs115351306	2443306	C	T	1.24407	1.05–1.48	0.0129712		1.23841	1.04–1.47	0.0156518
17	rs7211374	2443766	T	C	1.25156	1.05–1.49	0.0108174		1.24635	1.05–1.48	0.0129832
17	rs7216412	2444114	G	A	1.25262	1.05–1.49	0.0105163		1.24752	1.05–1.48	0.0125991
17	rs7215865	2444169	T	C	1.25262	1.05–1.49	0.0105163		1.24752	1.05–1.48	0.0125991
17	rs79810979	2444823	G	A	1.24936	1.05–1.48	0.0114425		1.24369	1.05–1.48	0.0138722
17	rs111569465	2445038	T	C	1.24936	1.05–1.48	0.0114425		1.24369	1.05–1.48	0.0138722
17	rs79274465	2445588	T	C	1.23671	1.04–1.46	0.013962		1.23048	1.04–1.46	0.0173082
17	rs77690527	2445678	G	A	1.25032	1.05–1.49	0.0111591		1.2448	1.05–1.48	0.0134854
17	rs111626208	2449483	T	C	1.27276	1.07–1.51	0.00583589		1.26622	1.07–1.5	0.00736553
17	rs79719349	2451977	A	G	1.2226	1.04–1.44	0.0146439		1.21433	1.03–1.43	0.0194227
17	rs112965020	2452327	A	G	1.17646	1.01–1.37	0.0325988		1.16663	1–1.36	0.0448228
17	rs9912016	2452623	T	G	1.22273	1.04–1.44	0.0143085		1.2142	1.03–1.43	0.0191722
17	rs111813309	2453899	T	C	1.19754	1.03–1.39	0.0185854		1.18983	1.02–1.38	0.0247846
17	rs9905797	2509361	T	C	0.859982	0.75–0.98	0.0271149		0.86394	0.76–0.99	0.0332857
17	rs11078288	2553152	A	G	1.13366	1.01–1.27	0.0262296		1.1282	1–1.27	0.0425668
17	rs113948841	2717150	A	G	0.687472	0.48–0.98	0.0368457		0.675372	0.47–0.96	0.0292179
17	rs73308062	2717369	G	A	0.687565	0.48–0.98	0.0369227		0.675374	0.47–0.96	0.0292301
17	rs34674099	2732622	C	G	0.77949	0.66–0.93	0.00435402		0.79323	0.67–0.94	0.00892003
17	rs9895492	2732876	T	C	0.788768	0.67–0.93	0.00581071		0.800849	0.68–0.95	0.0108078
17	rs4790097	2734137	G	A	0.766729	0.64–0.91	0.0027522		0.777478	0.65–0.93	0.0051066
17	rs113823928	2780815	A	G	0.55795	0.31–1.02	0.0572739		0.539745	0.3–0.99	0.0452848
17	rs137859733	2790476	T	C	1.30232	1.03–1.65	0.0294027		1.28039	1.01–1.63	0.0426681
17	rs111637079	2792598	C	T	1.3184	1.05–1.66	0.019255		1.29715	1.03–1.64	0.0283063
17	rs73976725	2833224	A	G	0.799218	0.65–0.98	0.0318261		0.779505	0.63–0.96	0.0181511
17	rs9894187	2863524	T	G	1.77652	1.08–2.91	0.0228866		1.73275	1.05–2.85	0.0301822
17	rs76643073	2877813	G	A	1.50457	1.09–2.08	0.0131142		1.48261	1.07–2.05	0.0173084
17	rs56153714	2879391	A	G	1.46066	1.07–1.99	0.0159277		1.43966	1.06–1.96	0.0211009
17	rs57083509	2883567	T	C	1.59179	1.17–2.17	0.00307731		1.55981	1.14–2.13	0.00491476
17	rs151118981	2917580	C	G	0.611194	0.44–0.84	0.00282466		0.599123	0.43–0.83	0.00185964
17	rs146243181	2931877	T	C	0.668895	0.49–0.91	0.0106389		0.657942	0.48–0.9	0.00773823
17	rs4264423	2939582	G	A	0.865406	0.78–0.96	0.00891174		0.875905	0.78–0.98	0.0181963
17	rs12942593	2946839	A	G	0.841287	0.75–0.94	0.00311805		0.837698	0.75–0.94	0.00246279
17	rs12942904	2946940	A	G	0.837247	0.75–0.94	0.00250576		0.833651	0.74–0.94	0.00197108
17	rs114056388	2985500	C	T	2.14194	1.22–3.78	0.00845509		2.10837	1.19–3.73	0.0102699
17	rs115826352	2986233	A	G	2.14194	1.22–3.78	0.00845509		2.10837	1.19–3.73	0.0102699
17	rs141464489	2990252	C	T	2.14269	1.23–3.72	0.00684388		2.10814	1.21–3.67	0.00842246
17	rs150934315	2990384	C	T	2.14269	1.23–3.72	0.00684388		2.10814	1.21–3.67	0.00842246
17	rs146917536	3002920	T	C	2.14269	1.23–3.72	0.00684388		2.10914	1.21–3.67	0.00837486
17	rs78710730	3013408	T	C	2.25494	1.29–3.95	0.00449891		2.21883	1.26–3.9	0.00557642
[truncated: 605 more rows]

## Sheet: chr2p12-q12.3_stageIV
Chromosome 2p12–q12.3													Notes:
[truncated: 1,760 more rows]

[truncated: 2 more sheets: chr10p12.1-11.21_stageIV, chr16q21-23.2_stageIV]
